# Supplementary material for: The OASIS Consortium: integrating multi-omics technologies to transform chemical safety assessment
Source: Toxicol Sci. 2025 Sep 15;208(2):225–32. doi: 10.1093/toxsci/kfaf128 (PMC12646590; doi:10.1093/toxsci/kfaf128)
Supplement: kfaf128_Supplementary_Data [file kfaf128_supplementary_data.zip]

Archive with 1 entries (1 files):
- toxsci-25-0446-File004.csv
