# Supplementary material for: The OASIS Consortium: integrating multi-omics technologies to transform chemical safety assessment
Source: Toxicol Sci. 2025 Sep 15;208(2):225–32. doi: 10.1093/toxsci/kfaf128 (PMC12646590; doi:10.1093/toxsci/kfaf128)
Supplement: kfaf128_Supplementary_Data [file kfaf128_supplementary_data.zip › toxsci-25-0446-File004.csv]

OASIS_ID	DTXSID	PREFERRED_NAME	DTXCID	CASRN	INCHIKEY	IUPAC_NAME	SMILES	INCHI_STRING	DILILIST_ID	DILIRANK2_ID	DRUGMATRIX_ID	FRAUNHOFER_ID	ICE_ID	TGGATES_ID	TOXREFDB_ID	Invivo_ranking	Purchased_Broad_Enamine	Purchased_Broad_Molport	Purchased_Broad_Medchemxpress
OASIS085	DTXSID2023270	Metformin	DTXCID803270	657-24-9	XZWYZXLIPXDOLR-UHFFFAOYSA-N	N,N-Dimethyltriimidodicarbonic diamide	CN(C)C(=N)NC(N)=N	InChI=1S/C4H11N5/c1-9(2)4(7)8-3(5)6/h1-2H3,(H5,5,6,7,8)	dilist_1110					tggates_81		2	Yes	No	Yes
OASIS676	DTXSID0046779	Darunavir	DTXCID8026779	206361-99-1	CJBJHOAVZSMMDJ-HEXNFIEUSA-N	(3R,3aS,6aR)-Hexahydrofuro[2,3-b]furan-3-yl {(2S,3R)-4-[(4-aminobenzene-1-sulfonyl)(2-methylpropyl)amino]-3-hydroxy-1-phenylbutan-2-yl}carbamate	CC(C)CN(C[C@@H](O)[C@H](CC1=CC=CC=C1)NC(=O)O[C@H]1CO[C@H]2OCC[C@@H]12)S(=O)(=O)C1=CC=C(N)C=C1	InChI=1S/C27H37N3O7S/c1-18(2)15-30(38(33,34)21-10-8-20(28)9-11-21)16-24(31)23(14-19-6-4-3-5-7-19)29-27(32)37-25-17-36-26-22(25)12-13-35-26/h3-11,18,22-26,31H,12-17,28H2,1-2H3,(H,29,32)/t22-,23-,24+,25-,26+/m0/s1	dilist_179							4	Yes	No	Yes
OASIS1250	DTXSID6046214	Adefovir	DTXCID4026214	106941-25-7	SUPKOOSCJHTBAH-UHFFFAOYSA-N	{[2-(6-Amino-9H-purin-9-yl)ethoxy]methyl}phosphonic acid	NC1=NC=NC2=C1N=CN2CCOCP(O)(O)=O	InChI=1S/C8H12N5O4P/c9-7-6-8(11-3-10-7)13(4-12-6)1-2-17-5-18(14,15)16/h3-4H,1-2,5H2,(H2,9,10,11)(H2,14,15,16)	dilist_958							4	Yes	No	Yes
OASIS272	DTXSID7047279	CP-532623	DTXCID5027279	261947-38-0	TUPKOWFPVAXQFP-OFNKIYASSA-N	Propan-2-yl (2R,4S)-4-(acetyl{[3,5-bis(trifluoromethyl)phenyl]methyl}amino)-2-ethyl-6-(trifluoromethyl)-3,4-dihydroquinoline-1(2H)-carboxylate	CC[C@@H]1C[C@H](N(CC2=CC(=CC(=C2)C(F)(F)F)C(F)(F)F)C(C)=O)C2=C(C=CC(=C2)C(F)(F)F)N1C(=O)OC(C)C	InChI=1S/C27H27F9N2O3/c1-5-20-12-23(21-11-17(25(28,29)30)6-7-22(21)38(20)24(40)41-14(2)3)37(15(4)39)13-16-8-18(26(31,32)33)10-19(9-16)27(34,35)36/h6-11,14,20,23H,5,12-13H2,1-4H3/t20-,23+/m1/s1							toxrefdb_159	1	No	No	Yes
OASIS1238	DTXSID6044012	Saquinavir	DTXCID4024012	127779-20-8	QWAXKHKRTORLEM-UGJKXSETSA-N	N~1~-{(2S,3R)-4-[(3S,4aS,8aS)-3-(tert-Butylcarbamoyl)octahydroisoquinolin-2(1H)-yl]-3-hydroxy-1-phenylbutan-2-yl}-N~2~-(quinoline-2-carbonyl)-L-aspartamide	CC(C)(C)NC(=O)[C@@H]1C[C@@H]2CCCC[C@@H]2CN1C[C@@H](O)[C@H](CC1=CC=CC=C1)NC(=O)[C@H](CC(N)=O)NC(=O)C1=NC2=C(C=CC=C2)C=C1	InChI=1S/C38H50N6O5/c1-38(2,3)43-37(49)32-20-26-14-7-8-15-27(26)22-44(32)23-33(45)30(19-24-11-5-4-6-12-24)41-36(48)31(21-34(39)46)42-35(47)29-18-17-25-13-9-10-16-28(25)40-29/h4-6,9-13,16-18,26-27,30-33,45H,7-8,14-15,19-23H2,1-3H3,(H2,39,46)(H,41,48)(H,42,47)(H,43,49)/t26-,27+,30-,31-,32-,33+/m0/s1	dilist_130							4	No	No	Yes
OASIS1698	DTXSID4020583	Ethyl acrylate	DTXCID00583	140-88-5	JIGUQPWFLRLWPJ-UHFFFAOYSA-N	Ethyl prop-2-enoate	CCOC(=O)C=C	InChI=1S/C5H8O2/c1-3-5(6)7-4-2/h3H,1,4H2,2H3					ice_12			3	Yes	No	No
OASIS1256	DTXSID6047230	Propanthelin	DTXCID4027230	298-50-0	VVWYOYDLCMFIEM-UHFFFAOYSA-N	N-Methyl-N-(propan-2-yl)-N-{2-[(9H-xanthene-9-carbonyl)oxy]ethyl}propan-2-aminium	CC(C)[N+](C)(CCOC(=O)C1C2=CC=CC=C2OC2=C1C=CC=C2)C(C)C	InChI=1S/C23H30NO3/c1-16(2)24(5,17(3)4)14-15-26-23(25)22-18-10-6-8-12-20(18)27-21-13-9-7-11-19(21)22/h6-13,16-17,22H,14-15H2,1-5H3/q+1	dilist_147							4	No	Yes	No
OASIS1245	DTXSID6045240	Demecarium bromide	DTXCID4025240	56-94-0	GYJIXUBSGDFDNX-UHFFFAOYSA-L	2,2'-{Decane-1,10-diylbis[(methylcarbamoyl)oxy]}bis(N,N,N-trimethylanilinium) dibromide	[Br-].[Br-].CN(CCCCCCCCCCN(C)C(=O)OC1=C(C=CC=C1)[N+](C)(C)C)C(=O)OC1=C(C=CC=C1)[N+](C)(C)C	InChI=1S/C32H52N4O4.2BrH/c1-33(31(37)39-29-23-17-15-21-27(29)35(3,4)5)25-19-13-11-9-10-12-14-20-26-34(2)32(38)40-30-24-18-16-22-28(30)36(6,7)8;;/h15-18,21-24H,9-14,19-20,25-26H2,1-8H3;2*1H/q+2;;/p-2	dilist_653							4	No	Yes	Yes
OASIS736	DTXSID1023736	Vecuronium bromide	DTXCID003736	50700-72-6	VEPSYABRBFXYIB-PWXDFCLTSA-M	3alpha,17beta-Bis(acetyloxy)-16beta-(1-methylpiperidin-1-ium-1-yl)-2beta-(piperidin-1-yl)-5alpha-androstane bromide	[Br-].CC(=O)O[C@H]1[C@H](C[C@H]2[C@@H]3CC[C@H]4C[C@H](OC(C)=O)[C@H](C[C@]4(C)[C@H]3CC[C@]12C)N1CCCCC1)[N+]1(C)CCCCC1	InChI=1S/C34H57N2O4.BrH/c1-23(37)39-31-20-25-12-13-26-27(34(25,4)22-29(31)35-16-8-6-9-17-35)14-15-33(3)28(26)21-30(32(33)40-24(2)38)36(5)18-10-7-11-19-36;/h25-32H,6-22H2,1-5H3;1H/q+1;/p-1/t25-,26+,27-,28-,29-,30-,31-,32-,33-,34-;/m0./s1	dilist_106							4	Yes	No	Yes
OASIS1670	DTXSID4020901	Chloroacetic acid	DTXCID20901	79-11-8	FOCAUTSVDIKZOP-UHFFFAOYSA-N	Chloroacetic acid	OC(=O)CCl	InChI=1S/C2H3ClO2/c3-1-2(4)5/h1H2,(H,4,5)					ice_9			3	Yes	No	No
OASIS727	DTXSID1023449	Phenformin	DTXCID903449	114-86-3	ICFJFFQQTFMIBG-UHFFFAOYSA-N	N-(2-Phenylethyl)triimidodicarbonic diamide	NC(=N)NC(=N)NCCC1=CC=CC=C1	InChI=1S/C10H15N5/c11-9(12)15-10(13)14-7-6-8-4-2-1-3-5-8/h1-5H,6-7H2,(H6,11,12,13,14,15)	dilist_892							4	No	Yes	No
OASIS645	DTXSID0023589	Sotalol	DTXCID303589	3930-20-9	ZBMZVLHSJCTVON-UHFFFAOYSA-N	N-(4-{1-Hydroxy-2-[(propan-2-yl)amino]ethyl}phenyl)methanesulfonamide	CC(C)NCC(O)C1=CC=C(NS(C)(=O)=O)C=C1	InChI=1/C12H20N2O3S/c1-9(2)13-8-12(15)10-4-6-11(7-5-10)14-18(3,16)17/h4-7,9,12-15H,8H2,1-3H3	dilist_190							4	No	Yes	No
OASIS1106	DTXSID5023116	Guanethidine	DTXCID203116	55-65-2	ACGDKVXYNVEAGU-UHFFFAOYSA-N	N-[2-(Azocan-1-yl)ethyl]guanidine	NC(=N)NCCN1CCCCCCC1	InChI=1S/C10H22N4/c11-10(12)13-6-9-14-7-4-2-1-3-5-8-14/h1-9H2,(H4,11,12,13)	dilist_896							4	Yes	No	No
OASIS510	DTXSID3024239	Oxadiazon	DTXCID304239	19666-30-9	CHNUNORXWHYHNE-UHFFFAOYSA-N	5-tert-Butyl-3-{2,4-dichloro-5-[(propan-2-yl)oxy]phenyl}-1,3,4-oxadiazol-2(3H)-one	CC(C)OC1=CC(N2N=C(OC2=O)C(C)(C)C)=C(Cl)C=C1Cl	InChI=1S/C15H18Cl2N2O3/c1-8(2)21-12-7-11(9(16)6-10(12)17)19-14(20)22-13(18-19)15(3,4)5/h6-8H,1-5H3				fraunhofer_195				3	No	Yes	Yes
OASIS152	DTXSID0020604	4-Vinyl-1-cyclohexene diepoxide	DTXCID80604	106-87-6	OECTYKWYRCHAKR-UHFFFAOYSA-N	3-(Oxiran-2-yl)-7-oxabicyclo[4.1.0]heptane	C1OC1C1CCC2OC2C1	InChI=1/C8H12O2/c1-2-6-7(10-6)3-5(1)8-4-9-8/h5-8H,1-4H2							toxrefdb_59	1	No	Yes	No
OASIS703	DTXSID1022843	Clomiphene	DTXCID202843	911-45-5	GKIRPKYJQBWNGO-UHFFFAOYSA-N	2-[4-(2-Chloro-1,2-diphenylethenyl)phenoxy]-N,N-diethylethan-1-amine	CCN(CC)CCOC1=CC=C(C=C1)C(=C(Cl)C1=CC=CC=C1)C1=CC=CC=C1	InChI=1S/C26H28ClNO/c1-3-28(4-2)19-20-29-24-17-15-22(16-18-24)25(21-11-7-5-8-12-21)26(27)23-13-9-6-10-14-23/h5-18H,3-4,19-20H2,1-2H3	dilist_531							4	Yes	No	No
OASIS1105	DTXSID5023114	Guaifenesin	DTXCID403114	93-14-1	HSRJKNPTNIJEKV-UHFFFAOYSA-N	3-(2-Methoxyphenoxy)propane-1,2-diol	COC1=CC=CC=C1OCC(O)CO	InChI=1/C10H14O4/c1-13-9-4-2-3-5-10(9)14-7-8(12)6-11/h2-5,8,11-12H,6-7H2,1H3	dilist_810							4	Yes	No	Yes
OASIS1024	DTXSID4023462	Phentolamine	DTXCID703462	50-60-2	MRBDMNSDAVCSSF-UHFFFAOYSA-N	3-{[(4,5-Dihydro-1H-imidazol-2-yl)methyl](4-methylphenyl)amino}phenol	CC1=CC=C(C=C1)N(CC1=NCCN1)C1=CC(O)=CC=C1	InChI=1S/C17H19N3O/c1-13-5-7-14(8-6-13)20(12-17-18-9-10-19-17)15-3-2-4-16(21)11-15/h2-8,11,21H,9-10,12H2,1H3,(H,18,19)	dilist_313							4	Yes	No	Yes
OASIS1704	DTXSID001027893	Flortaucipir F 18	DTXCID701513453	1522051-90-6	GETAAWDSFUCLBS-SJPDSGJFSA-N	N/A	[18F]C1=NC=C(C=C1)C1=CC2=C(C=C1)C1=C(N2)C=CN=C1	InChI=1S/C16H10FN3/c17-16-4-2-11(8-19-16)10-1-3-12-13-9-18-6-5-14(13)20-15(12)7-10/h1-9,20H/i17-1		dilirank2_0						4	No	Yes	No
OASIS1870	DTXSID6040666	Deferiprone	DTXCID4020666	30652-11-0	TZXKOCQBRNJULO-UHFFFAOYSA-N	3-Hydroxy-1,2-dimethylpyridin-4(1H)-one	CN1C=CC(=O)C(O)=C1C	InChI=1S/C7H9NO2/c1-5-7(10)6(9)3-4-8(5)2/h3-4,10H,1-2H3		dilirank2_155						4	No	Yes	Yes
OASIS958	DTXSID3046457	Etoricoxib	DTXCID1026457	202409-33-4	MNJVRJDLRVPLFE-UHFFFAOYSA-N	5-Chloro-3-[4-(methanesulfonyl)phenyl]-6'-methyl-2,3'-bipyridine	CC1=NC=C(C=C1)C1=NC=C(Cl)C=C1C1=CC=C(C=C1)S(C)(=O)=O	InChI=1S/C18H15ClN2O2S/c1-12-3-4-14(10-20-12)18-17(9-15(19)11-21-18)13-5-7-16(8-6-13)24(2,22)23/h3-11H,1-2H3	dilist_328							4	Yes	No	Yes
OASIS294	DTXSID0020494	Dimethyl methylphosphonate	DTXCID40494	756-79-6	VONWDASPFIQPDY-UHFFFAOYSA-N	Dimethyl methylphosphonate	COP(C)(=O)OC	InChI=1S/C3H9O3P/c1-5-7(3,4)6-2/h1-3H3			drugmatrix_30	fraunhofer_85	ice_33			2	Yes	No	No
OASIS087	DTXSID4022573	Allopurinol	DTXCID502573	315-30-0	OFCNXPDARWKPPY-UHFFFAOYSA-N	1,7-Dihydro-4H-pyrazolo[3,4-d]pyrimidin-4-one	O=C1N=CNC2=C1C=NN2	InChI=1S/C5H4N4O/c10-5-3-1-8-9-4(3)6-2-7-5/h1-2H,(H2,6,7,8,9,10)	dilist_1063					tggates_83		2	Yes	No	Yes
OASIS767	DTXSID1048837	Phenoxypropazine	DTXCID8028763	3818-37-9	QNEXFJFTGQBXBJ-UHFFFAOYSA-N	(1-Phenoxypropan-2-yl)hydrazine	CC(COC1=CC=CC=C1)NN	InChI=1/C9H14N2O/c1-8(11-10)7-12-9-5-3-2-4-6-9/h2-6,8,11H,7,10H2,1H3	dilist_219							4	Yes	No	No
OASIS1191	DTXSID6022719	Cabergoline	DTXCID502719	81409-90-7	KORNTPPJEAJQIU-KJXAQDMKSA-N	N-[3-(Dimethylamino)propyl]-N-(ethylcarbamoyl)-6-(prop-2-en-1-yl)ergoline-8beta-carboxamide	CCNC(=O)N(CCCN(C)C)C(=O)[C@@H]1C[C@H]2[C@@H](CC3=CNC4=CC=CC2=C34)N(CC=C)C1	InChI=1S/C26H37N5O2/c1-5-11-30-17-19(25(32)31(26(33)27-6-2)13-8-12-29(3)4)14-21-20-9-7-10-22-24(20)18(16-28-22)15-23(21)30/h5,7,9-10,16,19,21,23,28H,1,6,8,11-15,17H2,2-4H3,(H,27,33)/t19-,21-,23-/m1/s1	dilist_542							4	No	No	Yes
OASIS1412	DTXSID8023135	Hydroxychloroquine	DTXCID403135	118-42-3	XXSMGPRMXLTPCZ-UHFFFAOYSA-N	2-[{4-[(7-Chloroquinolin-4-yl)amino]pentyl}(ethyl)amino]ethan-1-ol	CCN(CCO)CCCC(C)NC1=CC=NC2=CC(Cl)=CC=C12	InChI=1/C18H26ClN3O/c1-3-22(11-12-23)10-4-5-14(2)21-17-8-9-20-18-13-15(19)6-7-16(17)18/h6-9,13-14,23H,3-5,10-12H2,1-2H3,(H,20,21)	dilist_532							4	Yes	No	Yes
OASIS1556	DTXSID9023708	Trimeprazine	DTXCID903708	84-96-8	ZZHLYYDVIOPZBE-UHFFFAOYSA-N	N,N,2-Trimethyl-3-(10H-phenothiazin-10-yl)propan-1-amine	CC(CN(C)C)CN1C2=CC=CC=C2SC2=C1C=CC=C2	InChI=1/C18H22N2S/c1-14(12-19(2)3)13-20-15-8-4-6-10-17(15)21-18-11-7-5-9-16(18)20/h4-11,14H,12-13H2,1-3H3	dilist_212							4	No	Yes	No
OASIS612	DTXSID0022648	Benidipene	DTXCID802648	105979-17-7	QZVNQOLPLYWLHQ-ZEQKJWHPSA-N	(3R)-1-Benzylpiperidin-3-yl methyl (4R)-2,6-dimethyl-4-(3-nitrophenyl)-1,4-dihydropyridine-3,5-dicarboxylate	COC(=O)C1=C(C)NC(C)=C([C@@H]1C1=CC=CC(=C1)[N+]([O-])=O)C(=O)O[C@@H]1CCCN(CC2=CC=CC=C2)C1	InChI=1S/C28H31N3O6/c1-18-24(27(32)36-3)26(21-11-7-12-22(15-21)31(34)35)25(19(2)29-18)28(33)37-23-13-8-14-30(17-23)16-20-9-5-4-6-10-20/h4-7,9-12,15,23,26,29H,8,13-14,16-17H2,1-3H3/t23-,26-/m1/s1	dilist_743							4	Yes	No	No
OASIS1696	DTXSID1020699	4-Hexylresorcinol	DTXCID10699	136-77-6	WFJIVOKAWHGMBH-UHFFFAOYSA-N	4-Hexylbenzene-1,3-diol	CCCCCCC1=C(O)C=C(O)C=C1	InChI=1S/C12H18O2/c1-2-3-4-5-6-10-7-8-11(13)9-12(10)14/h7-9,13-14H,2-6H2,1H3					ice_122			3	Yes	No	Yes
OASIS1726	DTXSID101021648	Mirabegron	DTXCID401506657	223673-61-8	PBAPPPCECJKMCM-IBGZPJMESA-N	N/A	[H]OC([H])(C1=C([H])C([H])=C([H])C([H])=C1[H])C([H])([H])N([H])C([H])([H])C([H])([H])C1=C([H])C([H])=C(N([H])C(=O)C([H])([H])C2=C([H])SC(=N2)N([H])[H])C([H])=C1[H]	InChI=1S/C21H24N4O2S/c22-21-25-18(14-28-21)12-20(27)24-17-8-6-15(7-9-17)10-11-23-13-19(26)16-4-2-1-3-5-16/h1-9,14,19,23,26H,10-13H2,(H2,22,25)(H,24,27)/t19-/m0/s1		dilirank2_36						4	No	Yes	Yes
OASIS569	DTXSID7037185	Amiodarone hydrochloride	DTXCID5017185	19774-82-4	ITPDYQOUSLNIHG-UHFFFAOYSA-N	(2-Butyl-1-benzofuran-3-yl){4-[2-(diethylamino)ethoxy]-3,5-diiodophenyl}methanone--hydrogen chloride (1/1)	Cl.CCCCC1=C(C(=O)C2=CC(I)=C(OCCN(CC)CC)C(I)=C2)C2=C(O1)C=CC=C2	InChI=1S/C25H29I2NO3.ClH/c1-4-7-11-22-23(18-10-8-9-12-21(18)31-22)24(29)17-15-19(26)25(20(27)16-17)30-14-13-28(5-2)6-3;/h8-10,12,15-16H,4-7,11,13-14H2,1-3H3;1H				fraunhofer_266				3	No	Yes	Yes
OASIS735	DTXSID1023734	Valpromide	DTXCID203734	2430-27-5	OMOMUFTZPTXCHP-UHFFFAOYSA-N	2-Propylpentanamide	CCCC(CCC)C(N)=O	InChI=1S/C8H17NO/c1-3-5-7(6-4-2)8(9)10/h7H,3-6H2,1-2H3,(H2,9,10)	dilist_452							4	Yes	No	Yes
OASIS911	DTXSID3023180	Itraconazole	DTXCID903180	84625-61-6	VHVPQPYKVGDNFY-ZPGVKDDISA-N	2-(Butan-2-yl)-4-(4-{4-[4-({(2R,4S)-2-(2,4-dichlorophenyl)-2-[(1H-1,2,4-triazol-1-yl)methyl]-1,3-dioxolan-4-yl}methoxy)phenyl]piperazin-1-yl}phenyl)-2,4-dihydro-3H-1,2,4-triazol-3-one	CCC(C)N1N=CN(C1=O)C1=CC=C(C=C1)N1CCN(CC1)C1=CC=C(OC[C@H]2CO[C@@](CN3C=NC=N3)(O2)C2=C(Cl)C=C(Cl)C=C2)C=C1	InChI=1S/C35H38Cl2N8O4/c1-3-25(2)45-34(46)44(24-40-45)29-7-5-27(6-8-29)41-14-16-42(17-15-41)28-9-11-30(12-10-28)47-19-31-20-48-35(49-31,21-43-23-38-22-39-43)32-13-4-26(36)18-33(32)37/h4-13,18,22-25,31H,3,14-17,19-21H2,1-2H3/t25?,31-,35-/m0/s1	dilist_406							4	Yes	No	Yes
OASIS661	DTXSID0041060	Levofloxacin	DTXCID8021060	100986-85-4	GSDSWSVVBLHKDQ-JTQLQIEISA-N	(3S)-9-Fluoro-3-methyl-10-(4-methylpiperazin-1-yl)-7-oxo-2,3-dihydro-7H-[1,4]oxazino[2,3,4-ij]quinoline-6-carboxylic acid	C[C@H]1COC2=C(N3CCN(C)CC3)C(F)=CC3=C2N1C=C(C(O)=O)C3=O	InChI=1S/C18H20FN3O4/c1-10-9-26-17-14-11(16(23)12(18(24)25)8-22(10)14)7-13(19)15(17)21-5-3-20(2)4-6-21/h7-8,10H,3-6,9H2,1-2H3,(H,24,25)/t10-/m0/s1	dilist_377							4	Yes	No	Yes
OASIS1053	DTXSID4046157	Fenclozic acid	DTXCID2026157	17969-20-9	APBSKHYXXKHJFK-UHFFFAOYSA-N	[2-(4-Chlorophenyl)-1,3-thiazol-4-yl]acetic acid	OC(=O)CC1=CSC(=N1)C1=CC=C(Cl)C=C1	InChI=1S/C11H8ClNO2S/c12-8-3-1-7(2-4-8)11-13-9(6-16-11)5-10(14)15/h1-4,6H,5H2,(H,14,15)	dilist_1030							4	Yes	No	No
OASIS1676	DTXSID5025607	1,2-Dimethoxy-4-(2-propen-1-yl)benzene	DTXCID505607	93-15-2	ZYEMGPIYFIJGTP-UHFFFAOYSA-N	1,2-Dimethoxy-4-(prop-2-en-1-yl)benzene	COC1=CC=C(CC=C)C=C1OC	InChI=1S/C11H14O2/c1-4-5-9-6-7-10(12-2)11(8-9)13-3/h4,6-8H,1,5H2,2-3H3					ice_39			3	Yes	No	Yes
OASIS1244	DTXSID6045169	Metoclopramide	DTXCID4025169	364-62-5	TTWJBBZEZQICBI-UHFFFAOYSA-N	4-Amino-5-chloro-N-[2-(diethylamino)ethyl]-2-methoxybenzamide	CCN(CC)CCNC(=O)C1=CC(Cl)=C(N)C=C1OC	InChI=1S/C14H22ClN3O2/c1-4-18(5-2)7-6-17-14(19)10-8-11(15)12(16)9-13(10)20-3/h8-9H,4-7,16H2,1-3H3,(H,17,19)	dilist_525							4	Yes	No	Yes
OASIS777	DTXSID20165786	Pyridostigmine	DTXCID3088277	155-97-5	RVOLLAQWKVFTGE-UHFFFAOYSA-N	3-[(Dimethylcarbamoyl)oxy]-1-methylpyridin-1-ium	CN(C)C(=O)OC1=C[N+](C)=CC=C1	InChI=1S/C9H13N2O2/c1-10(2)9(12)13-8-5-4-6-11(3)7-8/h4-7H,1-3H3/q+1	dilist_615							4	No	Yes	No
OASIS1778	DTXSID301026482	Pexidartinib	DTXCID701510659	1029044-16-3	JGWRKYUXBBNENE-UHFFFAOYSA-N	N/A	FC(F)(F)C1=NC=C(CNC2=CC=C(CC3=CNC4=C3C=C(Cl)C=N4)C=N2)C=C1	InChI=1S/C20H15ClF3N5/c21-15-6-16-14(10-28-19(16)29-11-15)5-12-2-4-18(26-7-12)27-9-13-1-3-17(25-8-13)20(22,23)24/h1-4,6-8,10-11H,5,9H2,(H,26,27)(H,28,29)		dilirank2_217						4	No	Yes	Yes
OASIS1006	DTXSID4022949	Diphenhydramine	DTXCID802949	58-73-1	ZZVUWRFHKOJYTH-UHFFFAOYSA-N	2-(Diphenylmethoxy)-N,N-dimethylethan-1-amine	CN(C)CCOC(C1=CC=CC=C1)C1=CC=CC=C1	InChI=1S/C17H21NO/c1-18(2)13-14-19-17(15-9-5-3-6-10-15)16-11-7-4-8-12-16/h3-12,17H,13-14H2,1-2H3	dilist_644							4	No	Yes	Yes
OASIS875	DTXSID2057863	Trientine hydrochloride	DTXCID8031651	38260-01-4	WYHIICXRPHEJKI-UHFFFAOYSA-N	N~1~,N~1'~-(Ethane-1,2-diyl)di(ethane-1,2-diamine)--hydrogen chloride (1/2)	Cl.Cl.NCCNCCNCCN	InChI=1S/C6H18N4.2ClH/c7-1-3-9-5-6-10-4-2-8;;/h9-10H,1-8H2;2*1H	dilist_986							4	Yes	No	No
OASIS094	DTXSID8020755	Isoniazid	DTXCID20755	54-85-3	QRXWMOHMRWLFEY-UHFFFAOYSA-N	Pyridine-4-carbohydrazide	NNC(=O)C1=CC=NC=C1	InChI=1S/C6H7N3O/c7-9-6(10)5-1-3-8-4-2-5/h1-4H,7H2,(H,9,10)	dilist_987					tggates_89		2	Yes	No	Yes
OASIS346	DTXSID8031865	Perfluorooctanoic acid	DTXCID6011865	335-67-1	SNGREZUHAYWORS-UHFFFAOYSA-N	Pentadecafluorooctanoic acid	OC(=O)C(F)(F)C(F)(F)C(F)(F)C(F)(F)C(F)(F)C(F)(F)C(F)(F)F	InChI=1S/C8HF15O2/c9-2(10,1(24)25)3(11,12)4(13,14)5(15,16)6(17,18)7(19,20)8(21,22)23/h(H,24,25)				fraunhofer_20	ice_11			3	Yes	No	No
OASIS1757	DTXSID201026489	Ozanimod hydrochloride	DTXCID901510667	1618636-37-5	HAOOCAKHSFYDBU-BDQAORGHSA-N	N/A	Cl.CC(C)OC1=C(C=C(C=C1)C1=NC(=NO1)C1=CC=CC2=C1CC[C@@H]2NCCO)C#N	InChI=1S/C23H24N4O3.ClH/c1-14(2)29-21-9-6-15(12-16(21)13-24)23-26-22(27-30-23)19-5-3-4-18-17(19)7-8-20(18)25-10-11-28;/h3-6,9,12,14,20,25,28H,7-8,10-11H2,1-2H3;1H/t20-;/m0./s1		dilirank2_137						4	No	Yes	Yes
OASIS1736	DTXSID10182563	Rucaparib	DTXCID50105054	283173-50-2	HMABYWSNWIZPAG-UHFFFAOYSA-N	8-Fluoro-2-{4-[(methylamino)methyl]phenyl}-1,3,4,5-tetrahydro-6H-azepino[5,4,3-cd]indol-6-one	CNCC1=CC=C(C=C1)C1=C2CCNC(=O)C3=C2C(N1)=CC(F)=C3	InChI=1S/C19H18FN3O/c1-21-10-11-2-4-12(5-3-11)18-14-6-7-22-19(24)15-8-13(20)9-16(23-18)17(14)15/h2-5,8-9,21,23H,6-7,10H2,1H3,(H,22,24)		dilirank2_171						4	No	Yes	Yes
OASIS1667	DTXSID0021414	Tris(2-ethylhexyl) phosphate	DTXCID801414	78-42-2	GTVWRXDRKAHEAD-UHFFFAOYSA-N	Tris(2-ethylhexyl) phosphate	CCCCC(CC)COP(=O)(OCC(CC)CCCC)OCC(CC)CCCC	InChI=1/C24H51O4P/c1-7-13-16-22(10-4)19-26-29(25,27-20-23(11-5)17-14-8-2)28-21-24(12-6)18-15-9-3/h22-24H,7-21H2,1-6H3					ice_74			3	No	Yes	No
OASIS1391	DTXSID8022371	Testosterone	DTXCID302371	58-22-0	MUMGGOZAMZWBJJ-DYKIIFRCSA-N	17beta-Hydroxyandrost-4-en-3-one	[H][C@@]12CC[C@H](O)[C@@]1(C)CC[C@@]1([H])[C@@]2([H])CCC2=CC(=O)CC[C@]12C	InChI=1S/C19H28O2/c1-18-9-7-13(20)11-12(18)3-4-14-15-5-6-17(21)19(15,2)10-8-16(14)18/h11,14-17,21H,3-10H2,1-2H3/t14-,15-,16-,17-,18-,19-/m0/s1	dilist_354							4	Yes	No	No
OASIS408	DTXSID4020828	4-Methoxyphenol	DTXCID60828	150-76-5	NWVVVBRKAWDGAB-UHFFFAOYSA-N	4-Methoxyphenol	COC1=CC=C(O)C=C1	InChI=1S/C7H8O2/c1-9-7-4-2-6(8)3-5-7/h2-5,8H,1H3				fraunhofer_66				3	No	Yes	Yes
OASIS1755	DTXSID201025881	Glasdegib	DTXCID801510133	1095173-27-5	SFNSLLSYNZWZQG-VQIMIIECSA-N	N/A	[H][C@@]1(C[C@@H](CCN1C)NC(=O)NC1=CC=C(C=C1)C#N)C1=NC2=CC=CC=C2N1	InChI=1S/C21H22N6O/c1-27-11-10-16(24-21(28)23-15-8-6-14(13-22)7-9-15)12-19(27)20-25-17-4-2-3-5-18(17)26-20/h2-9,16,19H,10-12H2,1H3,(H,25,26)(H2,23,24,28)/t16-,19-/m1/s1		dilirank2_6						4	No	No	Yes
OASIS1323	DTXSID7023510	Primidone	DTXCID603510	125-33-7	DQMZLTXERSFNPB-UHFFFAOYSA-N	5-Ethyl-5-phenyl-1,3-diazinane-4,6-dione	CCC1(C(=O)NCNC1=O)C1=CC=CC=C1	InChI=1S/C12H14N2O2/c1-2-12(9-6-4-3-5-7-9)10(15)13-8-14-11(12)16/h3-7H,2,8H2,1H3,(H,13,15)(H,14,16)	dilist_417							4	Yes	No	Yes
OASIS1163	DTXSID5048398	Bethanechol	DTXCID0028371	674-38-4	NZUPCNDJBJXXRF-UHFFFAOYSA-O	2-(Carbamoyloxy)-N,N,N-trimethylpropan-1-aminium	CC(C[N+](C)(C)C)OC(N)=O	InChI=1/C7H16N2O2/c1-6(11-7(8)10)5-9(2,3)4/h6H,5H2,1-4H3,(H-,8,10)/p+1	dilist_200							4	Yes	No	No
OASIS895	DTXSID3022663	Bepridil	DTXCID402663	64706-54-3	UIEATEWHFDRYRU-UHFFFAOYSA-N	N-Benzyl-N-[3-(2-methylpropoxy)-2-(pyrrolidin-1-yl)propyl]aniline	CC(C)COCC(CN(CC1=CC=CC=C1)C1=CC=CC=C1)N1CCCC1	InChI=1/C24H34N2O/c1-21(2)19-27-20-24(25-15-9-10-16-25)18-26(23-13-7-4-8-14-23)17-22-11-5-3-6-12-22/h3-8,11-14,21,24H,9-10,15-20H2,1-2H3	dilist_181							4	No	Yes	No
OASIS834	DTXSID2040945	Temsirolimus	DTXCID0020945	162635-04-3	CBPNZQVSJQDFBE-FUXHJELOSA-N	(1R,2R,4S)-4-{(2R)-2-[(3S,6R,7E,9R,10R,12R,14S,15E,17E,19E,21S,23S,26R,27R,34aS)-9,27-Dihydroxy-10,21-dimethoxy-6,8,12,14,20,26-hexamethyl-1,5,11,28,29-pentaoxo-1,4,5,6,9,10,11,12,13,14,21,22,23,24,25,26,27,28,29,31,32,33,34,34a-tetracosahydro-3H-23,27-epoxypyrido[2,1-c][1,4]oxazacyclohentriacontin-3-yl]propyl}-2-methoxycyclohexyl 3-hydroxy-2-(hydroxymethyl)-2-methylpropanoate	CO[C@@H]1C[C@H](C[C@@H](C)[C@@H]2CC(=O)[C@H](C)\C=C(C)\[C@@H](O)[C@@H](OC)C(=O)[C@H](C)C[C@H](C)\C=C\C=C\C=C(C)\[C@H](C[C@@H]3CC[C@@H](C)[C@@](O)(O3)C(=O)C(=O)N3CCCC[C@H]3C(=O)O2)OC)CC[C@H]1OC(=O)C(C)(CO)CO	InChI=1S/C56H87NO16/c1-33-17-13-12-14-18-34(2)45(68-9)29-41-22-20-39(7)56(67,73-41)51(63)52(64)57-24-16-15-19-42(57)53(65)71-46(30-43(60)35(3)26-38(6)49(62)50(70-11)48(61)37(5)25-33)36(4)27-40-21-23-44(47(28-40)69-10)72-54(66)55(8,31-58)32-59/h12-14,17-18,26,33,35-37,39-42,44-47,49-50,58-59,62,67H,15-16,19-25,27-32H2,1-11H3/b14-12+,17-13+,34-18+,38-26+/t33-,35-,36-,37-,39-,40+,41+,42+,44-,45+,46+…	dilist_836							4	No	No	Yes
OASIS1495	DTXSID80879993	Abiraterone	DTXCID501021626	154229-19-3	GZOSMCIZMLWJML-VJLLXTKPSA-N	17-(Pyridin-3-yl)androsta-5,16-dien-3beta-ol	[H][C@@]12CC=C(C3=CN=CC=C3)[C@@]1(C)CC[C@@]1([H])[C@@]2([H])CC=C2C[C@@H](O)CC[C@]12C	InChI=1S/C24H31NO/c1-23-11-9-18(26)14-17(23)5-6-19-21-8-7-20(16-4-3-13-25-15-16)24(21,2)12-10-22(19)23/h3-5,7,13,15,18-19,21-22,26H,6,8-12,14H2,1-2H3/t18-,19-,21-,22-,23-,24+/m0/s1	dilist_346							4	Yes	No	Yes
OASIS1651	DTXSID1021081	C.I. Acid Orange 3	DTXCID901081	6373-74-6	KKBFCPLWFWQNFB-UHFFFAOYSA-M	Sodium 2-anilino-5-(2,4-dinitroanilino)benzene-1-sulfonate	[Na+].[O-][N+](=O)C1=CC(=C(NC2=CC(=C(NC3=CC=CC=C3)C=C2)S([O-])(=O)=O)C=C1)[N+]([O-])=O	InChI=1S/C18H14N4O7S.Na/c23-21(24)14-7-9-15(17(11-14)22(25)26)20-13-6-8-16(18(10-13)30(27,28)29)19-12-4-2-1-3-5-12;/h1-11,19-20H,(H,27,28,29);/q;+1/p-1					ice_171			3	No	Yes	No
OASIS403	DTXSID1032519	Acibenzolar-S-methyl	DTXCID9012519	135158-54-2	UELITFHSCLAHKR-UHFFFAOYSA-N	S-Methyl 1,2,3-benzothiadiazole-7-carbothioate	CSC(=O)C1=CC=CC2=C1SN=N2	InChI=1S/C8H6N2OS2/c1-12-8(11)5-3-2-4-6-7(5)13-10-9-6/h2-4H,1H3				fraunhofer_60				3	No	Yes	No
OASIS1918	DTXSID901026442	Selpercatinib	DTXCID001510634	2152628-33-4	XIIOFHFUYBLOLW-UHFFFAOYSA-N	N/A	COC1=NC=C(CN2C3CC2CN(C3)C2=NC=C(C=C2)C2=CC(OCC(C)(C)O)=CN3N=CC(C#N)=C23)C=C1	InChI=1/C29H31N7O3/c1-29(2,37)18-39-24-9-25(28-21(10-30)13-33-36(28)17-24)20-5-6-26(31-12-20)34-15-22-8-23(16-34)35(22)14-19-4-7-27(38-3)32-11-19/h4-7,9,11-13,17,22-23,37H,8,14-16,18H2,1-3H3		dilirank2_205						4	No	Yes	Yes
OASIS820	DTXSID2023565	Rizatriptan	DTXCID103565	144034-80-0	ULFRLSNUDGIQQP-UHFFFAOYSA-N	N,N-Dimethyl-2-{5-[(1H-1,2,4-triazol-1-yl)methyl]-1H-indol-3-yl}ethan-1-amine	CN(C)CCC1=CNC2=CC=C(CN3C=NC=N3)C=C12	InChI=1S/C15H19N5/c1-19(2)6-5-13-8-17-15-4-3-12(7-14(13)15)9-20-11-16-10-18-20/h3-4,7-8,10-11,17H,5-6,9H2,1-2H3	dilist_632							4	No	Yes	No
OASIS1358	DTXSID7048320	Itopride	DTXCID5028295	122898-67-3	QQQIECGTIMUVDS-UHFFFAOYSA-N	N-({4-[2-(Dimethylamino)ethoxy]phenyl}methyl)-3,4-dimethoxybenzamide	COC1=C(OC)C=C(C=C1)C(=O)NCC1=CC=C(OCCN(C)C)C=C1	InChI=1S/C20H26N2O4/c1-22(2)11-12-26-17-8-5-15(6-9-17)14-21-20(23)16-7-10-18(24-3)19(13-16)25-4/h5-10,13H,11-12,14H2,1-4H3,(H,21,23)	dilist_770							4	Yes	No	No
OASIS1844	DTXSID5037577	Moxidectin	DTXCID001511432	113507-06-5	YZBLFMPOMVTDJY-LSGXYNIPSA-N	[2'R,2a(3)E,4E,4'E,5'S,6R,6'S,8E,11R,15S,17aR,20R,20aR,20bS]-20,20b-Dihydroxy-4'-(methoxyimino)-5',6,8,19-tetramethyl-6'-[(2E)-4-methylpent-2-en-2-yl]-6,7,10,11,14,15,17a,20,20a,20b-decahydro-2H,17H-spiro[11,15-methanofuro[4,3,2-pq][2,6]benzodioxacyclooctadecine-13,2'-oxan]-17-one	CO\N=C1/C[C@]2(C[C@@H]3C[C@@H](C\C=C(C)\C[C@@H](C)\C=C\C=C4/CO[C@@H]5[C@H](O)C(C)=C[C@@H](C(=O)O3)[C@]45O)O2)O[C@@H]([C@H]1C)C(\C)=C\C(C)C	InChI=1S/C37H53NO8/c1-21(2)14-25(6)33-26(7)31(38-42-8)19-36(46-33)18-29-17-28(45-36)13-12-23(4)15-22(3)10-9-11-27-20-43-34-32(39)24(5)16-30(35(40)44-29)37(27,34)41/h9-12,14,16,21-22,26,28-30,32-34,39,41H,13,15,17-20H2,1-8H3/b10-9+,23-12+,25-14+,27-11+,38-31+/t22-,26-,28+,29-,30-,32+,33+,34+,36-,37+/m0/s1		dilirank2_174						4	No	Yes	Yes
OASIS1338	DTXSID7040651	Artemether	DTXCID30819889	71963-77-4	SXYIRMFQILZOAM-HVNFFKDJSA-N	(3R,5aS,6R,8aS,9R,10S,12R,12aR)-10-Methoxy-3,6,9-trimethyldecahydro-12H-3,12-epoxypyrano[4,3-j][1,2]benzodioxepine	[H][C@@]12CC[C@@H](C)[C@]3([H])CC[C@@]4(C)OO[C@@]13[C@]([H])(O[C@H](OC)[C@@H]2C)O4	InChI=1S/C16H26O5/c1-9-5-6-12-10(2)13(17-4)18-14-16(12)11(9)7-8-15(3,19-14)20-21-16/h9-14H,5-8H2,1-4H3/t9-,10-,11+,12+,13+,14-,15-,16-/m1/s1	dilist_843							4	Yes	No	Yes
OASIS684	DTXSID0049076	Zaltoprofen	DTXCID0029002	74711-43-6	MUXFZBHBYYYLTH-UHFFFAOYSA-N	2-(10-Oxo-10,11-dihydrodibenzo[b,f]thiepin-2-yl)propanoic acid	CC(C(O)=O)C1=CC=C2SC3=CC=CC=C3C(=O)CC2=C1	InChI=1/C17H14O3S/c1-10(17(19)20)11-6-7-15-12(8-11)9-14(18)13-4-2-3-5-16(13)21-15/h2-8,10H,9H2,1H3,(H,19,20)	dilist_122							4	No	Yes	Yes
OASIS444	DTXSID9021427	Urethane	DTXCID301427	51-79-6	JOYRKODLDBILNP-UHFFFAOYSA-N	Ethyl carbamate	CCOC(N)=O	InChI=1S/C3H7NO2/c1-2-6-3(4)5/h2H2,1H3,(H2,4,5)				fraunhofer_119				3	No	Yes	Yes
OASIS1620	DTXSID0020107	Aspartame	DTXCID20107	22839-47-0	IAOZJIPTCAWIRG-QWRGUYRKSA-N	Methyl L-alpha-aspartyl-L-phenylalaninate	COC(=O)[C@H](CC1=CC=CC=C1)NC(=O)[C@@H](N)CC(O)=O	InChI=1S/C14H18N2O5/c1-21-14(20)11(7-9-5-3-2-4-6-9)16-13(19)10(15)8-12(17)18/h2-6,10-11H,7-8,15H2,1H3,(H,16,19)(H,17,18)/t10-,11-/m0/s1					ice_89			3	No	Yes	Yes
OASIS1044	DTXSID4040979	Dasatinib	DTXCID2020979	302962-49-8	ZBNZXTGUTAYRHI-UHFFFAOYSA-N	N-(2-Chloro-6-methylphenyl)-2-({6-[4-(2-hydroxyethyl)piperazin-1-yl]-2-methylpyrimidin-4-yl}amino)-1,3-thiazole-5-carboxamide	CC1=NC(=CC(NC2=NC=C(S2)C(=O)NC2=C(C)C=CC=C2Cl)=N1)N1CCN(CCO)CC1	InChI=1S/C22H26ClN7O2S/c1-14-4-3-5-16(23)20(14)28-21(32)17-13-24-22(33-17)27-18-12-19(26-15(2)25-18)30-8-6-29(7-9-30)10-11-31/h3-5,12-13,31H,6-11H2,1-2H3,(H,28,32)(H,24,25,26,27)	dilist_325							4	Yes	No	Yes
OASIS653	DTXSID0038887	Fluorescein	DTXCID8018887	7/5/2021	GNBHRKFJIUUOQI-UHFFFAOYSA-N	3',6'-Dihydroxy-3H-spiro[[2]benzofuran-1,9'-xanthen]-3-one	OC1=CC2=C(C=C1)C1(OC(=O)C3=C1C=CC=C3)C1=C(O2)C=C(O)C=C1	InChI=1S/C20H12O5/c21-11-5-7-15-17(9-11)24-18-10-12(22)6-8-16(18)20(15)14-4-2-1-3-13(14)19(23)25-20/h1-10,21-22H	dilist_1062							4	Yes	No	No
OASIS881	DTXSID20880624	Dermatan	N/A	75634-40-1	N/A	N/A	N/A	N/A	dilist_91							4	No	Yes	No
OASIS399	DTXSID7024821	1-Chloro-4-(trifluoromethyl)benzene	DTXCID004821	98-56-6	QULYNCCPRWKEMF-UHFFFAOYSA-N	1-Chloro-4-(trifluoromethyl)benzene	FC(F)(F)C1=CC=C(Cl)C=C1	InChI=1S/C7H4ClF3/c8-6-3-1-5(2-4-6)7(9,10)11/h1-4H				fraunhofer_56				3	No	Yes	No
OASIS261	DTXSID6047363	Volinanserin	DTXCID4027363	139290-65-6	HXTGXYRHXAGCFP-OAQYLSRUSA-N	(R)-(2,3-Dimethoxyphenyl){1-[2-(4-fluorophenyl)ethyl]piperidin-4-yl}methanol	COC1=C(OC)C(=CC=C1)[C@H](O)C1CCN(CCC2=CC=C(F)C=C2)CC1	InChI=1S/C22H28FNO3/c1-26-20-5-3-4-19(22(20)27-2)21(25)17-11-14-24(15-12-17)13-10-16-6-8-18(23)9-7-16/h3-9,17,21,25H,10-15H2,1-2H3/t21-/m1/s1							toxrefdb_41	1	No	Yes	Yes
OASIS926	DTXSID3023550	Raloxifene	DTXCID803550	84449-90-1	GZUITABIAKMVPG-UHFFFAOYSA-N	[6-Hydroxy-2-(4-hydroxyphenyl)-1-benzothiophen-3-yl]{4-[2-(piperidin-1-yl)ethoxy]phenyl}methanone	OC1=CC=C(C=C1)C1=C(C(=O)C2=CC=C(OCCN3CCCCC3)C=C2)C2=CC=C(O)C=C2S1	InChI=1S/C28H27NO4S/c30-21-8-4-20(5-9-21)28-26(24-13-10-22(31)18-25(24)34-28)27(32)19-6-11-23(12-7-19)33-17-16-29-14-2-1-3-15-29/h4-13,18,30-31H,1-3,14-17H2	dilist_1059							4	Yes	No	Yes
OASIS1632	DTXSID8031863	Perfluorononanoic acid	DTXCID6011863	375-95-1	UZUFPBIDKMEQEQ-UHFFFAOYSA-N	Heptadecafluorononanoic acid	OC(=O)C(F)(F)C(F)(F)C(F)(F)C(F)(F)C(F)(F)C(F)(F)C(F)(F)C(F)(F)F	InChI=1S/C9HF17O2/c10-2(11,1(27)28)3(12,13)4(14,15)5(16,17)6(18,19)7(20,21)8(22,23)9(24,25)26/h(H,27,28)					ice_28			3	Yes	No	Yes
OASIS1519	DTXSID9022601	Amphotericin B	DTXCID802601	1397-89-3	APKFDSVGJQXUKY-INPOYWNPSA-N	(1R,3S,5R,6R,9R,11R,15S,16R,17R,18S,19E,21E,23E,25E,27E,29E,31E,33R,35S,36R,37S)-33-[(3-Amino-3,6-dideoxy-beta-D-mannopyranosyl)oxy]-1,3,5,6,9,11,17,37-octahydroxy-15,16,18-trimethyl-13-oxo-14,39-dioxabicyclo[33.3.1]nonatriaconta-19,21,23,25,27,29,31-heptaene-36-carboxylic acid	C[C@H]1O[C@@H](O[C@@H]2C[C@@H]3O[C@@](O)(C[C@H](O)[C@H]3C(O)=O)C[C@@H](O)C[C@@H](O)[C@H](O)CC[C@@H](O)C[C@@H](O)CC(=O)O[C@@H](C)[C@H](C)[C@H](O)[C@@H](C)\C=C\C=C\C=C\C=C\C=C\C=C\C=C\2)[C@@H](O)[C@@H](N)[C@@H]1O	InChI=1S/C47H73NO17/c1-27-17-15-13-11-9-7-5-6-8-10-12-14-16-18-34(64-46-44(58)41(48)43(57)30(4)63-46)24-38-40(45(59)60)37(54)26-47(61,65-38)25-33(51)22-36(53)35(52)20-19-31(49)21-32(50)23-39(55)62-29(3)28(2)42(27)56/h5-18,27-38,40-44,46,49-54,56-58,61H,19-26,48H2,1-4H3,(H,59,60)/b6-5+,9-7+,10-8+,13-11+,14-12+,17-15+,18-16+/t27-,28-,29-,30+,31+,32+,33-,34-,35+,36+,37-,38-,40+,41-,42+,43+,44-,46-,4…	dilist_385							4	Yes	No	Yes
OASIS011	DTXSID0020365	Cyclosporin A	DTXCID00365	59865-13-3	PMATZTZNYRCHOR-CGLBZJNRSA-N	(3S,6S,9S,12R,15S,18S,21S,24S,30S,33S)-30-Ethyl-33-[(1R,2R,4E)-1-hydroxy-2-methylhex-4-en-1-yl]-1,4,7,10,12,15,19,25,28-nonamethyl-6,9,18,24-tetrakis(2-methylpropyl)-3,21-di(propan-2-yl)-1,4,7,10,13,16,19,22,25,28,31-undecaazacyclotritriacontane-2,5,8,11,14,17,20,23,26,29,32-undecone	[H][C@@]1([C@H](O)[C@H](C)C\C=C\C)N(C)C(=O)[C@H](C(C)C)N(C)C(=O)[C@H](CC(C)C)N(C)C(=O)[C@H](CC(C)C)N(C)C(=O)[C@@H](C)NC(=O)[C@H](C)NC(=O)[C@H](CC(C)C)N(C)C(=O)[C@@H](NC(=O)[C@H](CC(C)C)N(C)C(=O)CN(C)C(=O)[C@H](CC)NC1=O)C(C)C	InChI=1S/C62H111N11O12/c1-25-27-28-40(15)52(75)51-56(79)65-43(26-2)58(81)67(18)33-48(74)68(19)44(29-34(3)4)55(78)66-49(38(11)12)61(84)69(20)45(30-35(5)6)54(77)63-41(16)53(76)64-42(17)57(80)70(21)46(31-36(7)8)59(82)71(22)47(32-37(9)10)60(83)72(23)50(39(13)14)62(85)73(51)24/h25,27,34-47,49-52,75H,26,28-33H2,1-24H3,(H,63,77)(H,64,76)(H,65,79)(H,66,78)/b27-25+/t40-,41+,42-,43+,44+,45+,46+,47+,49+,50+…	dilist_1106		drugmatrix_25			tggates_9		2	Yes	No	Yes
OASIS1825	DTXSID501025961	Osimertinib	DTXCID401510212	1421373-65-0	DUYJMQONPNNFPI-UHFFFAOYSA-N	N/A	COC1=C(NC2=NC=CC(=N2)C2=CN(C)C3=CC=CC=C23)C=C(NC(=O)C=C)C(=C1)N(C)CCN(C)C	InChI=1S/C28H33N7O2/c1-7-27(36)30-22-16-23(26(37-6)17-25(22)34(4)15-14-33(2)3)32-28-29-13-12-21(31-28)20-18-35(5)24-11-9-8-10-19(20)24/h7-13,16-18H,1,14-15H2,2-6H3,(H,30,36)(H,29,31,32)		dilirank2_189						4	No	Yes	Yes
OASIS1427	DTXSID8023397	Oxacillin	DTXCID403397	66-79-5	UWYHMGVUTGAWSP-JKIFEVAISA-N	(2S,5R,6R)-3,3-Dimethyl-6-[(5-methyl-3-phenyl-1,2-oxazole-4-carbonyl)amino]-7-oxo-4-thia-1-azabicyclo[3.2.0]heptane-2-carboxylic acid	CC1=C(C(=O)N[C@H]2[C@H]3SC(C)(C)[C@@H](N3C2=O)C(O)=O)C(=NO1)C1=CC=CC=C1	InChI=1S/C19H19N3O5S/c1-9-11(12(21-27-9)10-7-5-4-6-8-10)15(23)20-13-16(24)22-14(18(25)26)19(2,3)28-17(13)22/h4-8,13-14,17H,1-3H3,(H,20,23)(H,25,26)/t13-,14+,17-/m1/s1	dilist_278							4	Yes	No	No
OASIS941	DTXSID3041083	Novobiocin	DTXCID1021083	303-81-1	YJQPYGGHQPGBLI-KGSXXDOSSA-N	(3R,4S,5R,6R)-5-Hydroxy-6-({4-hydroxy-3-[4-hydroxy-3-(3-methylbut-2-en-1-yl)benzamido]-8-methyl-2-oxo-2H-1-benzopyran-7-yl}oxy)-3-methoxy-2,2-dimethyloxan-4-yl carbamate	CO[C@@H]1[C@@H](OC(N)=O)[C@@H](O)[C@H](OC2=CC=C3C(O)=C(NC(=O)C4=CC=C(O)C(CC=C(C)C)=C4)C(=O)OC3=C2C)OC1(C)C	InChI=1S/C31H36N2O11/c1-14(2)7-8-16-13-17(9-11-19(16)34)27(37)33-21-22(35)18-10-12-20(15(3)24(18)42-28(21)38)41-29-23(36)25(43-30(32)39)26(40-6)31(4,5)44-29/h7,9-13,23,25-26,29,34-36H,8H2,1-6H3,(H2,32,39)(H,33,37)/t23-,25+,26-,29-/m1/s1	dilist_830							4	Yes	No	No
OASIS1903	DTXSID80238425	2-[3-[4-(1H-Indazol-5-ylamino)-2-quinazolinyl]phenoxy]-N-(1-methylethyl)acetamide	DTXCID00160916	911417-87-3	GKHIVNAUVKXIIY-UHFFFAOYSA-N	2-(3-{4-[(1H-Indazol-5-yl)amino]quinazolin-2-yl}phenoxy)-N-(propan-2-yl)acetamide	CC(C)NC(=O)COC1=CC=CC(=C1)C1=NC2=CC=CC=C2C(NC2=CC3=C(NN=C3)C=C2)=N1	InChI=1S/C26H24N6O2/c1-16(2)28-24(33)15-34-20-7-5-6-17(13-20)25-30-23-9-4-3-8-21(23)26(31-25)29-19-10-11-22-18(12-19)14-27-32-22/h3-14,16H,15H2,1-2H3,(H,27,32)(H,28,33)(H,29,30,31)		dilirank2_81						4	No	Yes	Yes
OASIS1634	DTXSID4031980	Resveratrol	DTXCID2011980	501-36-0	LUKBXSAWLPMMSZ-OWOJBTEDSA-N	5-[(E)-2-(4-Hydroxyphenyl)ethenyl]benzene-1,3-diol	OC1=CC=C(\C=C\C2=CC(O)=CC(O)=C2)C=C1	InChI=1S/C14H12O3/c15-12-5-3-10(4-6-12)1-2-11-7-13(16)9-14(17)8-11/h1-9,15-17H/b2-1+					ice_108			3	Yes	No	Yes
OASIS898	DTXSID3022794	Chlorguanide	DTXCID902794	500-92-5	SSOLNOMRVKKSON-UHFFFAOYSA-N	N-(4-Chlorophenyl)-N'-propan-2-yltriimidodicarbonic diamide	CC(C)NC(=N)NC(=N)NC1=CC=C(Cl)C=C1	InChI=1S/C11H16ClN5/c1-7(2)15-10(13)17-11(14)16-9-5-3-8(12)4-6-9/h3-7H,1-2H3,(H5,13,14,15,16,17)	dilist_187							4	Yes	No	Yes
OASIS038	DTXSID301014459	Vitamin A	N/A	11103-57-4	N/A	N/A	N/A	N/A	dilist_280					tggates_35		2	No	Yes	No
OASIS709	DTXSID1022928	Diethylcarbamazine	DTXCID802928	90-89-1	RCKMWOKWVGPNJF-UHFFFAOYSA-N	N,N-Diethyl-4-methylpiperazine-1-carboxamide	CCN(CC)C(=O)N1CCN(C)CC1	InChI=1S/C10H21N3O/c1-4-12(5-2)10(14)13-8-6-11(3)7-9-13/h4-9H2,1-3H3	dilist_513							4	Yes	No	No
OASIS241	DTXSID5048051	Bethoxazin	DTXCID6028022	163269-30-5	NRAYWXLNSHEHQO-UHFFFAOYSA-N	3-(1-Benzothiophen-2-yl)-5,6-dihydro-4H-1,4lambda~4~,2-oxathiazin-4-one	O=S1CCON=C1C1=CC2=CC=CC=C2S1	InChI=1/C11H9NO2S2/c13-16-6-5-14-12-11(16)10-7-8-3-1-2-4-9(8)15-10/h1-4,7H,5-6H2							toxrefdb_39	1	No	Yes	No
OASIS450	DTXSID7024160	Lactofen	DTXCID404160	77501-63-4	CONWAEURSVPLRM-UHFFFAOYSA-N	1-Ethoxy-1-oxopropan-2-yl 5-[2-chloro-4-(trifluoromethyl)phenoxy]-2-nitrobenzoate	CCOC(=O)C(C)OC(=O)C1=C(C=CC(OC2=C(Cl)C=C(C=C2)C(F)(F)F)=C1)[N+]([O-])=O	InChI=1/C19H15ClF3NO7/c1-3-29-17(25)10(2)30-18(26)13-9-12(5-6-15(13)24(27)28)31-16-7-4-11(8-14(16)20)19(21,22)23/h4-10H,3H2,1-2H3				fraunhofer_126				3	No	Yes	No
OASIS1660	DTXSID9021265	Selenium sulfide (SeS)	DTXCID301265	7446-34-6	VIDTVPHHDGRGAF-UHFFFAOYSA-N	N/A	S=[Se]	InChI=1S/SSe/c1-2					ice_134			3	No	Yes	No
OASIS738	DTXSID1023819	Stavudine	DTXCID803819	3056-17-5	XNKLLVCARDGLGL-JGVFFNPUSA-N	1-[(2R,5S)-5-(Hydroxymethyl)-2,5-dihydrofuran-2-yl]-5-methylpyrimidine-2,4(1H,3H)-dione	CC1=CN([C@@H]2O[C@H](CO)C=C2)C(=O)NC1=O	InChI=1S/C10H12N2O4/c1-6-4-12(10(15)11-9(6)14)8-3-2-7(5-13)16-8/h2-4,7-8,13H,5H2,1H3,(H,11,14,15)/t7-,8+/m0/s1	dilist_324							4	Yes	No	Yes
OASIS389	DTXSID1026665	3-Pyridinecarbonitrile	DTXCID606665	100-54-9	GZPHSAQLYPIAIN-UHFFFAOYSA-N	Pyridine-3-carbonitrile	N#CC1=CN=CC=C1	InChI=1S/C6H4N2/c7-4-6-2-1-3-8-5-6/h1-3,5H				fraunhofer_46				3	No	Yes	Yes
OASIS338	DTXSID2048371	Epinastine	DTXCID8028345	80012-43-7	WHWZLSFABNNENI-UHFFFAOYSA-N	9,13b-Dihydro-1H-dibenzo[c,f]imidazo[1,5-a]azepin-3-amine	NC1=NCC2N1C1=CC=CC=C1CC1=CC=CC=C21	InChI=1/C16H15N3/c17-16-18-10-15-13-7-3-1-5-11(13)9-12-6-2-4-8-14(12)19(15)16/h1-8,15H,9-10H2,(H2,17,18)	dilist_963			fraunhofer_44				3	Yes	No	Yes
OASIS1464	DTXSID8045692	Nicorandil	DTXCID6025692	65141-46-0	LBHIOVVIQHSOQN-UHFFFAOYSA-N	2-[(Pyridine-3-carbonyl)amino]ethyl nitrate	[O-][N+](=O)OCCNC(=O)C1=CN=CC=C1	InChI=1S/C8H9N3O4/c12-8(7-2-1-3-9-6-7)10-4-5-15-11(13)14/h1-3,6H,4-5H2,(H,10,12)	dilist_45							4	Yes	No	Yes
OASIS1691	DTXSID6025692	Myrcene	DTXCID205692	123-35-3	UAHWPYUMFXYFJY-UHFFFAOYSA-N	7-Methyl-3-methylideneocta-1,6-diene	CC(C)=CCCC(=C)C=C	InChI=1S/C10H16/c1-5-10(4)8-6-7-9(2)3/h5,7H,1,4,6,8H2,2-3H3					ice_69			3	Yes	No	Yes
OASIS1184	DTXSID6022553	Acitretin	DTXCID902553	55079-83-9	IHUNBGSDBOWDMA-AQFIFDHZSA-N	(2E,4E,6E,8E)-9-(4-Methoxy-2,3,6-trimethylphenyl)-3,7-dimethylnona-2,4,6,8-tetraenoic acid	COC1=C(C)C(C)=C(\C=C\C(\C)=C\C=C\C(\C)=C\C(O)=O)C(C)=C1	InChI=1S/C21H26O3/c1-14(8-7-9-15(2)12-21(22)23)10-11-19-16(3)13-20(24-6)18(5)17(19)4/h7-13H,1-6H3,(H,22,23)/b9-7+,11-10+,14-8+,15-12+	dilist_762							4	Yes	No	Yes
OASIS111	DTXSID6059025	N-Phenylanthranilic acid	DTXCID0048717	91-40-7	ZWJINEZUASEZBH-UHFFFAOYSA-N	2-Anilinobenzoic acid	OC(=O)C1=C(NC2=CC=CC=C2)C=CC=C1	InChI=1S/C13H11NO2/c15-13(16)11-8-4-5-9-12(11)14-10-6-2-1-3-7-10/h1-9,14H,(H,15,16)						tggates_106		2	Yes	No	Yes
OASIS1268	DTXSID6048836	Tandospirone	DTXCID3028762	87760-53-0	CEIJFEGBUDEYSX-FZDBZEDMSA-N	(3aR,4S,7R,7aS)-2-{4-[4-(Pyrimidin-2-yl)piperazin-1-yl]butyl}hexahydro-1H-4,7-methanoisoindole-1,3(2H)-dione	O=C1[C@H]2[C@@H]3CC[C@@H](C3)[C@H]2C(=O)N1CCCCN1CCN(CC1)C1=NC=CC=N1	InChI=1S/C21H29N5O2/c27-19-17-15-4-5-16(14-15)18(17)20(28)26(19)9-2-1-8-24-10-12-25(13-11-24)21-22-6-3-7-23-21/h3,6-7,15-18H,1-2,4-5,8-14H2/t15-,16+,17+,18-	dilist_23							4	No	No	Yes
OASIS1906	DTXSID8057722	Viloxazine hydrochloride	DTXCID9031511	35604-67-2	HJOCKFVCMLCPTP-UHFFFAOYSA-N	2-[(2-Ethoxyphenoxy)methyl]morpholine--hydrogen chloride (1/1)	Cl.CCOC1=C(OCC2CNCCO2)C=CC=C1	InChI=1/C13H19NO3.ClH/c1-2-15-12-5-3-4-6-13(12)17-10-11-9-14-7-8-16-11;/h3-6,11,14H,2,7-10H2,1H3;1H		dilirank2_141						4	No	Yes	Yes
OASIS1285	DTXSID7022544	Acetazolamide	DTXCID002544	59-66-5	BZKPWHYZMXOIDC-UHFFFAOYSA-N	N-(5-Sulfamoyl-1,3,4-thiadiazol-2-yl)acetamide	CC(=O)NC1=NN=C(S1)S(N)(=O)=O	InChI=1S/C4H6N4O3S2/c1-2(9)6-3-7-8-4(12-3)13(5,10)11/h1H3,(H2,5,10,11)(H,6,7,9)	dilist_90							4	Yes	No	Yes
OASIS390	DTXSID1060768	1,4-Benzenedicarbonitrile	DTXCID7043299	623-26-7	BHXFKXOIODIUJO-UHFFFAOYSA-N	Benzene-1,4-dicarbonitrile	N#CC1=CC=C(C=C1)C#N	InChI=1S/C8H4N2/c9-5-7-1-2-8(6-10)4-3-7/h1-4H				fraunhofer_47				3	No	Yes	Yes
OASIS1171	DTXSID50873201	Anidulafungin	DTXCID90820698	166663-25-8	JHVAMHSQVVQIOT-ZMSNMORZSA-N	N-{(2R,6S,9S,11R,12R,14aS,15S,16S,20S,25aS)-23-[(1S,2S)-1,2-Dihydroxy-2-(4-hydroxyphenyl)ethyl]-2,11,12,15-tetrahydroxy-6,20-bis[(1R)-1-hydroxyethyl]-16-methyl-5,8,14,19,22,25-hexaoxotetracosahydro-1H-dipyrrolo[2,1-c:2',1'-l][1,4,7,10,13,16]hexaazacyclohenicosin-9-yl}-3~4~-(pentyloxy)[1~1~,2~1~:2~4~,3~1~-terphenyl]-1~4~-carboxamide	[H][C@@]12C[C@@H](O)CN1C(=O)[C@@]([H])(NC(=O)[C@H](C[C@@H](O)[C@@H](O)NC(=O)[C@]1([H])[C@@H](O)[C@@H](C)CN1C(=O)[C@@]([H])(NC(=O)C(NC2=O)[C@H](O)[C@@H](O)C1=CC=C(O)C=C1)[C@@H](C)O)NC(=O)C1=CC=C(C=C1)C1=CC=C(C=C1)C1=CC=C(OCCCCC)C=C1)[C@@H](C)O	InChI=1S/C58H73N7O17/c1-5-6-7-24-82-40-22-18-35(19-23-40)33-10-8-32(9-11-33)34-12-14-37(15-13-34)51(74)59-41-26-43(70)54(77)63-56(79)47-48(71)29(2)27-65(47)58(81)45(31(4)67)61-55(78)46(50(73)49(72)36-16-20-38(68)21-17-36)62-53(76)42-25-39(69)28-64(42)57(80)44(30(3)66)60-52(41)75/h8-23,29-31,39,41-50,54,66-73,77H,5-7,24-28H2,1-4H3,(H,59,74)(H,60,75)(H,61,78)(H,62,76)(H,63,79)/t29-,30+,31+,39+,41-,…	dilist_487							4	No	No	Yes
OASIS153	DTXSID0020606	Bis(2-ethylhexyl)hexanedioate	DTXCID40606	103-23-1	SAOKZLXYCUGLFA-UHFFFAOYSA-N	Bis(2-ethylhexyl) hexanedioate	CCCCC(CC)COC(=O)CCCCC(=O)OCC(CC)CCCC	InChI=1/C22H42O4/c1-5-9-13-19(7-3)17-25-21(23)15-11-12-16-22(24)26-18-20(8-4)14-10-6-2/h19-20H,5-18H2,1-4H3							toxrefdb_100	1	No	Yes	Yes
OASIS825	DTXSID2023694	Tranylcypromine	DTXCID501473942	155-09-9	AELCINSCMGFISI-MASDURLHNA-N	(1R,2S)-2-Phenylcyclopropan-1-amine	N[C@@H]1C[C@H]1C1=CC=CC=C1	InChI=1/C9H11N/c10-9-6-8(9)7-4-2-1-3-5-7/h1-5,8-9H,6,10H2/t8-,9+/s2	dilist_967							4	Yes	No	No
OASIS1860	DTXSID60154997	Aripiprazole lauroxil	DTXCID5077488	1259305-29-7	DDINXHAORAAYAD-UHFFFAOYSA-N	[7-{4-[4-(2,3-Dichlorophenyl)piperazin-1-yl]butoxy}-2-oxo-3,4-dihydroquinolin-1(2H)-yl]methyl dodecanoate	CCCCCCCCCCCC(=O)OCN1C(=O)CCC2=C1C=C(OCCCCN1CCN(CC1)C1=C(Cl)C(Cl)=CC=C1)C=C2	InChI=1S/C36H51Cl2N3O4/c1-2-3-4-5-6-7-8-9-10-16-35(43)45-28-41-33-27-30(19-17-29(33)18-20-34(41)42)44-26-12-11-21-39-22-24-40(25-23-39)32-15-13-14-31(37)36(32)38/h13-15,17,19,27H,2-12,16,18,20-26,28H2,1H3		dilirank2_115						4	No	Yes	Yes
OASIS1729	DTXSID101026450	Entrectinib	DTXCID101510637	1108743-60-7	HAYYBYPASCDWEQ-UHFFFAOYSA-N	N/A	CN1CCN(CC1)C1=CC(NC2CCOCC2)=C(C=C1)C(=O)NC1=NNC2=C1C=C(CC1=CC(F)=CC(F)=C1)C=C2	InChI=1S/C31H34F2N6O2/c1-38-8-10-39(11-9-38)25-3-4-26(29(19-25)34-24-6-12-41-13-7-24)31(40)35-30-27-17-20(2-5-28(27)36-37-30)14-21-15-22(32)18-23(33)16-21/h2-5,15-19,24,34H,6-14H2,1H3,(H2,35,36,37,40)		dilirank2_159						4	No	No	Yes
OASIS497	DTXSID4024195	2-(4-Chloro-2-methylphenoxy)acetic acid	DTXCID304195	94-74-6	WHKUVVPPKQRRBV-UHFFFAOYSA-N	(4-Chloro-2-methylphenoxy)acetic acid	CC1=C(OCC(O)=O)C=CC(Cl)=C1	InChI=1S/C9H9ClO3/c1-6-4-7(10)2-3-8(6)13-5-9(11)12/h2-4H,5H2,1H3,(H,11,12)				fraunhofer_178				3	No	Yes	Yes
OASIS1282	DTXSID7021237	Reserpine	DTXCID201237	50-55-5	QEVHRUUCFGRFIF-MDEJGZGSSA-N	Methyl 11,17alpha-dimethoxy-18beta-[(3,4,5-trimethoxybenzoyl)oxy]-3beta,20alpha-yohimban-16beta-carboxylate	[H][C@]12C[C@@H](OC(=O)C3=CC(OC)=C(OC)C(OC)=C3)[C@H](OC)[C@@H](C(=O)OC)[C@@]1([H])C[C@@]1([H])N(CCC3=C1NC1=C3C=CC(OC)=C1)C2	InChI=1S/C33H40N2O9/c1-38-19-7-8-20-21-9-10-35-16-18-13-27(44-32(36)17-11-25(39-2)30(41-4)26(12-17)40-3)31(42-5)28(33(37)43-6)22(18)15-24(35)29(21)34-23(20)14-19/h7-8,11-12,14,18,22,24,27-28,31,34H,9-10,13,15-16H2,1-6H3/t18-,22+,24-,27-,28+,31+/m1/s1	dilist_829							4	Yes	No	Yes
OASIS1018	DTXSID4023208	Levocarnitine	DTXCID903208	541-15-1	PHIQHXFUZVPYII-ZCFIWIBFSA-N	(3R)-3-Hydroxy-4-(trimethylazaniumyl)butanoate	C[N+](C)(C)C[C@H](O)CC([O-])=O	InChI=1S/C7H15NO3/c1-8(2,3)5-6(9)4-7(10)11/h6,9H,4-5H2,1-3H3/t6-/m1/s1	dilist_56							4	Yes	No	Yes
OASIS1889	DTXSID7043952	Triclabendazole	DTXCID5023952	68786-66-3	NQPDXQQQCQDHHW-UHFFFAOYSA-N	5-Chloro-6-(2,3-dichlorophenoxy)-2-(methylsulfanyl)-1H-benzimidazole	CSC1=NC2=C(N1)C=C(OC1=CC=CC(Cl)=C1Cl)C(Cl)=C2	InChI=1S/C14H9Cl3N2OS/c1-21-14-18-9-5-8(16)12(6-10(9)19-14)20-11-4-2-3-7(15)13(11)17/h2-6H,1H3,(H,18,19)		dilirank2_213						4	No	Yes	Yes
OASIS124	DTXSID0032601	Cyproconazole	DTXCID8012601	94361-06-5	UFNOUKDBUJZYDE-UHFFFAOYSA-N	2-(4-Chlorophenyl)-3-cyclopropyl-1-(1H-1,2,4-triazol-1-yl)butan-2-ol	CC(C1CC1)C(O)(CN1C=NC=N1)C1=CC=C(Cl)C=C1	InChI=1/C15H18ClN3O/c1-11(12-2-3-12)15(20,8-19-10-17-9-18-19)13-4-6-14(16)7-5-13/h4-7,9-12,20H,2-3,8H2,1H3				fraunhofer_194			toxrefdb_2	1	Yes	No	Yes
OASIS084	DTXSID2023191	Labetalol	DTXCID603191	36894-69-6	SGUAFYQXFOLMHL-UHFFFAOYSA-N	2-Hydroxy-5-{1-hydroxy-2-[(4-phenylbutan-2-yl)amino]ethyl}benzamide	CC(CCC1=CC=CC=C1)NCC(O)C1=CC=C(O)C(=C1)C(N)=O	InChI=1/C19H24N2O3/c1-13(7-8-14-5-3-2-4-6-14)21-12-18(23)15-9-10-17(22)16(11-15)19(20)24/h2-6,9-11,13,18,21-23H,7-8,12H2,1H3,(H2,20,24)	dilist_210					tggates_80		2	Yes	No	Yes
OASIS457	DTXSID1034212	Spiroxamine	DTXCID9014212	118134-30-8	PUYXTUJWRLOUCW-UHFFFAOYSA-N	N-[(8-tert-Butyl-1,4-dioxaspiro[4.5]decan-2-yl)methyl]-N-ethylpropan-1-amine	CCCN(CC)CC1COC2(CCC(CC2)C(C)(C)C)O1	InChI=1/C18H35NO2/c1-6-12-19(7-2)13-16-14-20-18(21-16)10-8-15(9-11-18)17(3,4)5/h15-16H,6-14H2,1-5H3				fraunhofer_136				3	No	Yes	Yes
OASIS081	DTXSID0020232	Caffeine	DTXCID40232	58-08-2	RYYVLZVUVIJVGH-UHFFFAOYSA-N	1,3,7-Trimethyl-3,7-dihydro-1H-purine-2,6-dione	CN1C=NC2=C1C(=O)N(C)C(=O)N2C	InChI=1S/C8H10N4O2/c1-10-4-9-6-5(10)7(13)12(3)8(14)11(6)2/h4H,1-3H3	dilist_670					tggates_77		2	Yes	No	No
OASIS1619	DTXSID2020470	Diglycidyl resorcinol ether	DTXCID80470	101-90-6	WPYCRFCQABTEKC-UHFFFAOYSA-N	2,2'-[1,3-Phenylenebis(oxymethylene)]bis(oxirane)	C(OC1=CC(OCC2CO2)=CC=C1)C1CO1	InChI=1/C12H14O4/c1-2-9(13-5-11-7-15-11)4-10(3-1)14-6-12-8-16-12/h1-4,11-12H,5-8H2					ice_18			3	No	Yes	Yes
OASIS668	DTXSID0045171	Molsidomine	DTXCID8025171	25717-80-0	XLFWDASMENKTKL-UHFFFAOYSA-N	N-(Ethoxycarbonyl)-3-(morpholin-4-yl)-1,2,3-oxadiazol-3-ium-5-aminide	CCOC(=O)[N-]C1=C[N+](=NO1)N1CCOCC1	InChI=1S/C9H14N4O4/c1-2-16-9(14)10-8-7-13(11-17-8)12-3-5-15-6-4-12/h7H,2-6H2,1H3	dilist_545							4	Yes	No	Yes
OASIS1483	DTXSID8048490	Aminolevulinic acid	DTXCID4028464	106-60-5	ZGXJTSGNIOSYLO-UHFFFAOYSA-N	5-Amino-4-oxopentanoic acid	NCC(=O)CCC(O)=O	InChI=1S/C5H9NO3/c6-3-4(7)1-2-5(8)9/h1-3,6H2,(H,8,9)	dilist_969							4	Yes	No	No
OASIS797	DTXSID2022707	Buspirone	DTXCID402707	36505-84-7	QWCRAEMEVRGPNT-UHFFFAOYSA-N	8-{4-[4-(Pyrimidin-2-yl)piperazin-1-yl]butyl}-8-azaspiro[4.5]decane-7,9-dione	O=C1CC2(CCCC2)CC(=O)N1CCCCN1CCN(CC1)C1=NC=CC=N1	InChI=1S/C21H31N5O2/c27-18-16-21(6-1-2-7-21)17-19(28)26(18)11-4-3-10-24-12-14-25(15-13-24)20-22-8-5-9-23-20/h5,8-9H,1-4,6-7,10-17H2	dilist_1005							4	Yes	No	Yes
OASIS596	DTXSID9021188	Probenecid	DTXCID901188	57-66-9	DBABZHXKTCFAPX-UHFFFAOYSA-N	4-(Dipropylsulfamoyl)benzoic acid	CCCN(CCC)S(=O)(=O)C1=CC=C(C=C1)C(O)=O	InChI=1S/C13H19NO4S/c1-3-9-14(10-4-2)19(17,18)12-7-5-11(6-8-12)13(15)16/h5-8H,3-4,9-10H2,1-2H3,(H,15,16)	dilist_500				ice_148			3	Yes	No	Yes
OASIS146	DTXSID5020154	Clorophene	DTXCID30154	120-32-1	NCKMMSIFQUPKCK-UHFFFAOYSA-N	2-Benzyl-4-chlorophenol	OC1=C(CC2=CC=CC=C2)C=C(Cl)C=C1	InChI=1S/C13H11ClO/c14-12-6-7-13(15)11(9-12)8-10-4-2-1-3-5-10/h1-7,9,15H,8H2					ice_166		toxrefdb_52	1	Yes	No	No
OASIS1658	DTXSID9020083	Ampicillin trihydrate	DTXCID4083	7177-48-2	RXDALBZNGVATNY-CWLIKTDRSA-N	(2S,5R,6R)-6-{[(2R)-2-Amino-2-phenylacetyl]amino}-3,3-dimethyl-7-oxo-4-thia-1-azabicyclo[3.2.0]heptane-2-carboxylic acid--water (1/3)	O.O.O.[H][C@]12SC(C)(C)[C@@H](N1C(=O)[C@H]2NC(=O)[C@H](N)C1=CC=CC=C1)C(O)=O	InChI=1S/C16H19N3O4S.3H2O/c1-16(2)11(15(22)23)19-13(21)10(14(19)24-16)18-12(20)9(17)8-6-4-3-5-7-8;;;/h3-7,9-11,14H,17H2,1-2H3,(H,18,20)(H,22,23);3*1H2/t9-,10-,11+,14-;;;/m1.../s1					ice_121			3	No	Yes	Yes
OASIS1846	DTXSID50904504	Levamlodipine	DTXCID201333652	103129-82-4	HTIQEAQVCYTUBX-KRWDZBQOSA-N	3-Ethyl 5-methyl (4S)-2-[(2-aminoethoxy)methyl]-4-(2-chlorophenyl)-6-methyl-1,4-dihydropyridine-3,5-dicarboxylate	CCOC(=O)C1=C(COCCN)NC(C)=C([C@@H]1C1=C(Cl)C=CC=C1)C(=O)OC	InChI=1S/C20H25ClN2O5/c1-4-28-20(25)18-15(11-27-10-9-22)23-12(2)16(19(24)26-3)17(18)13-7-5-6-8-14(13)21/h5-8,17,23H,4,9-11,22H2,1-3H3/t17-/m0/s1		dilirank2_128						4	Yes	No	No
OASIS1261	DTXSID6048385	Duloxetine	DTXCID7028358	116539-59-4	ZEUITGRIYCTCEM-KRWDZBQOSA-N	(3S)-N-Methyl-3-[(naphthalen-1-yl)oxy]-3-(thiophen-2-yl)propan-1-amine	CNCC[C@H](OC1=C2C=CC=CC2=CC=C1)C1=CC=CS1	InChI=1S/C18H19NOS/c1-19-12-11-17(18-10-5-13-21-18)20-16-9-4-7-14-6-2-3-8-15(14)16/h2-10,13,17,19H,11-12H2,1H3/t17-/m0/s1	dilist_729							4	Yes	No	No
OASIS364	DTXSID4034869	Prothioconazole	DTXCID2014869	178928-70-6	MNHVNIJQQRJYDH-UHFFFAOYSA-N	2-[2-(1-Chlorocyclopropyl)-3-(2-chlorophenyl)-2-hydroxypropyl]-2,4-dihydro-3H-1,2,4-triazole-3-thione	OC(CN1N=CNC1=S)(CC1=C(Cl)C=CC=C1)C1(Cl)CC1	InChI=1/C14H15Cl2N3OS/c15-11-4-2-1-3-10(11)7-14(20,13(16)5-6-13)8-19-12(21)17-9-18-19/h1-4,9,20H,5-8H2,(H,17,18,21)				fraunhofer_12				3	No	Yes	No
OASIS942	DTXSID3041112	Rasagiline	DTXCID1021112	136236-51-6	RUOKEQAAGRXIBM-GFCCVEGCSA-N	(1R)-N-(Prop-2-yn-1-yl)-2,3-dihydro-1H-inden-1-amine	C#CCN[C@@H]1CCC2=CC=CC=C12	InChI=1S/C12H13N/c1-2-9-13-12-8-7-10-5-3-4-6-11(10)12/h1,3-6,12-13H,7-9H2/t12-/m1/s1	dilist_49							4	Yes	No	Yes
OASIS458	DTXSID3034402	Butachlor	DTXCID1014402	23184-66-9	HKPHPIREJKHECO-UHFFFAOYSA-N	N-(Butoxymethyl)-2-chloro-N-(2,6-diethylphenyl)acetamide	CCCCOCN(C(=O)CCl)C1=C(CC)C=CC=C1CC	InChI=1S/C17H26ClNO2/c1-4-7-11-21-13-19(16(20)12-18)17-14(5-2)9-8-10-15(17)6-3/h8-10H,4-7,11-13H2,1-3H3				fraunhofer_137				3	No	Yes	No
OASIS1437	DTXSID8023634	Tazobactam	DTXCID003634	89786-04-9	LPQZKKCYTLCDGQ-WEDXCCLWSA-N	(2S,3S,5R)-3-Methyl-4,4,7-trioxo-3-[(1H-1,2,3-triazol-1-yl)methyl]-4lambda~6~-thia-1-azabicyclo[3.2.0]heptane-2-carboxylic acid	C[C@]1(CN2C=CN=N2)[C@@H](N2[C@@H](CC2=O)S1(=O)=O)C(O)=O	InChI=1S/C10H12N4O5S/c1-10(5-13-3-2-11-12-13)8(9(16)17)14-6(15)4-7(14)20(10,18)19/h2-3,7-8H,4-5H2,1H3,(H,16,17)/t7-,8+,10+/m1/s1	dilist_268							4	No	Yes	Yes
OASIS1179	DTXSID6020690	Hexachlorophene	DTXCID40690	70-30-4	ACGUYXCXAPNIKK-UHFFFAOYSA-N	2,2'-Methylenebis(3,4,6-trichlorophenol)	OC1=C(CC2=C(Cl)C(Cl)=CC(Cl)=C2O)C(Cl)=C(Cl)C=C1Cl	InChI=1S/C13H6Cl6O2/c14-6-2-8(16)12(20)4(10(6)18)1-5-11(19)7(15)3-9(17)13(5)21/h2-3,20-21H,1H2	dilist_1054							4	No	Yes	Yes
OASIS814	DTXSID2023436	Pentostatin	DTXCID403436	53910-25-1	FPVKHBSQESCIEP-JQCXWYLXSA-N	(8R)-3-(2-Deoxy-beta-D-erythro-pentofuranosyl)-3,4,7,8-tetrahydroimidazo[4,5-d][1,3]diazepin-8-ol	OC[C@H]1O[C@H](C[C@@H]1O)N1C=NC2=C1NC=NC[C@H]2O	InChI=1S/C11H16N4O4/c16-3-8-6(17)1-9(19-8)15-5-14-10-7(18)2-12-4-13-11(10)15/h4-9,16-18H,1-3H2,(H,12,13)/t6-,7+,8+,9+/m0/s1	dilist_1083							4	Yes	No	Yes
OASIS816	DTXSID2023482	Piperacillin	DTXCID303482	61477-96-1	IVBHGBMCVLDMKU-GXNBUGAJSA-N	(2S,5R,6R)-6-({(2R)-2-[(4-Ethyl-2,3-dioxopiperazine-1-carbonyl)amino]-2-phenylacetyl}amino)-3,3-dimethyl-7-oxo-4-thia-1-azabicyclo[3.2.0]heptane-2-carboxylic acid	[H][C@]12SC(C)(C)[C@@H](N1C(=O)[C@H]2NC(=O)[C@H](NC(=O)N1CCN(CC)C(=O)C1=O)C1=CC=CC=C1)C(O)=O	InChI=1S/C23H27N5O7S/c1-4-26-10-11-27(19(32)18(26)31)22(35)25-13(12-8-6-5-7-9-12)16(29)24-14-17(30)28-15(21(33)34)23(2,3)36-20(14)28/h5-9,13-15,20H,4,10-11H2,1-3H3,(H,24,29)(H,25,35)(H,33,34)/t13-,14-,15+,20-/m1/s1	dilist_538							4	Yes	No	Yes
OASIS1228	DTXSID6023737	Venlafaxine	DTXCID403737	93413-69-5	PNVNVHUZROJLTJ-UHFFFAOYSA-N	1-[2-(Dimethylamino)-1-(4-methoxyphenyl)ethyl]cyclohexan-1-ol	COC1=CC=C(C=C1)C(CN(C)C)C1(O)CCCCC1	InChI=1/C17H27NO2/c1-18(2)13-16(17(19)11-5-4-6-12-17)14-7-9-15(20-3)10-8-14/h7-10,16,19H,4-6,11-13H2,1-3H3	dilist_794							4	Yes	No	Yes
OASIS628	DTXSID0023169	Irbesartan	DTXCID903169	138402-11-6	YOSHYTLCDANDAN-UHFFFAOYSA-N	2-Butyl-3-{[2'-(1H-tetrazol-5-yl)[1,1'-biphenyl]-4-yl]methyl}-1,3-diazaspiro[4.4]non-1-en-4-one	CCCCC1=NC2(CCCC2)C(=O)N1CC1=CC=C(C=C1)C1=CC=CC=C1C1=NN=NN1	InChI=1S/C25H28N6O/c1-2-3-10-22-26-25(15-6-7-16-25)24(32)31(22)17-18-11-13-19(14-12-18)20-8-4-5-9-21(20)23-27-29-30-28-23/h4-5,8-9,11-14H,2-3,6-7,10,15-17H2,1H3,(H,27,28,29,30)	dilist_472							4	No	Yes	Yes
OASIS350	DTXSID1021374	Bromoform	DTXCID401374	75-25-2	DIKBFYAXUHHXCS-UHFFFAOYSA-N	Tribromomethane	BrC(Br)Br	InChI=1S/CHBr3/c2-1(3)4/h1H				fraunhofer_248	ice_25			3	Yes	No	No
OASIS170	DTXSID1020148	Benzotrichloride	DTXCID30148	98-07-7	XEMRAKSQROQPBR-UHFFFAOYSA-N	(Trichloromethyl)benzene	ClC(Cl)(Cl)C1=CC=CC=C1	InChI=1S/C7H5Cl3/c8-7(9,10)6-4-2-1-3-5-6/h1-5H							toxrefdb_68	1	Yes	No	No
OASIS1709	DTXSID001099260	6-Fluoro-7-(2-fluoro-6-hydroxyphenyl)-1-[4-methyl-2-(2-propanyl)-3-pyridinyl]-4-[(2S)-2-methyl-4-(2-propenoyl)-1-piperazinyl]pyrido[2,3-d]pyrimidin-2(1H)-one	DTXCID801530997	2252403-56-6	NXQKSXLFSAEQCZ-SFHVURJKSA-N	N/A	CC(C)C1=C(N2C(=O)N=C(N3CCN(C[C@@H]3C)C(=O)C=C)C3=CC(F)=C(N=C23)C2=C(F)C=CC=C2O)C(C)=CC=N1	InChI=1S/C30H30F2N6O3/c1-6-23(40)36-12-13-37(18(5)15-36)28-19-14-21(32)26(24-20(31)8-7-9-22(24)39)34-29(19)38(30(41)35-28)27-17(4)10-11-33-25(27)16(2)3/h6-11,14,16,18,39H,1,12-13,15H2,2-5H3/t18-/m0/s1		dilirank2_77						4	No	Yes	Yes
OASIS1142	DTXSID5044491	2-Oxo-1-Pyrrolidineacetamide	DTXCID3024491	7491-74-9	GMZVRMREEHBGGF-UHFFFAOYSA-N	2-(2-Oxopyrrolidin-1-yl)acetamide	NC(=O)CN1CCCC1=O	InChI=1S/C6H10N2O2/c7-5(9)4-8-3-1-2-6(8)10/h1-4H2,(H2,7,9)	dilist_903							4	Yes	No	Yes
OASIS547	DTXSID1021902	1,3-Dibromopropane	DTXCID701902	109-64-8	VEFLKXRACNJHOV-UHFFFAOYSA-N	1,3-Dibromopropane	BrCCCBr	InChI=1S/C3H6Br2/c4-2-1-3-5/h1-3H2				fraunhofer_242				3	No	Yes	No
OASIS397	DTXSID8034611	Flonicamid	DTXCID6014611	158062-67-0	RLQJEEJISHYWON-UHFFFAOYSA-N	N-(Cyanomethyl)-4-(trifluoromethyl)pyridine-3-carboxamide	FC(F)(F)C1=CC=NC=C1C(=O)NCC#N	InChI=1S/C9H6F3N3O/c10-9(11,12)7-1-3-14-5-6(7)8(16)15-4-2-13/h1,3,5H,4H2,(H,15,16)				fraunhofer_54				3	No	Yes	Yes
OASIS1040	DTXSID4039657	Fludarabine	DTXCID2019657	21679-14-1	HBUBKKRHXORPQB-FJFJXFQQSA-N	9-beta-D-Arabinofuranosyl-2-fluoro-9H-purin-6-amine	NC1=NC(F)=NC2=C1N=CN2[C@@H]1O[C@H](CO)[C@@H](O)[C@@H]1O	InChI=1S/C10H12FN5O4/c11-10-14-7(12)4-8(15-10)16(2-13-4)9-6(19)5(18)3(1-17)20-9/h2-3,5-6,9,17-19H,1H2,(H2,12,14,15)/t3-,5-,6+,9-/m1/s1	dilist_928							4	Yes	No	Yes
OASIS1345	DTXSID7045152	Fluspirilene	DTXCID5025152	1841-19-6	QOYHHIBFXOOADH-UHFFFAOYSA-N	8-[4,4-Bis(4-fluorophenyl)butyl]-1-phenyl-1,3,8-triazaspiro[4.5]decan-4-one	FC1=CC=C(C=C1)C(CCCN1CCC2(CC1)N(CNC2=O)C1=CC=CC=C1)C1=CC=C(F)C=C1	InChI=1S/C29H31F2N3O/c30-24-12-8-22(9-13-24)27(23-10-14-25(31)15-11-23)7-4-18-33-19-16-29(17-20-33)28(35)32-21-34(29)26-5-2-1-3-6-26/h1-3,5-6,8-15,27H,4,7,16-21H2,(H,32,35)	dilist_882							4	No	No	Yes
OASIS131	DTXSID4027608	Terbutylazine	DTXCID107608	5915-41-3	FZXISNSWEXTPMF-UHFFFAOYSA-N	N~2~-tert-Butyl-6-chloro-N~4~-ethyl-1,3,5-triazine-2,4-diamine	CCNC1=NC(NC(C)(C)C)=NC(Cl)=N1	InChI=1S/C9H16ClN5/c1-5-11-7-12-6(10)13-8(14-7)15-9(2,3)4/h5H2,1-4H3,(H2,11,12,13,14,15)				fraunhofer_130			toxrefdb_53	1	Yes	No	Yes
OASIS1311	DTXSID7023229	Loxapine	DTXCID903229	10/2/1977	XJGVXQDUIWGIRW-UHFFFAOYSA-N	2-Chloro-11-(4-methylpiperazin-1-yl)dibenzo[b,f][1,4]oxazepine	CN1CCN(CC1)C1=NC2=CC=CC=C2OC2=C1C=C(Cl)C=C2	InChI=1S/C18H18ClN3O/c1-21-8-10-22(11-9-21)18-14-12-13(19)6-7-16(14)23-17-5-3-2-4-15(17)20-18/h2-7,12H,8-11H2,1H3	dilist_703							4	Yes	No	No
OASIS641	DTXSID0023458	Phenoxybenzamine	DTXCID803458	59-96-1	QZVCTJOXCFMACW-UHFFFAOYSA-N	N-Benzyl-N-(2-chloroethyl)-1-phenoxypropan-2-amine	CC(COC1=CC=CC=C1)N(CCCl)CC1=CC=CC=C1	InChI=1/C18H22ClNO/c1-16(15-21-18-10-6-3-7-11-18)20(13-12-19)14-17-8-4-2-5-9-17/h2-11,16H,12-15H2,1H3	dilist_217							4	Yes	No	No
OASIS1941	DTXSID7041706	C.I. Acid Blue 90	DTXCID5021706	6104-58-1	RWVGQQGBQSJDQV-UHFFFAOYSA-M	Sodium 3-{[(4-{[4-(4-ethoxyanilino)phenyl](4-{ethyl[(3-sulfonatophenyl)methyl]amino}-2-methylphenyl)methylidene}-3-methylcyclohexa-2,5-dien-1-ylidene)(ethyl)azaniumyl]methyl}benzene-1-sulfonate	[Na+].CCOC1=CC=C(NC2=CC=C(C=C2)C(C2=CC=C(C=C2C)N(CC)CC2=CC=CC(=C2)S([O-])(=O)=O)=C2C=CC(C=C2C)=[N+](CC)CC2=CC=CC(=C2)S([O-])(=O)=O)C=C1	InChI=1S/C47H49N3O7S2.Na/c1-6-49(31-35-11-9-13-43(29-35)58(51,52)53)40-21-25-45(33(4)27-40)47(37-15-17-38(18-16-37)48-39-19-23-42(24-20-39)57-8-3)46-26-22-41(28-34(46)5)50(7-2)32-36-12-10-14-44(30-36)59(54,55)56;/h9-30H,6-8,31-32H2,1-5H3,(H2,51,52,53,54,55,56);/q;+1/p-1									No	No	Yes
OASIS307	DTXSID9020035	Aflatoxin B1	DTXCID10820519	1162-65-8	OQIQSTLJSLGHID-WNWIJWBNSA-N	(6aR,9aS)-4-Methoxy-2,3,6a,9a-tetrahydrocyclopenta[c]furo[3',2':4,5]furo[2,3-h][1]benzopyran-1,11-dione	[H][C@]12OC=C[C@@]1([H])C1=C(O2)C=C(OC)C2=C1OC(=O)C1=C2CCC1=O	InChI=1S/C17H12O6/c1-20-10-6-11-14(8-4-5-21-17(8)22-11)15-13(10)7-2-3-9(18)12(7)16(19)23-15/h4-6,8,17H,2-3H2,1H3/t8-,17+/m0/s1	dilist_778		drugmatrix_16					2	No	No	Yes
OASIS064	DTXSID6046133	Lornoxicam	DTXCID4026133	70374-39-9	QOFQTBTZCJVITI-UHFFFAOYSA-N	6-Chloro-2-methyl-1,1,4-trioxo-N-(pyridin-2-yl)-1,2,3,4-tetrahydro-1lambda~6~-thieno[2,3-e][1,2]thiazine-3-carboxamide	CN1C(C(=O)NC2=CC=CC=N2)C(=O)C2=C(C=C(Cl)S2)S1(=O)=O	InChI=1/C13H10ClN3O4S2/c1-17-10(13(19)16-9-4-2-3-5-15-9)11(18)12-7(23(17,20)21)6-8(14)22-12/h2-6,10H,1H3,(H,15,16,19)	dilist_1114					tggates_60		2	Yes	No	Yes
OASIS093	DTXSID6022844	Clomipramine	DTXCID602844	303-49-1	GDLIGKIOYRNHDA-UHFFFAOYSA-N	3-(3-Chloro-10,11-dihydro-5H-dibenzo[b,f]azepin-5-yl)-N,N-dimethylpropan-1-amine	CN(C)CCCN1C2=CC=CC=C2CCC2=CC=C(Cl)C=C12	InChI=1S/C19H23ClN2/c1-21(2)12-5-13-22-18-7-4-3-6-15(18)8-9-16-10-11-17(20)14-19(16)22/h3-4,6-7,10-11,14H,5,8-9,12-13H2,1-2H3	dilist_636					tggates_88		2	Yes	No	Yes
OASIS136	DTXSID9020871	4,4'-Methylenedianiline dihydrochloride	DTXCID50871	13552-44-8	MXNNTNFLRICRPT-UHFFFAOYSA-N	4,4'-Methylenedianiline--hydrogen chloride (1/2)	Cl.Cl.NC1=CC=C(CC2=CC=C(N)C=C2)C=C1	InChI=1S/C13H14N2.2ClH/c14-12-5-1-10(2-6-12)9-11-3-7-13(15)8-4-11;;/h1-8H,9,14-15H2;2*1H				fraunhofer_265			toxrefdb_65	1	Yes	No	No
OASIS866	DTXSID2048539	Acebutolol	DTXCID8028006	37517-30-9	GOEMGAFJFRBGGG-UHFFFAOYSA-N	N-(3-Acetyl-4-{2-hydroxy-3-[(propan-2-yl)amino]propoxy}phenyl)butanamide	CCCC(=O)NC1=CC(C(C)=O)=C(OCC(O)CNC(C)C)C=C1	InChI=1/C18H28N2O4/c1-5-6-18(23)20-14-7-8-17(16(9-14)13(4)21)24-11-15(22)10-19-12(2)3/h7-9,12,15,19,22H,5-6,10-11H2,1-4H3,(H,20,23)	dilist_446							4	No	Yes	No
OASIS1527	DTXSID9022811	Chlortetracycline	DTXCID502811	57-62-5	CYDMQBQPVICBEU-XRNKAMNCSA-N	(4S,4aS,5aS,6S,12aS)-7-Chloro-4-(dimethylamino)-3,6,10,12,12a-pentahydroxy-6-methyl-1,11-dioxo-1,4,4a,5,5a,6,11,12a-octahydrotetracene-2-carboxamide	[H][C@@]12C[C@@]3([H])C(=C(O)[C@]1(O)C(=O)C(C(N)=O)=C(O)[C@H]2N(C)C)C(=O)C1=C(C(Cl)=CC=C1O)[C@@]3(C)O	InChI=1S/C22H23ClN2O8/c1-21(32)7-6-8-15(25(2)3)17(28)13(20(24)31)19(30)22(8,33)18(29)11(7)16(27)12-10(26)5-4-9(23)14(12)21/h4-5,7-8,15,26,28-29,32-33H,6H2,1-3H3,(H2,24,31)/t7-,8-,15-,21-,22-/m0/s1	dilist_620							4	No	Yes	No
OASIS348	DTXSID5020520	2,2-Dimethylvinyl chloride	DTXCID90520	513-37-1	KWISWUFGPUHDRY-UHFFFAOYSA-N	1-Chloro-2-methylprop-1-ene	CC(C)=CCl	InChI=1S/C4H7Cl/c1-4(2)3-5/h3H,1-2H3				fraunhofer_207	ice_173			3	Yes	No	No
OASIS528	DTXSID5024687	4-tert-Butylcatechol	DTXCID804687	98-29-3	XESZUVZBAMCAEJ-UHFFFAOYSA-N	4-tert-Butylbenzene-1,2-diol	CC(C)(C)C1=CC(O)=C(O)C=C1	InChI=1S/C10H14O2/c1-10(2,3)7-4-5-8(11)9(12)6-7/h4-6,11-12H,1-3H3				fraunhofer_217				3	No	Yes	Yes
OASIS371	DTXSID9041578	Trifluoroacetic acid	DTXCID7021578	76-05-1	DTQVDTLACAAQTR-UHFFFAOYSA-N	Trifluoroacetic acid	OC(=O)C(F)(F)F	InChI=1S/C2HF3O2/c3-2(4,5)1(6)7/h(H,6,7)				fraunhofer_19				3	No	Yes	No
OASIS1535	DTXSID9023178	Isoxsuprine	DTXCID803178	395-28-8	BMUKKTUHUDJSNZ-UHFFFAOYSA-N	4-{1-Hydroxy-2-[(1-phenoxypropan-2-yl)amino]propyl}phenol	CC(COC1=CC=CC=C1)NC(C)C(O)C1=CC=C(O)C=C1	InChI=1/C18H23NO3/c1-13(12-22-17-6-4-3-5-7-17)19-14(2)18(21)15-8-10-16(20)11-9-15/h3-11,13-14,18-21H,12H2,1-2H3	dilist_218							4	No	Yes	No
OASIS537	DTXSID4020533	1,4-Dioxane	DTXCID00533	123-91-1	RYHBNJHYFVUHQT-UHFFFAOYSA-N	1,4-Dioxane	C1COCCO1	InChI=1S/C4H8O2/c1-2-6-4-3-5-1/h1-4H2				fraunhofer_229				3	No	Yes	No
OASIS1929	DTXSID90178308	Eslicarbazepine acetate	DTXCID80100799	236395-14-5	QIALRBLEEWJACW-INIZCTEOSA-N	(10S)-5-Carbamoyl-10,11-dihydro-5H-dibenzo[b,f]azepin-10-yl acetate	CC(=O)O[C@H]1CC2=CC=CC=C2N(C(N)=O)C2=CC=CC=C12	InChI=1S/C17H16N2O3/c1-11(20)22-16-10-12-6-2-4-8-14(12)19(17(18)21)15-9-5-3-7-13(15)16/h2-9,16H,10H2,1H3,(H2,18,21)/t16-/m0/s1		dilirank2_63						4	No	Yes	Yes
OASIS1288	DTXSID7022598	Amoxapine	DTXCID102598	14028-44-5	QWGDMFLQWFTERH-UHFFFAOYSA-N	2-Chloro-11-(piperazin-1-yl)dibenzo[b,f][1,4]oxazepine	ClC1=CC=C2OC3=C(C=CC=C3)N=C(N3CCNCC3)C2=C1	InChI=1S/C17H16ClN3O/c18-12-5-6-15-13(11-12)17(21-9-7-19-8-10-21)20-14-3-1-2-4-16(14)22-15/h1-6,11,19H,7-10H2	dilist_601							4	Yes	No	Yes
OASIS658	DTXSID0040676	Glipizide	DTXCID8020676	29094-61-9	ZJJXGWJIGJFDTL-UHFFFAOYSA-N	N-(2-{4-[(Cyclohexylcarbamoyl)sulfamoyl]phenyl}ethyl)-5-methylpyrazine-2-carboxamide	CC1=NC=C(N=C1)C(=O)NCCC1=CC=C(C=C1)S(=O)(=O)NC(=O)NC1CCCCC1	InChI=1S/C21H27N5O4S/c1-15-13-24-19(14-23-15)20(27)22-12-11-16-7-9-18(10-8-16)31(29,30)26-21(28)25-17-5-3-2-4-6-17/h7-10,13-14,17H,2-6,11-12H2,1H3,(H,22,27)(H2,25,26,28)	dilist_329							4	Yes	No	Yes
OASIS1017	DTXSID4023206	Levamisole	DTXCID103206	14769-73-4	HLFSDGLLUJUHTE-SNVBAGLBSA-N	(6S)-6-Phenyl-2,3,5,6-tetrahydroimidazo[2,1-b][1,3]thiazole	C1CN2C[C@@H](N=C2S1)C1=CC=CC=C1	InChI=1S/C11H12N2S/c1-2-4-9(5-3-1)10-8-13-6-7-14-11(13)12-10/h1-5,10H,6-8H2/t10-/m1/s1	dilist_71							4	Yes	No	Yes
OASIS1125	DTXSID5023667	Tibolone	DTXCID103667	5630-53-5	WZDGZWOAQTVYBX-XOINTXKNSA-N	17-Hydroxy-7-methyl-17alpha-19-norpregn-5(10)-en-20-yn-3-one	[H][C@@]12CC[C@@](O)(C#C)[C@@]1(C)CC[C@]1([H])C3=C(C[C@@H](C)[C@@]21[H])CC(=O)CC3	InChI=1S/C21H28O2/c1-4-21(23)10-8-18-19-13(2)11-14-12-15(22)5-6-16(14)17(19)7-9-20(18,21)3/h1,13,17-19,23H,5-12H2,2-3H3/t13-,17-,18+,19-,20+,21+/m1/s1	dilist_365							4	No	No	Yes
OASIS541	DTXSID3021774	Acenaphthene	DTXCID201774	83-32-9	CWRYPZZKDGJXCA-UHFFFAOYSA-N	1,2-Dihydroacenaphthylene	C1CC2=C3C1=CC=CC3=CC=C2	InChI=1S/C12H10/c1-3-9-4-2-6-11-8-7-10(5-1)12(9)11/h1-6H,7-8H2				fraunhofer_234				3	No	Yes	No
OASIS1546	DTXSID9023380	Norethindrone	DTXCID303380	68-22-4	VIKNJXKGJWUCNN-XGXHKTLJSA-N	17-Hydroxy-17alpha-19-norpregn-4-en-20-yn-3-one	[H][C@@]12CC[C@@](O)(C#C)[C@@]1(C)CC[C@]1([H])[C@@]3([H])CCC(=O)C=C3CC[C@@]21[H]	InChI=1S/C20H26O2/c1-3-20(22)11-9-18-17-6-4-13-12-14(21)5-7-15(13)16(17)8-10-19(18,20)2/h1,12,15-18,22H,4-11H2,2H3/t15-,16+,17+,18-,19-,20-/m0/s1	dilist_352							4	Yes	No	Yes
OASIS1409	DTXSID8023056	Floxacillin	DTXCID203056	5250-39-5	UIOFUWFRIANQPC-JKIFEVAISA-N	(2S,5R,6R)-6-{[3-(2-Chloro-6-fluorophenyl)-5-methyl-1,2-oxazole-4-carbonyl]amino}-3,3-dimethyl-7-oxo-4-thia-1-azabicyclo[3.2.0]heptane-2-carboxylic acid	CC1=C(C(=O)N[C@H]2[C@H]3SC(C)(C)[C@@H](N3C2=O)C(O)=O)C(=NO1)C1=C(F)C=CC=C1Cl	InChI=1S/C19H17ClFN3O5S/c1-7-10(12(23-29-7)11-8(20)5-4-6-9(11)21)15(25)22-13-16(26)24-14(18(27)28)19(2,3)30-17(13)24/h4-6,13-14,17H,1-3H3,(H,22,25)(H,27,28)/t13-,14+,17-/m1/s1	dilist_277							4	No	Yes	No
OASIS648	DTXSID0023747	2',3'-Dideoxycytidine	DTXCID703747	7481-89-2	WREGKURFCTUGRC-POYBYMJQSA-N	4-Amino-1-[(2R,5S)-5-(hydroxymethyl)oxolan-2-yl]pyrimidin-2(1H)-one	NC1=NC(=O)N(C=C1)[C@H]1CC[C@@H](CO)O1	InChI=1S/C9H13N3O3/c10-7-3-4-12(9(14)11-7)8-2-1-6(5-13)15-8/h3-4,6,8,13H,1-2,5H2,(H2,10,11,14)/t6-,8+/m0/s1	dilist_1079							4	Yes	No	Yes
OASIS1264	DTXSID6048547	Ozagrel	DTXCID6028103	82571-53-7	SHZKQBHERIJWAO-AATRIKPKSA-N	(2E)-3-{4-[(1H-Imidazol-1-yl)methyl]phenyl}prop-2-enoic acid	OC(=O)\C=C\C1=CC=C(CN2C=CN=C2)C=C1	InChI=1S/C13H12N2O2/c16-13(17)6-5-11-1-3-12(4-2-11)9-15-8-7-14-10-15/h1-8,10H,9H2,(H,16,17)/b6-5+	dilist_1015							4	No	No	Yes
OASIS1114	DTXSID5023376	Nizatidine	DTXCID403376	76963-41-2	SGXXNSQHWDMGGP-UHFFFAOYSA-N	N~1~-{2-[({2-[(Dimethylamino)methyl]-1,3-thiazol-4-yl}methyl)sulfanyl]ethyl}-N'~1~-methyl-2-nitroethene-1,1-diamine	CNC(NCCSCC1=CSC(CN(C)C)=N1)=C[N+]([O-])=O	InChI=1S/C12H21N5O2S2/c1-13-11(6-17(18)19)14-4-5-20-8-10-9-21-12(15-10)7-16(2)3/h6,9,13-14H,4-5,7-8H2,1-3H3	dilist_63							4	Yes	No	Yes
OASIS003	DTXSID5021336	Theophylline	DTXCID001336	58-55-9	ZFXYFBGIUFBOJW-UHFFFAOYSA-N	1,3-Dimethyl-3,7-dihydro-1H-purine-2,6-dione	CN1C2=C(NC=N2)C(=O)N(C)C1=O	InChI=1S/C7H8N4O2/c1-10-5-4(8-3-9-5)6(12)11(2)7(10)13/h3H,1-2H3,(H,8,9)	dilist_680				ice_1	tggates_2	toxrefdb_67	1	Yes	No	Yes
OASIS040	DTXSID3022798	Chlormezanone	DTXCID502798	80-77-3	WEQAYVWKMWHEJO-UHFFFAOYSA-N	2-(4-Chlorophenyl)-3-methyl-1lambda~6~,3-thiazinane-1,1,4-trione	CN1C(C2=CC=C(Cl)C=C2)S(=O)(=O)CCC1=O	InChI=1/C11H12ClNO3S/c1-13-10(14)6-7-17(15,16)11(13)8-2-4-9(12)5-3-8/h2-5,11H,6-7H2,1H3	dilist_663					tggates_37		2	Yes	No	Yes
OASIS1788	DTXSID3045439	Nifurtimox	DTXCID1025439	23256-30-6	ARFHIAQFJWUCFH-UHFFFAOYSA-N	3-Methyl-4-{[(5-nitrofuran-2-yl)methylidene]amino}-1lambda~6~-thiomorpholine-1,1-dione	CC1CS(=O)(=O)CCN1N=CC1=CC=C(O1)[N+]([O-])=O	InChI=1/C10H13N3O5S/c1-8-7-19(16,17)5-4-12(8)11-6-9-2-3-10(18-9)13(14)15/h2-3,6,8H,4-5,7H2,1H3		dilirank2_102						4	No	No	Yes
OASIS1342	DTXSID7044132	Temafloxacin	DTXCID5024132	108319-06-8	QKDHBVNJCZBTMR-UHFFFAOYSA-N	1-(2,4-Difluorophenyl)-6-fluoro-7-(3-methylpiperazin-1-yl)-4-oxo-1,4-dihydroquinoline-3-carboxylic acid	CC1CN(CCN1)C1=CC2=C(C=C1F)C(=O)C(=CN2C1=CC=C(F)C=C1F)C(O)=O	InChI=1/C21H18F3N3O3/c1-11-9-26(5-4-25-11)19-8-18-13(7-16(19)24)20(28)14(21(29)30)10-27(18)17-3-2-12(22)6-15(17)23/h2-3,6-8,10-11,25H,4-5,9H2,1H3,(H,29,30)	dilist_376							4	No	Yes	Yes
OASIS331	DTXSID8044123	Roflumilast	DTXCID6024123	162401-32-3	MNDBXUUTURYVHR-UHFFFAOYSA-N	3-(Cyclopropylmethoxy)-N-(3,5-dichloropyridin-4-yl)-4-(difluoromethoxy)benzamide	FC(F)OC1=CC=C(C=C1OCC1CC1)C(=O)NC1=C(Cl)C=NC=C1Cl	InChI=1S/C17H14Cl2F2N2O3/c18-11-6-22-7-12(19)15(11)23-16(24)10-3-4-13(26-17(20)21)14(5-10)25-8-9-1-2-9/h3-7,9,17H,1-2,8H2,(H,22,23,24)		dilirank2_218	drugmatrix_46					2	No	Yes	Yes
OASIS1208	DTXSID6023109	Glycopyrrolate bromide	DTXCID103109	596-51-0	VPNYRYCIDCJBOM-UHFFFAOYSA-M	3-{[Cyclopentyl(hydroxy)phenylacetyl]oxy}-1,1-dimethylpyrrolidin-1-ium bromide	[Br-].C[N+]1(C)CCC(C1)OC(=O)C(O)(C1CCCC1)C1=CC=CC=C1	InChI=1/C19H28NO3.BrH/c1-20(2)13-12-17(14-20)23-18(21)19(22,16-10-6-7-11-16)15-8-4-3-5-9-15;/h3-5,8-9,16-17,22H,6-7,10-14H2,1-2H3;1H/q+1;/p-1	dilist_59							4	No	Yes	Yes
OASIS1800	DTXSID401027940	Lemborexant	DTXCID001513507	1369764-02-2	MUGXRYIUWFITCP-PGRDOPGGSA-N	N/A	CC1=NC=C(OC[C@]2(C[C@H]2C(=O)NC2=NC=C(F)C=C2)C2=CC=CC(F)=C2)C(C)=N1	InChI=1S/C22H20F2N4O2/c1-13-19(11-25-14(2)27-13)30-12-22(15-4-3-5-16(23)8-15)9-18(22)21(29)28-20-7-6-17(24)10-26-20/h3-8,10-11,18H,9,12H2,1-2H3,(H,26,28,29)/t18-,22+/m0/s1		dilirank2_100						4	No	No	Yes
OASIS1247	DTXSID6045618	Miglustat	DTXCID4025618	72599-27-0	UQRORFVVSGFNRO-UTINFBMNSA-N	(2R,3R,4R,5S)-1-Butyl-2-(hydroxymethyl)piperidine-3,4,5-triol	CCCCN1C[C@H](O)[C@@H](O)[C@H](O)[C@H]1CO	InChI=1S/C10H21NO4/c1-2-3-4-11-5-8(13)10(15)9(14)7(11)6-12/h7-10,12-15H,2-6H2,1H3/t7-,8+,9-,10-/m1/s1	dilist_491							4	Yes	No	Yes
OASIS164	DTXSID0047298	3,6-dimethyl-N-(pentan-3-yl)-2-(2,4,6-trimethylphenoxy)pyridin-4-amine	DTXCID8027298	175140-00-8	VIZBSVDBNLAVAW-UHFFFAOYSA-N	3,6-Dimethyl-N-(pentan-3-yl)-2-(2,4,6-trimethylphenoxy)pyridin-4-amine	CCC(CC)NC1=CC(C)=NC(OC2=C(C)C=C(C)C=C2C)=C1C	InChI=1S/C21H30N2O/c1-8-18(9-2)23-19-12-16(6)22-21(17(19)7)24-20-14(4)10-13(3)11-15(20)5/h10-12,18H,8-9H2,1-7H3,(H,22,23)							toxrefdb_131	1	No	No	Yes
OASIS1702	DTXSID001025928	Talazoparib	DTXCID901510174	1207456-01-6	HWGQMRYQVZSGDQ-HZPDHXFCSA-N	N/A	CN1N=CN=C1[C@@H]1[C@H](NC2=C3C1=NNC(=O)C3=CC(F)=C2)C1=CC=C(F)C=C1	InChI=1S/C19H14F2N6O/c1-27-18(22-8-23-27)15-16(9-2-4-10(20)5-3-9)24-13-7-11(21)6-12-14(13)17(15)25-26-19(12)28/h2-8,15-16,24H,1H3,(H,26,28)/t15-,16-/m1/s1		dilirank2_161						4	No	Yes	Yes
OASIS995	DTXSID4022604	4'-(9-Acridinylamino)methanesulfon-m-anisidide	DTXCID002604	51264-14-3	XCPGHVQEEXUHNC-UHFFFAOYSA-N	N-{4-[(Acridin-9-yl)amino]-3-methoxyphenyl}methanesulfonamide	COC1=CC(NS(C)(=O)=O)=CC=C1NC1=C2C=CC=CC2=NC2=CC=CC=C12	InChI=1S/C21H19N3O3S/c1-27-20-13-14(24-28(2,25)26)11-12-19(20)23-21-15-7-3-5-9-17(15)22-18-10-6-4-8-16(18)21/h3-13,24H,1-2H3,(H,22,23)	dilist_792							4	No	Yes	Yes
OASIS1439	DTXSID8023638	Teniposide	DTXCID901508577	29767-20-2	NRUKOCRGYNPUPR-QBPJDGROSA-N	(5S,5aR,8aR,9R)-9-(4-Hydroxy-3,5-dimethoxyphenyl)-8-oxo-5,5a,6,8,8a,9-hexahydro-2H-furo[3',4':6,7]naphtho[2,3-d][1,3]dioxol-5-yl 4,6-O-[(thiophen-2-yl)methylidene]-beta-D-glucopyranoside	[H][C@]12COC(=O)[C@]1([H])[C@]([H])(C1=CC(OC)=C(O)C(OC)=C1)C1=CC3=C(OCO3)C=C1[C@H]2O[C@@H]1O[C@]2([H])CO[C@]([H])(O[C@@]2([H])[C@H](O)[C@H]1O)C1=CC=CS1	InChI=1S/C32H32O13S/c1-37-19-6-13(7-20(38-2)25(19)33)23-14-8-17-18(42-12-41-17)9-15(14)28(16-10-39-30(36)24(16)23)44-32-27(35)26(34)29-21(43-32)11-40-31(45-29)22-4-3-5-46-22/h3-9,16,21,23-24,26-29,31-35H,10-12H2,1-2H3/t16-,21+,23+,24-,26+,27+,28+,29+,31+,32-/m0/s1	dilist_784							4	No	No	Yes
OASIS104	DTXSID7037264	Puromycin aminonucleoside	DTXCID5017264	58-60-6	RYSMHWILUNYBFW-GRIPGOBMSA-N	3'-Amino-3'-deoxy-N,N-dimethyladenosine	CN(C)C1=NC=NC2=C1N=CN2[C@@H]1O[C@H](CO)[C@@H](N)[C@H]1O	InChI=1S/C12H18N6O3/c1-17(2)10-8-11(15-4-14-10)18(5-16-8)12-9(20)7(13)6(3-19)21-12/h4-7,9,12,19-20H,3,13H2,1-2H3/t6-,7-,9-,12-/m1/s1						tggates_99		2	No	Yes	Yes
OASIS323	DTXSID3040227	Piclamilast	DTXCID1020227	144035-83-6	RRRUXBQSQLKHEL-UHFFFAOYSA-N	3-(Cyclopentyloxy)-N-(3,5-dichloropyridin-4-yl)-4-methoxybenzamide	COC1=C(OC2CCCC2)C=C(C=C1)C(=O)NC1=C(Cl)C=NC=C1Cl	InChI=1S/C18H18Cl2N2O3/c1-24-15-7-6-11(8-16(15)25-12-4-2-3-5-12)18(23)22-17-13(19)9-21-10-14(17)20/h6-10,12H,2-5H2,1H3,(H,21,22,23)			drugmatrix_44					2	Yes	No	Yes
OASIS405	DTXSID5026912	2-[2-(2-Methoxyethoxy)ethoxy]ethanol	DTXCID506912	112-35-6	JLGLQAWTXXGVEM-UHFFFAOYSA-N	2-[2-(2-Methoxyethoxy)ethoxy]ethan-1-ol	COCCOCCOCCO	InChI=1S/C7H16O4/c1-9-4-5-11-7-6-10-3-2-8/h8H,2-7H2,1H3				fraunhofer_62				3	No	Yes	Yes
OASIS430	DTXSID2027593	4-Chlorobenzotrichloride	DTXCID607593	5216-25-1	LVZPKYYPPLUECL-UHFFFAOYSA-N	1-Chloro-4-(trichloromethyl)benzene	ClC1=CC=C(C=C1)C(Cl)(Cl)Cl	InChI=1S/C7H4Cl4/c8-6-3-1-5(2-4-6)7(9,10)11/h1-4H				fraunhofer_101				3	No	Yes	No
OASIS276	DTXSID8026307	2,6-Dimethylaniline	DTXCID006307	87-62-7	UFFBMTHBGFGIHF-UHFFFAOYSA-N	2,6-Dimethylaniline	CC1=CC=CC(C)=C1N	InChI=1S/C8H11N/c1-6-4-3-5-7(2)8(6)9/h3-5H,9H2,1-2H3							toxrefdb_60	1	Yes	No	No
OASIS1913	DTXSID901009337	Ticagrelor	DTXCID501436166	274693-27-5	OEKWJQXRCDYSHL-FNOIDJSQSA-N	(1S,2S,3R,5S)-3-[7-{[(1R,2S)-2-(3,4-Difluorophenyl)cyclopropyl]amino}-5-(propylsulfanyl)-3H-[1,2,3]triazolo[4,5-d]pyrimidin-3-yl]-5-(2-hydroxyethoxy)cyclopentane-1,2-diol	CCCSC1=NC2=C(N=NN2[C@@H]2C[C@H](OCCO)[C@@H](O)[C@H]2O)C(N[C@@H]2C[C@H]2C2=CC=C(F)C(F)=C2)=N1	InChI=1S/C23H28F2N6O4S/c1-2-7-36-23-27-21(26-15-9-12(15)11-3-4-13(24)14(25)8-11)18-22(28-23)31(30-29-18)16-10-17(35-6-5-32)20(34)19(16)33/h3-4,8,12,15-17,19-20,32-34H,2,5-7,9-10H2,1H3,(H,26,27,28)/t12-,15+,16+,17-,19-,20+/m0/s1		dilirank2_120						4	No	Yes	Yes
OASIS116	DTXSID3021932	Diethanolamine	DTXCID601932	111-42-2	ZBCBWPMODOFKDW-UHFFFAOYSA-N	2,2'-Azanediyldi(ethan-1-ol)	OCCNCCO	InChI=1S/C4H11NO2/c6-3-1-5-2-4-7/h5-7H,1-4H2			drugmatrix_29				toxrefdb_75	1	Yes	No	No
OASIS016	DTXSID2020682	Hexachlorobenzene	DTXCID80682	118-74-1	CKAPSXZOOQJIBF-UHFFFAOYSA-N	Hexachlorobenzene	ClC1=C(Cl)C(Cl)=C(Cl)C(Cl)=C1Cl	InChI=1S/C6Cl6/c7-1-2(8)4(10)6(12)5(11)3(1)9				fraunhofer_105		tggates_14		2	Yes	No	No
OASIS334	DTXSID9020956	4-Hydroxy-3-nitrophenylarsonic acid	DTXCID70956	121-19-7	XMVJITFPVVRMHC-UHFFFAOYSA-N	(4-Hydroxy-3-nitrophenyl)arsonic acid	OC1=C(C=C(C=C1)[As](O)(O)=O)[N+]([O-])=O	InChI=1S/C6H6AsNO6/c9-6-2-1-4(7(10,11)12)3-5(6)8(13)14/h1-3,9H,(H2,10,11,12)			drugmatrix_48					2	No	No	Yes
OASIS149	DTXSID7021106	Pentachlorophenol	DTXCID701106	87-86-5	IZUPBVBPLAPZRR-UHFFFAOYSA-N	Pentachlorophenol	OC1=C(Cl)C(Cl)=C(Cl)C(Cl)=C1Cl	InChI=1S/C6HCl5O/c7-1-2(8)4(10)6(12)5(11)3(1)9/h12H					ice_35		toxrefdb_87	1	Yes	No	No
OASIS1774	DTXSID20903963	Icatibant	DTXCID901331902	130308-48-4	QURWXBZNHXJZBE-SKXRKSCCSA-N	(2S)-2-{[(2S,3aS,7aS)-1-{(3R)-2-[(2S)-2-{[(2S)-2-(2-{[(2S,4R)-1-{(2S)-1-[(2S)-2-{[(2R)-2-Amino-5-carbamimidamidopentanoyl]amino}-5-carbamimidamidopentanoyl]pyrrolidine-2-carbonyl}-4-hydroxypyrrolidine-2-carbonyl]amino}acetamido)-3-(thiophen-2-yl)propanoyl]amino}-3-hydroxypropanoyl]-1,2,3,4-tetrahydroisoquinoline-3-carbonyl}octahydro-1H-indole-2-carbonyl]amino}-5-carbamimidamidopentanoic acid	[H][C@]12C[C@H](N(C(=O)[C@H]3CC4=CC=CC=C4CN3C(=O)[C@H](CO)NC(=O)[C@H](CC3=CC=CS3)NC(=O)CNC(=O)[C@@H]3C[C@@H](O)CN3C(=O)[C@@H]3CCCN3C(=O)[C@H](CCCNC(N)=N)NC(=O)[C@H](N)CCCNC(N)=N)[C@@]1([H])CCCC2)C(=O)N[C@@H](CCCNC(N)=N)C(O)=O	InChI=1S/C59H89N19O13S/c60-37(14-5-19-67-57(61)62)48(82)72-38(15-6-20-68-58(63)64)52(86)75-22-8-18-43(75)54(88)77-30-35(80)26-44(77)50(84)70-28-47(81)71-40(27-36-13-9-23-92-36)49(83)74-41(31-79)53(87)76-29-34-12-2-1-10-32(34)24-46(76)55(89)78-42-17-4-3-11-33(42)25-45(78)51(85)73-39(56(90)91)16-7-21-69-59(65)66/h1-2,9-10,12-13,23,33,35,37-46,79-80H,3-8,11,14-22,24-31,60H2,(H,70,84)(H,71,81)(H,72,8…		dilirank2_27						4	No	No	Yes
OASIS372	DTXSID1023815	Dibromoacetic acid	DTXCID203815	631-64-1	SIEILFNCEFEENQ-UHFFFAOYSA-N	Dibromoacetic acid	OC(=O)C(Br)Br	InChI=1S/C2H2Br2O2/c3-1(4)2(5)6/h1H,(H,5,6)				fraunhofer_21				3	No	Yes	Yes
OASIS1198	DTXSID6022848	Clopidogrel	DTXCID202848	113665-84-2	GKTWGGQPFAXNFI-HNNXBMFYSA-N	Methyl (2S)-(2-chlorophenyl)(6,7-dihydrothieno[3,2-c]pyridin-5(4H)-yl)acetate	COC(=O)[C@@H](N1CCC2=C(C1)C=CS2)C1=CC=CC=C1Cl	InChI=1S/C16H16ClNO2S/c1-20-16(19)15(12-4-2-3-5-13(12)17)18-8-6-14-11(10-18)7-9-21-14/h2-5,7,9,15H,6,8,10H2,1H3/t15-/m0/s1	dilist_741							4	Yes	No	Yes
OASIS1445	DTXSID8024733	Carisoprodol	DTXCID904733	78-44-4	OFZCIYFFPZCNJE-UHFFFAOYSA-N	2-[(Carbamoyloxy)methyl]-2-methylpentyl propan-2-ylcarbamate	CCCC(C)(COC(N)=O)COC(=O)NC(C)C	InChI=1/C12H24N2O4/c1-5-6-12(4,7-17-10(13)15)8-18-11(16)14-9(2)3/h9H,5-8H2,1-4H3,(H2,13,15)(H,14,16)	dilist_448							4	Yes	No	No
OASIS678	DTXSID0048216	Folinic acid	DTXCID8028216	58-05-9	VVIAGPKUTFNRDU-ABLWVSNPSA-N	N-(4-{[(2-Amino-5-formyl-4-oxo-1,4,5,6,7,8-hexahydropteridin-6-yl)methyl]amino}benzoyl)-L-glutamic acid	NC1=NC(=O)C2=C(NCC(CNC3=CC=C(C=C3)C(=O)N[C@@H](CCC(O)=O)C(O)=O)N2C=O)N1	InChI=1S/C20H23N7O7/c21-20-25-16-15(18(32)26-20)27(9-28)12(8-23-16)7-22-11-3-1-10(2-4-11)17(31)24-13(19(33)34)5-6-14(29)30/h1-4,9,12-13,22H,5-8H2,(H,24,31)(H,29,30)(H,33,34)(H4,21,23,25,26,32)/t12?,13-/m0/s1	dilist_946							4	Yes	No	No
OASIS1155	DTXSID5046439	Entacapone	DTXCID3026439	130929-57-6	JRURYQJSLYLRLN-BJMVGYQFSA-N	(2E)-2-Cyano-3-(3,4-dihydroxy-5-nitrophenyl)-N,N-diethylprop-2-enamide	CCN(CC)C(=O)C(=C\C1=CC(=C(O)C(O)=C1)[N+]([O-])=O)\C#N	InChI=1S/C14H15N3O5/c1-3-16(4-2)14(20)10(8-15)5-9-6-11(17(21)22)13(19)12(18)7-9/h5-7,18-19H,3-4H2,1-2H3/b10-5+	dilist_511							4	Yes	No	Yes
OASIS847	DTXSID2045521	Ioversol	DTXCID0025521	87771-40-2	AMDBBAQNWSUWGN-UHFFFAOYSA-N	N~1~,N~3~-Bis(2,3-dihydroxypropyl)-5-[(hydroxyacetyl)(2-hydroxyethyl)amino]-2,4,6-triiodobenzene-1,3-dicarboxamide	OCCN(C(=O)CO)C1=C(I)C(C(=O)NCC(O)CO)=C(I)C(C(=O)NCC(O)CO)=C1I	InChI=1/C18H24I3N3O9/c19-13-11(17(32)22-3-8(29)5-26)14(20)16(24(1-2-25)10(31)7-28)15(21)12(13)18(33)23-4-9(30)6-27/h8-9,25-30H,1-7H2,(H,22,32)(H,23,33)	dilist_1088							4	No	Yes	Yes
OASIS355	DTXSID8020462	Diethylene glycol	DTXCID20462	111-46-6	MTHSVFCYNBDYFN-UHFFFAOYSA-N	2,2'-Oxydi(ethan-1-ol)	OCCOCCO	InChI=1S/C4H10O3/c5-1-3-7-4-2-6/h5-6H,1-4H2				fraunhofer_1				3	No	Yes	Yes
OASIS1393	DTXSID8022585	Amifostine	DTXCID602585	20537-88-6	JKOQGQFVAUAYPM-UHFFFAOYSA-N	S-{2-[(3-Aminopropyl)amino]ethyl} dihydrogen phosphorothioate	NCCCNCCSP(O)(O)=O	InChI=1S/C5H15N2O3PS/c6-2-1-3-7-4-5-12-11(8,9)10/h7H,1-6H2,(H2,8,9,10)	dilist_985							4	Yes	No	Yes
OASIS102	DTXSID5020578	Ethionine	DTXCID30578	13073-35-3	GGLZPLKKBSSKCX-YFKPBYRVSA-N	S-Ethyl-L-homocysteine	CCSCC[C@H](N)C(O)=O	InChI=1S/C6H13NO2S/c1-2-10-4-3-5(7)6(8)9/h5H,2-4,7H2,1H3,(H,8,9)/t5-/m0/s1						tggates_97		2	No	Yes	Yes
OASIS1845	DTXSID5057670	Prucalopride	DTXCID2031459	179474-81-8	ZPMNHBXQOOVQJL-UHFFFAOYSA-N	4-Amino-5-chloro-N-[1-(3-methoxypropyl)piperidin-4-yl]-2,3-dihydro-1-benzofuran-7-carboxamide	COCCCN1CCC(CC1)NC(=O)C1=CC(Cl)=C(N)C2=C1OCC2	InChI=1S/C18H26ClN3O3/c1-24-9-2-6-22-7-3-12(4-8-22)21-18(23)14-11-15(19)16(20)13-5-10-25-17(13)14/h11-12H,2-10,20H2,1H3,(H,21,23)		dilirank2_206						4	No	Yes	Yes
OASIS1570	DTXSID9044291	Oseltamivir	DTXCID7024291	196618-13-0	VSZGPKBBMSAYNT-RRFJBIMHSA-N	Ethyl (3R,4R,5S)-4-acetamido-5-amino-3-[(pentan-3-yl)oxy]cyclohex-1-ene-1-carboxylate	CCOC(=O)C1=C[C@@H](OC(CC)CC)[C@H](NC(C)=O)[C@@H](N)C1	InChI=1S/C16H28N2O4/c1-5-12(6-2)22-14-9-11(16(20)21-7-3)8-13(17)15(14)18-10(4)19/h9,12-15H,5-8,17H2,1-4H3,(H,18,19)/t13-,14+,15+/m0/s1	dilist_561							4	Yes	No	Yes
OASIS610	DTXSID0022569	Alfacalcidol	DTXCID601324287	41294-56-8	OFHCOWSQAMBJIW-AVJTYSNKSA-N	(1S,3R,5Z,7E)-9,10-Secocholesta-5,7,10-triene-1,3-diol	[H][C@@]1(CC[C@@]2([H])\C(CCC[C@]12C)=C\C=C1\C[C@@H](O)C[C@H](O)C1=C)[C@H](C)CCCC(C)C	InChI=1S/C27H44O2/c1-18(2)8-6-9-19(3)24-13-14-25-21(10-7-15-27(24,25)5)11-12-22-16-23(28)17-26(29)20(22)4/h11-12,18-19,23-26,28-29H,4,6-10,13-17H2,1-3,5H3/b21-11+,22-12-/t19-,23-,24-,25+,26+,27-/m1/s1	dilist_176							4	No	No	Yes
OASIS223	DTXSID4047254	CP-457920	DTXCID2027254	220860-50-4	DGFVZQGXKQCQGK-UHFFFAOYSA-N	N-Benzyl-6-ethoxy-4-oxo-1,4-dihydro-1,5-naphthyridine-3-carboxamide	CCOC1=NC2=C(NC=C(C(=O)NCC3=CC=CC=C3)C2=O)C=C1	InChI=1S/C18H17N3O3/c1-2-24-15-9-8-14-16(21-15)17(22)13(11-19-14)18(23)20-10-12-6-4-3-5-7-12/h3-9,11H,2,10H2,1H3,(H,19,22)(H,20,23)							toxrefdb_144	1	Yes	No	No
OASIS188	DTXSID1057874	Maropitant	DTXCID2031661	147116-67-4	OMPCVMLFFSQFIX-CONSDPRKSA-N	(2S,3S)-N-[(5-tert-Butyl-2-methoxyphenyl)methyl]-2-(diphenylmethyl)-1-azabicyclo[2.2.2]octan-3-amine	COC1=CC=C(C=C1CN[C@H]1C2CCN(CC2)[C@H]1C(C1=CC=CC=C1)C1=CC=CC=C1)C(C)(C)C	InChI=1S/C32H40N2O/c1-32(2,3)27-15-16-28(35-4)26(21-27)22-33-30-25-17-19-34(20-18-25)31(30)29(23-11-7-5-8-12-23)24-13-9-6-10-14-24/h5-16,21,25,29-31,33H,17-20,22H2,1-4H3/t30-,31-/m0/s1							toxrefdb_126	1	No	Yes	Yes
OASIS1348	DTXSID7045526	Meropenem	DTXCID5025526	96036-03-2	DMJNNHOOLUXYBV-PQTSNVLCSA-N	(4R,5S,6S)-3-{[(3S,5S)-5-(Dimethylcarbamoyl)pyrrolidin-3-yl]sulfanyl}-6-[(1R)-1-hydroxyethyl]-4-methyl-7-oxo-1-azabicyclo[3.2.0]hept-2-ene-2-carboxylic acid	[H][C@]1([C@@H](C)O)C(=O)N2C(C(O)=O)=C(S[C@@H]3CN[C@@H](C3)C(=O)N(C)C)[C@H](C)[C@]12[H]	InChI=1S/C17H25N3O5S/c1-7-12-11(8(2)21)16(23)20(12)13(17(24)25)14(7)26-9-5-10(18-6-9)15(22)19(3)4/h7-12,18,21H,5-6H2,1-4H3,(H,24,25)/t7-,8-,9+,10+,11-,12-/m1/s1	dilist_243							4	Yes	No	Yes
OASIS629	DTXSID0023240	Mecamylamine	DTXCID903240	60-40-2	IMYZQPCYWPFTAG-UHFFFAOYSA-N	N,2,3,3-Tetramethylbicyclo[2.2.1]heptan-2-amine	CNC1(C)C2CCC(C2)C1(C)C	InChI=1/C11H21N/c1-10(2)8-5-6-9(7-8)11(10,3)12-4/h8-9,12H,5-7H2,1-4H3	dilist_720							4	Yes	No	No
OASIS1204	DTXSID6022973	Droperidol	DTXCID302973	548-73-2	RMEDXOLNCUSCGS-UHFFFAOYSA-N	1-{1-[4-(4-Fluorophenyl)-4-oxobutyl]-1,2,3,6-tetrahydropyridin-4-yl}-1,3-dihydro-2H-benzimidazol-2-one	FC1=CC=C(C=C1)C(=O)CCCN1CCC(=CC1)N1C(=O)NC2=CC=CC=C12	InChI=1S/C22H22FN3O2/c23-17-9-7-16(8-10-17)21(27)6-3-13-25-14-11-18(12-15-25)26-20-5-2-1-4-19(20)24-22(26)28/h1-2,4-5,7-11H,3,6,12-15H2,(H,24,28)	dilist_880							4	Yes	No	Yes
OASIS931	DTXSID3023687	(R)-(+)-Tolterodine	DTXCID703687	124937-51-5	OOGJQPCLVADCPB-HXUWFJFHSA-N	2-{(1R)-3-[Di(propan-2-yl)amino]-1-phenylpropyl}-4-methylphenol	CC(C)N(CC[C@H](C1=CC=CC=C1)C1=C(O)C=CC(C)=C1)C(C)C	InChI=1S/C22H31NO/c1-16(2)23(17(3)4)14-13-20(19-9-7-6-8-10-19)21-15-18(5)11-12-22(21)24/h6-12,15-17,20,24H,13-14H2,1-5H3/t20-/m1/s1	dilist_183							4	Yes	No	Yes
OASIS099	DTXSID1020017	1-Acetylaminofluorene	DTXCID5017	28314-03-6	POECHIXSIXBYKI-UHFFFAOYSA-N	N-(9H-Fluoren-1-yl)acetamide	CC(=O)NC1=C2CC3=CC=CC=C3C2=CC=C1	InChI=1S/C15H13NO/c1-10(17)16-15-8-4-7-13-12-6-3-2-5-11(12)9-14(13)15/h2-8H,9H2,1H3,(H,16,17)						tggates_94		2	No	Yes	No
OASIS1133	DTXSID5040461	Dimercaprol	DTXCID3020461	59-52-9	WQABCVAJNWAXTE-UHFFFAOYSA-N	2,3-Bis(sulfanyl)propan-1-ol	OCC(S)CS	InChI=1/C3H8OS2/c4-1-3(6)2-5/h3-6H,1-2H2	dilist_1076							4	Yes	No	Yes
OASIS1266	DTXSID6048620	Teprenone	DTXCID9028546	6809-52-5	HUCXKZBETONXFO-AJDZVAQLSA-N	(9E,13E)-6,10,14,18-Tetramethylnonadeca-5,9,13,17-tetraen-2-one	CC(C)=CCC\C(C)=C\CC\C(C)=C\CCC(C)=CCCC(C)=O	InChI=1S/C23H38O/c1-19(2)11-7-12-20(3)13-8-14-21(4)15-9-16-22(5)17-10-18-23(6)24/h11,13,15,17H,7-10,12,14,16,18H2,1-6H3/b20-13+,21-15+,22-17?	dilist_150							4	No	Yes	Yes
OASIS313	DTXSID6020062	2-Amino-4-nitrophenol	DTXCID0062	99-57-0	VLZVIIYRNMWPSN-UHFFFAOYSA-N	2-Amino-4-nitrophenol	NC1=C(O)C=CC(=C1)[N+]([O-])=O	InChI=1S/C6H6N2O3/c7-5-3-4(8(10)11)1-2-6(5)9/h1-3,9H,7H2			drugmatrix_5		ice_109			2	Yes	No	No
OASIS654	DTXSID0039227	2-Acetylaminofluorene	DTXCID7018	53-96-3	CZIHNRWJTSTCEX-UHFFFAOYSA-N	N-(9H-Fluoren-2-yl)acetamide	CC(=O)NC1=CC=C2C(CC3=C2C=CC=C3)=C1	InChI=1S/C15H13NO/c1-10(17)16-13-6-7-15-12(9-13)8-11-4-2-3-5-14(11)15/h2-7,9H,8H2,1H3,(H,16,17)	dilist_89							4	Yes	No	Yes
OASIS1401	DTXSID8022826	Citalopram	DTXCID802826	59729-33-8	WSEQXVZVJXJVFP-UHFFFAOYSA-N	1-[3-(Dimethylamino)propyl]-1-(4-fluorophenyl)-1,3-dihydro-2-benzofuran-5-carbonitrile	CN(C)CCCC1(OCC2=CC(=CC=C12)C#N)C1=CC=C(F)C=C1	InChI=1/C20H21FN2O/c1-23(2)11-3-10-20(17-5-7-18(21)8-6-17)19-9-4-15(13-22)12-16(19)14-24-20/h4-9,12H,3,10-11,14H2,1-2H3	dilist_634							4	Yes	No	Yes
OASIS1673	DTXSID7021287	Succinic anhydride	DTXCID701287	108-30-5	RINCXYDBBGOEEQ-UHFFFAOYSA-N	Oxolane-2,5-dione	O=C1CCC(=O)O1	InChI=1S/C4H4O3/c5-3-1-2-4(6)7-3/h1-2H2					ice_8			3	Yes	No	Yes
OASIS1891	DTXSID7057652	Istradefylline	DTXCID8031441	155270-99-8	IQVRBWUUXZMOPW-PKNBQFBNSA-N	8-[(E)-2-(3,4-Dimethoxyphenyl)ethenyl]-1,3-diethyl-7-methyl-3,7-dihydro-1H-purine-2,6-dione	CCN1C2=C(N(C)C(\C=C\C3=CC=C(OC)C(OC)=C3)=N2)C(=O)N(CC)C1=O	InChI=1S/C20H24N4O4/c1-6-23-18-17(19(25)24(7-2)20(23)26)22(3)16(21-18)11-9-13-8-10-14(27-4)15(12-13)28-5/h8-12H,6-7H2,1-5H3/b11-9+		dilirank2_124						4	No	Yes	Yes
OASIS277	DTXSID8035180	Allethrin	DTXCID6015180	584-79-2	ZCVAOQKBXKSDMS-UHFFFAOYSA-N	2-Methyl-4-oxo-3-(prop-2-en-1-yl)cyclopent-2-en-1-yl 2,2-dimethyl-3-(2-methylprop-1-en-1-yl)cyclopropane-1-carboxylate	CC(C)=CC1C(C(=O)OC2CC(=O)C(CC=C)=C2C)C1(C)C	InChI=1/C19H26O3/c1-7-8-13-12(4)16(10-15(13)20)22-18(21)17-14(9-11(2)3)19(17,5)6/h7,9,14,16-17H,1,8,10H2,2-6H3							toxrefdb_1	1	No	Yes	No
OASIS1586	DTXSID9048691	Atazanavir	DTXCID5028617	198904-31-3	AXRYRYVKAWYZBR-GASGPIRDSA-N	Methyl [(5S,10S,11S,14S)-11-benzyl-5-tert-butyl-10-hydroxy-15,15-dimethyl-3,6,13-trioxo-8-{[4-(pyridin-2-yl)phenyl]methyl}-2-oxa-4,7,8,12-tetraazahexadecan-14-yl]carbamate	COC(=O)N[C@H](C(=O)N[C@@H](CC1=CC=CC=C1)[C@@H](O)CN(CC1=CC=C(C=C1)C1=NC=CC=C1)NC(=O)[C@@H](NC(=O)OC)C(C)(C)C)C(C)(C)C	InChI=1S/C38H52N6O7/c1-37(2,3)31(41-35(48)50-7)33(46)40-29(22-25-14-10-9-11-15-25)30(45)24-44(43-34(47)32(38(4,5)6)42-36(49)51-8)23-26-17-19-27(20-18-26)28-16-12-13-21-39-28/h9-21,29-32,45H,22-24H2,1-8H3,(H,40,46)(H,41,48)(H,42,49)(H,43,47)/t29-,30-,31+,32+/m0/s1	dilist_752							4	Yes	No	Yes
OASIS679	DTXSID0048349	Vasopressin tannate	DTXCID5028324	113-79-1	KBZOIRJILGZLEJ-LGYYRGKSSA-N	1-{(4R,7S,10S,13S,16S,19R)-19-Amino-7-(2-amino-2-oxoethyl)-10-(3-amino-3-oxopropyl)-13-benzyl-16-[(4-hydroxyphenyl)methyl]-6,9,12,15,18-pentaoxo-1,2-dithia-5,8,11,14,17-pentaazacycloicosane-4-carbonyl}-L-prolyl-L-arginylglycinamide	N[C@H]1CSSC[C@H](NC(=O)[C@H](CC(N)=O)NC(=O)[C@H](CCC(N)=O)NC(=O)[C@H](CC2=CC=CC=C2)NC(=O)[C@H](CC2=CC=C(O)C=C2)NC1=O)C(=O)N1CCC[C@H]1C(=O)N[C@@H](CCCNC(N)=N)C(=O)NCC(N)=O	InChI=1S/C46H65N15O12S2/c47-27-22-74-75-23-33(45(73)61-17-5-9-34(61)44(72)56-28(8-4-16-53-46(51)52)39(67)54-21-37(50)65)60-43(71)32(20-36(49)64)59-40(68)29(14-15-35(48)63)55-41(69)31(18-24-6-2-1-3-7-24)58-42(70)30(57-38(27)66)19-25-10-12-26(62)13-11-25/h1-3,6-7,10-13,27-34,62H,4-5,8-9,14-23,47H2,(H2,48,63)(H2,49,64)(H2,50,65)(H,54,67)(H,55,69)(H,56,72)(H,57,66)(H,58,70)(H,59,68)(H,60,71)(H4,51,52…	dilist_968							4	No	Yes	Yes
OASIS1475	DTXSID8046664	Lenalidomide	DTXCID6026664	191732-72-6	GOTYRUGSSMKFNF-UHFFFAOYSA-N	3-(4-Amino-1-oxo-1,3-dihydro-2H-isoindol-2-yl)piperidine-2,6-dione	NC1=C2CN(C3CCC(=O)NC3=O)C(=O)C2=CC=C1	InChI=1/C13H13N3O3/c14-9-3-1-2-7-8(9)6-16(13(7)19)10-4-5-11(17)15-12(10)18/h1-3,10H,4-6,14H2,(H,15,17,18)	dilist_926							4	Yes	No	Yes
OASIS132	DTXSID6022056	1,3-Dichlorobenzene	DTXCID102056	541-73-1	ZPQOPVIELGIULI-UHFFFAOYSA-N	1,3-Dichlorobenzene	ClC1=CC(Cl)=CC=C1	InChI=1S/C6H4Cl2/c7-5-2-1-3-6(8)4-5/h1-4H				fraunhofer_98			toxrefdb_58	1	Yes	No	Yes
OASIS427	DTXSID8024810	2-Chloropyridine	DTXCID304810	109-09-1	OKDGRDCXVWSXDC-UHFFFAOYSA-N	2-Chloropyridine	ClC1=NC=CC=C1	InChI=1S/C5H4ClN/c6-5-3-1-2-4-7-5/h1-4H				fraunhofer_94				3	No	Yes	No
OASIS1892	DTXSID801016498	Monomethyl fumarate	DTXCID30209463	2756-87-8	NKHAVTQWNUWKEO-NSCUHMNNSA-N	(2E)-4-Methoxy-4-oxobut-2-enoic acid	COC(=O)\C=C\C(O)=O	InChI=1S/C5H6O4/c1-9-5(8)3-2-4(6)7/h2-3H,1H3,(H,6,7)/b3-2+		dilirank2_178						4	No	Yes	Yes
OASIS133	DTXSID7021780	Diethyl phthalate	DTXCID901780	84-66-2	FLKPEMZONWLCSK-UHFFFAOYSA-N	Diethyl benzene-1,2-dicarboxylate	CCOC(=O)C1=CC=CC=C1C(=O)OCC	InChI=1S/C12H14O4/c1-3-15-11(13)9-7-5-6-8-10(9)12(14)16-4-2/h5-8H,3-4H2,1-2H3				fraunhofer_123			toxrefdb_76	1	Yes	No	No
OASIS710	DTXSID1022970	Doxylamine	DTXCID102970	469-21-6	HCFDWZZGGLSKEP-UHFFFAOYSA-N	N,N-Dimethyl-2-[1-phenyl-1-(pyridin-2-yl)ethoxy]ethan-1-amine	CN(C)CCOC(C)(C1=CC=CC=C1)C1=NC=CC=C1	InChI=1/C17H22N2O/c1-17(20-14-13-19(2)3,15-9-5-4-6-10-15)16-11-7-8-12-18-16/h4-12H,13-14H2,1-3H3	dilist_641							4	Yes	No	No
OASIS1847	DTXSID50958941	Tenofovir alafenamide	DTXCID401386833	379270-37-8	LDEKQSIMHVQZJK-CAQYMETFSA-N	Propan-2-yl N-[(S)-({[(2R)-1-(6-amino-9H-purin-9-yl)propan-2-yl]oxy}methyl)(phenoxy)phosphoryl]-L-alaninate	CC(C)OC(=O)[C@H](C)N[P@](=O)(CO[C@H](C)CN1C=NC2=C(N)N=CN=C12)OC1=CC=CC=C1	InChI=1S/C21H29N6O5P/c1-14(2)31-21(28)16(4)26-33(29,32-17-8-6-5-7-9-17)13-30-15(3)10-27-12-25-18-19(22)23-11-24-20(18)27/h5-9,11-12,14-16H,10,13H2,1-4H3,(H,26,29)(H2,22,23,24)/t15-,16+,33+/m1/s1		dilirank2_83						4	No	No	Yes
OASIS1216	DTXSID6023496	Pramipexole	DTXCID203496	104632-26-0	FASDKYOPVNHBLU-ZETCQYMHSA-N	(6S)-N~6~-Propyl-4,5,6,7-tetrahydro-1,3-benzothiazole-2,6-diamine	CCCN[C@H]1CCC2=C(C1)SC(N)=N2	InChI=1S/C10H17N3S/c1-2-5-12-7-3-4-8-9(6-7)14-10(11)13-8/h7,12H,2-6H2,1H3,(H2,11,13)/t7-/m0/s1	dilist_504							4	Yes	No	Yes
OASIS303	DTXSID2023309	Metoprolol	DTXCID503309	51384-51-1	IUBSYMUCCVWXPE-UHFFFAOYSA-N	1-[4-(2-Methoxyethyl)phenoxy]-3-[(propan-2-yl)amino]propan-2-ol	COCCC1=CC=C(OCC(O)CNC(C)C)C=C1	InChI=1/C15H25NO3/c1-12(2)16-10-14(17)11-19-15-6-4-13(5-7-15)8-9-18-3/h4-7,12,14,16-17H,8-11H2,1-3H3	dilist_847		drugmatrix_41					2	Yes	No	Yes
OASIS677	DTXSID0046933	Cyclobenzaprine	DTXCID8026933	303-53-7	JURKNVYFZMSNLP-UHFFFAOYSA-N	3-(5H-Dibenzo[a,d][7]annulen-5-ylidene)-N,N-dimethylpropan-1-amine	CN(C)CCC=C1C2=C(C=CC=C2)C=CC2=C1C=CC=C2	InChI=1S/C20H21N/c1-21(2)15-7-12-20-18-10-5-3-8-16(18)13-14-17-9-4-6-11-19(17)20/h3-6,8-14H,7,15H2,1-2H3	dilist_627							4	Yes	No	No
OASIS977	DTXSID40167045	Silodosin	DTXCID3089536	160970-54-7	PNCPYILNMDWPEY-QGZVFWFLSA-N	1-(3-Hydroxypropyl)-5-[(2R)-2-({2-[2-(2,2,2-trifluoroethoxy)phenoxy]ethyl}amino)propyl]-2,3-dihydro-1H-indole-7-carboxamide	C[C@H](CC1=CC2=C(N(CCCO)CC2)C(=C1)C(N)=O)NCCOC1=CC=CC=C1OCC(F)(F)F	InChI=1S/C25H32F3N3O4/c1-17(30-8-12-34-21-5-2-3-6-22(21)35-16-25(26,27)28)13-18-14-19-7-10-31(9-4-11-32)23(19)20(15-18)24(29)33/h2-3,5-6,14-15,17,30,32H,4,7-13,16H2,1H3,(H2,29,33)/t17-/m1/s1	dilist_208							4	Yes	No	Yes
OASIS822	DTXSID2023642	Terfenadine	DTXCID503642	50679-08-8	GUGOEEXESWIERI-UHFFFAOYSA-N	1-(4-tert-Butylphenyl)-4-{4-[hydroxy(diphenyl)methyl]piperidin-1-yl}butan-1-ol	CC(C)(C)C1=CC=C(C=C1)C(O)CCCN1CCC(CC1)C(O)(C1=CC=CC=C1)C1=CC=CC=C1	InChI=1/C32H41NO2/c1-31(2,3)26-18-16-25(17-19-26)30(34)15-10-22-33-23-20-29(21-24-33)32(35,27-11-6-4-7-12-27)28-13-8-5-9-14-28/h4-9,11-14,16-19,29-30,34-35H,10,15,20-24H2,1-3H3	dilist_129							4	No	Yes	Yes
OASIS015	DTXSID8020541	5,5-Diphenylhydantoin	DTXCID60541	57-41-0	CXOFVDLJLONNDW-UHFFFAOYSA-N	5,5-Diphenylimidazolidine-2,4-dione	O=C1NC(=O)C(N1)(C1=CC=CC=C1)C1=CC=CC=C1	InChI=1S/C15H12N2O2/c18-13-15(17-14(19)16-13,11-7-3-1-4-8-11)12-9-5-2-6-10-12/h1-10H,(H2,16,17,18,19)	dilist_1008			fraunhofer_25		tggates_13		2	Yes	No	Yes
OASIS138	DTXSID20860885	4-Chloro-N-[1-(1H-imidazol-1-yl)-2-propoxyethylidene]-2-(trifluoromethyl)benzenamine	DTXCID60810288	149465-52-1	HSMVPDGQOIQYSR-UHFFFAOYSA-N	N-[4-Chloro-2-(trifluoromethyl)phenyl]-1-(1H-imidazol-1-yl)-2-propoxyethan-1-imine	CCCOCC(=NC1=C(C=C(Cl)C=C1)C(F)(F)F)N1C=CN=C1	InChI=1S/C15H15ClF3N3O/c1-2-7-23-9-14(22-6-5-20-10-22)21-13-4-3-11(16)8-12(13)15(17,18)19/h3-6,8,10H,2,7,9H2,1H3				fraunhofer_133			toxrefdb_184	1	No	Yes	No
OASIS049	DTXSID4023549	Quinidine	DTXCID70819883	56-54-2	LOUPRKONTZGTKE-LHHVKLHASA-N	(9S)-6'-Methoxycinchonan-9-ol	[H][C@@]1(C[C@@H]2CC[N@]1C[C@@H]2C=C)[C@@H](O)C1=C2C=C(OC)C=CC2=NC=C1	InChI=1S/C20H24N2O2/c1-3-13-12-22-9-7-14(13)10-19(22)20(23)16-6-8-21-18-5-4-15(24-2)11-17(16)18/h3-6,8,11,13-14,19-20,23H,1,7,9-10,12H2,2H3/t13-,14-,19+,20-/m0/s1	dilist_819					tggates_45		2	Yes	No	Yes
OASIS387	DTXSID2020426	Dichloran	DTXCID60426	99-30-9	BIXZHMJUSMUDOQ-UHFFFAOYSA-N	2,6-Dichloro-4-nitroaniline	NC1=C(Cl)C=C(C=C1Cl)[N+]([O-])=O	InChI=1S/C6H4Cl2N2O2/c7-4-1-3(10(11)12)2-5(8)6(4)9/h1-2H,9H2				fraunhofer_42				3	No	Yes	Yes
OASIS156	DTXSID0027856	Dipropylene glycol	DTXCID501769096	25265-71-8	N/A	N/A	C*.C*.OCCOCCO |lp:4:2,7:2,10:2,m:1:5.6,3:8.9|	N/A							toxrefdb_97	1	Yes	No	Yes
OASIS1413	DTXSID8023183	Josamycin	DTXCID103183	16846-24-5	XJSFLOJWULLJQS-HTYUZQQASA-N	(2S,3R,4R,6S)-6-{[(2R,3S,4R,5R,6S)-6-{[(4R,6S,7R,9R,10R,11E,13E,16R)-4-(Acetyloxy)-10-hydroxy-5-methoxy-9,16-dimethyl-2-oxo-7-(2-oxoethyl)-1-oxacyclohexadeca-11,13-dien-6-yl]oxy}-4-(dimethylamino)-5-hydroxy-2-methyloxan-3-yl]oxy}-4-hydroxy-2,4-dimethyloxan-3-yl 3-methylbutanoate	COC1[C@@H](CC(=O)O[C@H](C)C\C=C\C=C\[C@H](O)[C@H](C)C[C@H](CC=O)[C@@H]1O[C@@H]1O[C@H](C)[C@@H](O[C@H]2C[C@@](C)(O)[C@H](OC(=O)CC(C)C)[C@H](C)O2)[C@@H]([C@H]1O)N(C)C)OC(C)=O	InChI=1S/C42H69NO15/c1-23(2)19-32(47)56-40-27(6)53-34(22-42(40,8)50)57-37-26(5)54-41(36(49)35(37)43(9)10)58-38-29(17-18-44)20-24(3)30(46)16-14-12-13-15-25(4)52-33(48)21-31(39(38)51-11)55-28(7)45/h12-14,16,18,23-27,29-31,34-41,46,49-50H,15,17,19-22H2,1-11H3/b13-12+,16-14+/t24-,25-,26-,27+,29+,30+,31-,34+,35-,36-,37-,38+,39?,40-,41+,42-/m1/s1	dilist_828							4	No	Yes	Yes
OASIS671	DTXSID0045703	Oxcarbazepine	DTXCID8025703	28721-07-5	CTRLABGOLIVAIY-UHFFFAOYSA-N	10-Oxo-10,11-dihydro-5H-dibenzo[b,f]azepine-5-carboxamide	NC(=O)N1C2=CC=CC=C2CC(=O)C2=CC=CC=C12	InChI=1S/C15H12N2O2/c16-15(19)17-12-7-3-1-5-10(12)9-14(18)11-6-2-4-8-13(11)17/h1-8H,9H2,(H2,16,19)	dilist_906							4	Yes	No	Yes
OASIS036	DTXSID2025715	Nifedipine	DTXCID205715	21829-25-4	HYIMSNHJOBLJNT-UHFFFAOYSA-N	Dimethyl 2,6-dimethyl-4-(2-nitrophenyl)-1,4-dihydropyridine-3,5-dicarboxylate	COC(=O)C1=C(C)NC(C)=C(C1C1=CC=CC=C1[N+]([O-])=O)C(=O)OC	InChI=1S/C17H18N2O6/c1-9-13(16(20)24-3)15(14(10(2)18-9)17(21)25-4)11-7-5-6-8-12(11)19(22)23/h5-8,15,18H,1-4H3	dilist_746					tggates_111		2	Yes	No	Yes
OASIS1076	DTXSID50175419	Dabigatran	DTXCID4097910	211914-51-1	YBSJFWOBGCMAKL-UHFFFAOYSA-N	N-{2-[(4-Carbamimidoylanilino)methyl]-1-methyl-1H-benzimidazole-5-carbonyl}-N-pyridin-2-yl-beta-alanine	CN1C(CNC2=CC=C(C=C2)C(N)=N)=NC2=C1C=CC(=C2)C(=O)N(CCC(O)=O)C1=CC=CC=N1	InChI=1S/C25H25N7O3/c1-31-20-10-7-17(25(35)32(13-11-23(33)34)21-4-2-3-12-28-21)14-19(20)30-22(31)15-29-18-8-5-16(6-9-18)24(26)27/h2-10,12,14,29H,11,13,15H2,1H3,(H3,26,27)(H,33,34)	dilist_667							4	Yes	No	Yes
OASIS395	DTXSID8034956	Tetraconazole	DTXCID6014956	112281-77-3	LQDARGUHUSPFNL-UHFFFAOYSA-N	1-[2-(2,4-Dichlorophenyl)-3-(1,1,2,2-tetrafluoroethoxy)propyl]-1H-1,2,4-triazole	FC(F)C(F)(F)OCC(CN1C=NC=N1)C1=C(Cl)C=C(Cl)C=C1	InChI=1/C13H11Cl2F4N3O/c14-9-1-2-10(11(15)3-9)8(4-22-7-20-6-21-22)5-23-13(18,19)12(16)17/h1-3,6-8,12H,4-5H2				fraunhofer_52				3	No	No	Yes
OASIS1953	DTXSID40241899	ARN-509	DTXCID20164390	956104-40-8	HJBWBFZLDZWPHF-UHFFFAOYSA-N	4-{7-[6-Cyano-5-(trifluoromethyl)pyridin-3-yl]-8-oxo-6-sulfanylidene-5,7-diazaspiro[3.4]octan-5-yl}-2-fluoro-N-methylbenzamide	CNC(=O)C1=C(F)C=C(C=C1)N1C(=S)N(C(=O)C11CCC1)C1=CC(=C(N=C1)C#N)C(F)(F)F	InChI=1S/C21H15F4N5O2S/c1-27-17(31)13-4-3-11(8-15(13)22)30-19(33)29(18(32)20(30)5-2-6-20)12-7-14(21(23,24)25)16(9-26)28-10-12/h3-4,7-8,10H,2,5-6H2,1H3,(H,27,31)									No	No	Yes
OASIS691	DTXSID1020932	Nicotinic acid	DTXCID10932	59-67-6	PVNIIMVLHYAWGP-UHFFFAOYSA-N	Pyridine-3-carboxylic acid	OC(=O)C1=CC=CN=C1	InChI=1S/C6H5NO2/c8-6(9)5-2-1-3-7-4-5/h1-4H,(H,8,9)	dilist_1022							4	Yes	No	Yes
OASIS946	DTXSID3043782	Pranlukast	DTXCID1023782	103177-37-3	NBQKINXMPLXUET-UHFFFAOYSA-N	N-[4-Oxo-2-(1H-tetrazol-5-yl)-4H-1-benzopyran-8-yl]-4-(4-phenylbutoxy)benzamide	O=C(NC1=C2OC(=CC(=O)C2=CC=C1)C1=NN=NN1)C1=CC=C(OCCCCC2=CC=CC=C2)C=C1	InChI=1S/C27H23N5O4/c33-23-17-24(26-29-31-32-30-26)36-25-21(23)10-6-11-22(25)28-27(34)19-12-14-20(15-13-19)35-16-5-4-9-18-7-2-1-3-8-18/h1-3,6-8,10-15,17H,4-5,9,16H2,(H,28,34)(H,29,30,31,32)	dilist_1004							4	No	Yes	Yes
OASIS1457	DTXSID8041117	Roxithromycin	DTXCID6021117	80214-83-1	RXZBMPWDPOLZGW-HITVVWEBSA-N	(3R,4S,5S,6R,7R,9R,11S,12R,13S,14R)-6-{[(2S,3R,4S,6R)-4-(Dimethylamino)-3-hydroxy-6-methyloxan-2-yl]oxy}-14-ethyl-7,12,13-trihydroxy-4-{[(2R,4R,5S,6S)-5-hydroxy-4-methoxy-4,6-dimethyloxan-2-yl]oxy}-10-{[(2-methoxyethoxy)methoxy]imino}-3,5,7,9,11,13-hexamethyl-1-oxacyclotetradecan-2-one	CC[C@H]1OC(=O)[C@H](C)[C@@H](O[C@H]2C[C@@](C)(OC)[C@@H](O)[C@H](C)O2)[C@H](C)[C@@H](O[C@@H]2O[C@H](C)C[C@@H]([C@H]2O)N(C)C)[C@](C)(O)C[C@@H](C)C(=NOCOCCOC)[C@H](C)[C@@H](O)[C@]1(C)O	InChI=1S/C41H76N2O15/c1-15-29-41(10,49)34(45)24(4)31(42-53-21-52-17-16-50-13)22(2)19-39(8,48)36(58-38-32(44)28(43(11)12)18-23(3)54-38)25(5)33(26(6)37(47)56-29)57-30-20-40(9,51-14)35(46)27(7)55-30/h22-30,32-36,38,44-46,48-49H,15-21H2,1-14H3/t22-,23-,24+,25+,26-,27+,28+,29-,30+,32-,33+,34-,35+,36-,38+,39-,40-,41-/m1/s1	dilist_443							4	Yes	No	Yes
OASIS1897	DTXSID801027954	Voxelotor	DTXCID701513522	1446321-46-5	FWCVZAQENIZVMY-UHFFFAOYSA-N	N/A	CC(C)N1N=CC=C1C1=C(COC2=CC=CC(O)=C2C=O)C=CC=N1	InChI=1S/C19H19N3O3/c1-13(2)22-16(8-10-21-22)19-14(5-4-9-20-19)12-25-18-7-3-6-17(24)15(18)11-23/h3-11,13,24H,12H2,1-2H3		dilirank2_80						4	No	No	Yes
OASIS437	DTXSID3024368	2-[2-(2-Ethoxyethoxy)ethoxy]ethanol	DTXCID004368	112-50-5	WFSMVVDJSNMRAR-UHFFFAOYSA-N	2-[2-(2-Ethoxyethoxy)ethoxy]ethan-1-ol	CCOCCOCCOCCO	InChI=1S/C8H18O4/c1-2-10-5-6-12-8-7-11-4-3-9/h9H,2-8H2,1H3				fraunhofer_112				3	No	Yes	No
OASIS929	DTXSID3023639	Terazosin	DTXCID003639	63590-64-7	VCKUSRYTPJJLNI-UHFFFAOYSA-N	[4-(4-Amino-6,7-dimethoxyquinazolin-2-yl)piperazin-1-yl](oxolan-2-yl)methanone	COC1=C(OC)C=C2C(N)=NC(=NC2=C1)N1CCN(CC1)C(=O)C1CCCO1	InChI=1/C19H25N5O4/c1-26-15-10-12-13(11-16(15)27-2)21-19(22-17(12)20)24-7-5-23(6-8-24)18(25)14-4-3-9-28-14/h10-11,14H,3-9H2,1-2H3,(H2,20,21,22)	dilist_772							4	Yes	No	No
OASIS714	DTXSID1023077	Formoterol	DTXCID4065311	73573-87-2	BPZSYCZIITTYBL-FQOPCSHHNA-N	N-{2-Hydroxy-5-[(1S)-1-hydroxy-2-{[(2S)-1-(4-methoxyphenyl)propan-2-yl]amino}ethyl]phenyl}formamide	COC1=CC=C(C[C@H](C)NC[C@@H](O)C2=CC(NC=O)=C(O)C=C2)C=C1	InChI=1/C19H24N2O4/c1-13(9-14-3-6-16(25-2)7-4-14)20-11-19(24)15-5-8-18(23)17(10-15)21-12-22/h3-8,10,12-13,19-20,23-24H,9,11H2,1-2H3,(H,21,22)/t13-,19+/s2	dilist_798							4	No	Yes	Yes
OASIS675	DTXSID0046482	Raltitrexed	DTXCID8026482	112887-68-0	IVTVGDXNLFLDRM-HNNXBMFYSA-N	N-(5-{Methyl[(2-methyl-4-oxo-3,4-dihydroquinazolin-6-yl)methyl]amino}thiophene-2-carbonyl)-L-glutamic acid	CN(CC1=CC2=C(C=C1)N=C(C)NC2=O)C1=CC=C(S1)C(=O)N[C@@H](CCC(O)=O)C(O)=O	InChI=1S/C21H22N4O6S/c1-11-22-14-4-3-12(9-13(14)19(28)23-11)10-25(2)17-7-6-16(32-17)20(29)24-15(21(30)31)5-8-18(26)27/h3-4,6-7,9,15H,5,8,10H2,1-2H3,(H,24,29)(H,26,27)(H,30,31)(H,22,23,28)/t15-/m0/s1	dilist_651							4	No	No	Yes
OASIS795	DTXSID2022703	Bupivacaine	DTXCID802703	38396-39-3	LEBVLXFERQHONN-UHFFFAOYSA-N	1-Butyl-N-(2,6-dimethylphenyl)piperidine-2-carboxamide	CCCCN1CCCCC1C(=O)NC1=C(C)C=CC=C1C	InChI=1/C18H28N2O/c1-4-5-12-20-13-7-6-11-16(20)18(21)19-17-14(2)9-8-10-15(17)3/h8-10,16H,4-7,11-13H2,1-3H3,(H,19,21)	dilist_492							4	Yes	No	Yes
OASIS1478	DTXSID8048238	Cilastatin	DTXCID3028213	82009-34-5	DHSUYTOATWAVLW-WFVMDLQDSA-N	(2Z)-7-{[(2R)-2-Amino-2-carboxyethyl]sulfanyl}-2-{[(1S)-2,2-dimethylcyclopropane-1-carbonyl]amino}hept-2-enoic acid	CC1(C)C[C@@H]1C(=O)N\C(=C/CCCCSC[C@H](N)C(O)=O)C(O)=O	InChI=1S/C16H26N2O5S/c1-16(2)8-10(16)13(19)18-12(15(22)23)6-4-3-5-7-24-9-11(17)14(20)21/h6,10-11H,3-5,7-9,17H2,1-2H3,(H,18,19)(H,20,21)(H,22,23)/b12-6-/t10-,11+/m1/s1	dilist_259							4	Yes	No	Yes
OASIS1022	DTXSID4023414	Pamidronic acid	DTXCID003414	40391-99-9	WRUUGTRCQOWXEG-UHFFFAOYSA-N	(3-Amino-1-hydroxypropane-1,1-diyl)bis(phosphonic acid)	NCCC(O)(P(O)(O)=O)P(O)(O)=O	InChI=1S/C3H11NO7P2/c4-2-1-3(5,12(6,7)8)13(9,10)11/h5H,1-2,4H2,(H2,6,7,8)(H2,9,10,11)	dilist_977							4	Yes	No	Yes
OASIS429	DTXSID0021965	1,2,4-Trichlorobenzene	DTXCID701965	120-82-1	PBKONEOXTCPAFI-UHFFFAOYSA-N	1,2,4-Trichlorobenzene	ClC1=CC(Cl)=C(Cl)C=C1	InChI=1S/C6H3Cl3/c7-4-1-2-5(8)6(9)3-4/h1-3H				fraunhofer_100				3	No	Yes	No
OASIS698	DTXSID1022681	Bisacodyl	DTXCID202681	603-50-9	KHOITXIGCFIULA-UHFFFAOYSA-N	[(Pyridin-2-yl)methylene]di(4,1-phenylene) diacetate	CC(=O)OC1=CC=C(C=C1)C(C1=CC=C(OC(C)=O)C=C1)C1=NC=CC=C1	InChI=1S/C22H19NO4/c1-15(24)26-19-10-6-17(7-11-19)22(21-5-3-4-14-23-21)18-8-12-20(13-9-18)27-16(2)25/h3-14,22H,1-2H3	dilist_99							4	No	Yes	Yes
OASIS805	DTXSID2023064	Flumazenil	DTXCID703064	78755-81-4	OFBIFZUFASYYRE-UHFFFAOYSA-N	Ethyl 8-fluoro-5-methyl-6-oxo-5,6-dihydro-4H-imidazo[1,5-a][1,4]benzodiazepine-3-carboxylate	CCOC(=O)C1=C2CN(C)C(=O)C3=CC(F)=CC=C3N2C=N1	InChI=1S/C15H14FN3O3/c1-3-22-15(21)13-12-7-18(2)14(20)10-6-9(16)4-5-11(10)19(12)8-17-13/h4-6,8H,3,7H2,1-2H3	dilist_560							4	Yes	No	Yes
OASIS496	DTXSID1032359	Cyprodinil	DTXCID9012359	121552-61-2	HAORKNGNJCEJBX-UHFFFAOYSA-N	4-Cyclopropyl-6-methyl-N-phenylpyrimidin-2-amine	CC1=NC(NC2=CC=CC=C2)=NC(=C1)C1CC1	InChI=1S/C14H15N3/c1-10-9-13(11-7-8-11)17-14(15-10)16-12-5-3-2-4-6-12/h2-6,9,11H,7-8H2,1H3,(H,15,16,17)				fraunhofer_177				3	No	Yes	Yes
OASIS1618	DTXSID4020296	4-Chloroaniline hydrochloride	DTXCID80296	20265-96-7	ISJBQSJDQZLCSF-UHFFFAOYSA-N	4-Chloroaniline--hydrogen chloride (1/1)	Cl.NC1=CC=C(Cl)C=C1	InChI=1S/C6H6ClN.ClH/c7-5-1-3-6(8)4-2-5;/h1-4H,8H2;1H					ice_7			3	No	Yes	No
OASIS1287	DTXSID7022596	Amlodipine	DTXCID302596	88150-42-9	HTIQEAQVCYTUBX-UHFFFAOYSA-N	3-Ethyl 5-methyl 2-[(2-aminoethoxy)methyl]-4-(2-chlorophenyl)-6-methyl-1,4-dihydropyridine-3,5-dicarboxylate	CCOC(=O)C1=C(COCCN)NC(C)=C(C1C1=CC=CC=C1Cl)C(=O)OC	InChI=1/C20H25ClN2O5/c1-4-28-20(25)18-15(11-27-10-9-22)23-12(2)16(19(24)26-3)17(18)13-7-5-6-8-14(13)21/h5-8,17,23H,4,9-11,22H2,1-3H3	dilist_565							4	Yes	No	Yes
OASIS1469	DTXSID8046086	Eszopiclone	DTXCID6026086	138729-47-2	GBBSUAFBMRNDJC-INIZCTEOSA-N	(5S)-6-(5-Chloropyridin-2-yl)-7-oxo-6,7-dihydro-5H-pyrrolo[3,4-b]pyrazin-5-yl 4-methylpiperazine-1-carboxylate	CN1CCN(CC1)C(=O)O[C@@H]1N(C(=O)C2=NC=CN=C12)C1=NC=C(Cl)C=C1	InChI=1S/C17H17ClN6O3/c1-22-6-8-23(9-7-22)17(26)27-16-14-13(19-4-5-20-14)15(25)24(16)12-3-2-11(18)10-21-12/h2-5,10,16H,6-9H2,1H3/t16-/m0/s1	dilist_699							4	Yes	No	No
OASIS1732	DTXSID101027903	Semaglutide	DTXCID301816952	910463-68-2	DLSWIYLPEUIQAV-CCUURXOWSA-N	N/A	CC[C@H](C)[C@H](NC(=O)[C@H](CC1=CC=CC=C1)NC(=O)[C@H](CCC(O)=O)NC(=O)[C@H](CCCCNC(=O)COCCOCCNC(=O)COCCOCCNC(=O)CC[C@@H](NC(=O)CCCCCCCCCCCCCCCCC(O)=O)C(O)=O)NC(=O)[C@H](C)NC(=O)[C@H](C)NC(=O)[C@H](CCC(N)=O)NC(=O)CNC(=O)[C@H](CCC(O)=O)NC(=O)[C@H](CC(C)C)NC(=O)[C@H](CC1=CC=C(O)C=C1)NC(=O)[C@H](CO)NC(=O)[C@H](CO)NC(=O)[C@@H](NC(=O)[C@H](CC(O)=O)NC(=O)[C@H](CO)NC(=O)[C@@H](NC(=O)[C@H](CC1=CC=CC=C1)NC(=…	InChI=1S/C187H291N45O59/c1-18-105(10)154(180(282)208-108(13)159(261)216-133(86-114-89-200-119-50-40-39-49-117(114)119)170(272)218-129(82-102(4)5)171(273)228-152(103(6)7)178(280)215-121(53-44-72-199-186(192)193)162(264)201-91-141(242)209-120(52-43-71-198-185(190)191)161(263)204-94-151(257)258)230-172(274)131(83-111-45-33-31-34-46-111)219-167(269)126(64-69-149(253)254)214-166(268)122(51-41-42-70-19…		dilirank2_257						4	No	No	Yes
OASIS762	DTXSID1048546	Glafenine	DTXCID1028102	3820-67-5	GWOFUCIGLDBNKM-UHFFFAOYSA-N	2,3-Dihydroxypropyl 2-[(7-chloroquinolin-4-yl)amino]benzoate	OCC(O)COC(=O)C1=C(NC2=C3C=CC(Cl)=CC3=NC=C2)C=CC=C1	InChI=1/C19H17ClN2O4/c20-12-5-6-14-17(7-8-21-18(14)9-12)22-16-4-2-1-3-15(16)19(25)26-11-13(24)10-23/h1-9,13,23-24H,10-11H2,(H,21,22)	dilist_1075							4	No	Yes	Yes
OASIS379	DTXSID4034609	Fipronil	DTXCID2014609	120068-37-3	ZOCSXAVNDGMNBV-UHFFFAOYSA-N	5-Amino-1-[2,6-dichloro-4-(trifluoromethyl)phenyl]-4-(trifluoromethanesulfinyl)-1H-pyrazole-3-carbonitrile	NC1=C(C(=NN1C1=C(Cl)C=C(C=C1Cl)C(F)(F)F)C#N)S(=O)C(F)(F)F	InChI=1/C12H4Cl2F6N4OS/c13-5-1-4(11(15,16)17)2-6(14)8(5)24-10(22)9(7(3-21)23-24)26(25)12(18,19)20/h1-2H,22H2				fraunhofer_34				3	No	Yes	Yes
OASIS1528	DTXSID9022813	Chlorzoxazone	DTXCID302813	95-25-0	TZFWDZFKRBELIQ-UHFFFAOYSA-N	5-Chloro-1,3-benzoxazol-2(3H)-one	ClC1=CC=C2OC(=O)NC2=C1	InChI=1S/C7H4ClNO2/c8-4-1-2-6-5(3-4)9-7(10)11-6/h1-3H,(H,9,10)	dilist_600							4	Yes	No	Yes
OASIS864	DTXSID2048535	Nefopam	DTXCID8028002	13669-70-0	RGPDEAGGEXEMMM-UHFFFAOYSA-N	5-Methyl-1-phenyl-3,4,5,6-tetrahydro-1H-2,5-benzoxazocine	CN1CCOC(C2=CC=CC=C2)C2=C(C1)C=CC=C2	InChI=1/C17H19NO/c1-18-11-12-19-17(14-7-3-2-4-8-14)16-10-6-5-9-15(16)13-18/h2-10,17H,11-13H2,1H3	dilist_708							4	No	Yes	No
OASIS854	DTXSID2046888	Bendamustine	DTXCID0026888	16506-27-7	YTKUWDBFDASYHO-UHFFFAOYSA-N	4-{5-[Bis(2-chloroethyl)amino]-1-methyl-1H-benzimidazol-2-yl}butanoic acid	CN1C(CCCC(O)=O)=NC2=C1C=CC(=C2)N(CCCl)CCCl	InChI=1S/C16H21Cl2N3O2/c1-20-14-6-5-12(21(9-7-17)10-8-18)11-13(14)19-15(20)3-2-4-16(22)23/h5-6,11H,2-4,7-10H2,1H3,(H,22,23)	dilist_666							4	Yes	No	Yes
OASIS1172	DTXSID601014553	Cholestyramine resin	N/A	11041-12-6	N/A	N/A	N/A	N/A	dilist_401							4	No	Yes	Yes
OASIS1220	DTXSID6023573	Scopolamine	DTXCID603573	51-34-3	STECJAGHUSJQJN-FWXGHANASA-N	(1R,2R,4S,5S,7s)-9-Methyl-3-oxa-9-azatricyclo[3.3.1.0~2,4~]nonan-7-yl (2S)-3-hydroxy-2-phenylpropanoate	CN1[C@H]2C[C@@H](C[C@@H]1[C@H]1O[C@@H]21)OC(=O)[C@H](CO)C1=CC=CC=C1	InChI=1S/C17H21NO4/c1-18-13-7-11(8-14(18)16-15(13)22-16)21-17(20)12(9-19)10-5-3-2-4-6-10/h2-6,11-16,19H,7-9H2,1H3/t11-,12-,13-,14+,15-,16+/m1/s1	dilist_4							4	Yes	No	Yes
OASIS1013	DTXSID4023175	Isoproterenol	DTXCID603175	7683-59-2	JWZZKOKVBUJMES-UHFFFAOYSA-N	4-{1-Hydroxy-2-[(propan-2-yl)amino]ethyl}benzene-1,2-diol	CC(C)NCC(O)C1=CC=C(O)C(O)=C1	InChI=1/C11H17NO3/c1-7(2)12-6-11(15)8-3-4-9(13)10(14)5-8/h3-5,7,11-15H,6H2,1-2H3	dilist_191							4	Yes	No	No
OASIS1182	DTXSID6021373	Triamterene	DTXCID001373	396-01-0	FNYLWPVRPXGIIP-UHFFFAOYSA-N	6-Phenylpteridine-2,4,7-triamine	NC1=NC(N)=C2N=C(C(N)=NC2=N1)C1=CC=CC=C1	InChI=1S/C12H11N7/c13-9-7(6-4-2-1-3-5-6)16-8-10(14)18-12(15)19-11(8)17-9/h1-5H,(H6,13,14,15,17,18,19)	dilist_956							4	Yes	No	Yes
OASIS1005	DTXSID4022866	Cyclofenil	DTXCID002866	2624-43-3	GVOUFPWUYJWQSK-UHFFFAOYSA-N	(Cyclohexylidenemethylene)di(4,1-phenylene) diacetate	CC(=O)OC1=CC=C(C=C1)C(=C1CCCCC1)C1=CC=C(OC(C)=O)C=C1	InChI=1S/C23H24O4/c1-16(24)26-21-12-8-19(9-13-21)23(18-6-4-3-5-7-18)20-10-14-22(15-11-20)27-17(2)25/h8-15H,3-7H2,1-2H3	dilist_98							4	No	No	Yes
OASIS1381	DTXSID8020202	Budesonide	DTXCID50820058	51333-22-3	VOVIALXJUBGFJZ-KWVAZRHASA-N	(4aR,4bS,6aS,6bS,9aR,10aS,10bS)-5-Hydroxy-6b-(hydroxyacetyl)-4a,6a-dimethyl-8-propyl-4a,4b,5,6,6a,6b,9a,10,10a,10b,11,12-dodecahydro-2H,8H-naphtho[2',1':4,5]indeno[1,2-d][1,3]dioxol-2-one	CCCC1O[C@@H]2C[C@H]3[C@@H]4CCC5=CC(=O)C=C[C@]5(C)[C@H]4[C@@H](O)C[C@]3(C)[C@@]2(O1)C(=O)CO	InChI=1S/C25H34O6/c1-4-5-21-30-20-11-17-16-7-6-14-10-15(27)8-9-23(14,2)22(16)18(28)12-24(17,3)25(20,31-21)19(29)13-26/h8-10,16-18,20-22,26,28H,4-7,11-13H2,1-3H3/t16-,17-,18-,20+,21?,22+,23-,24-,25+/m0/s1	dilist_462							4	No	Yes	Yes
OASIS361	DTXSID0021834	4-Nitrophenol	DTXCID201834	100-02-7	BTJIUGUIPKRLHP-UHFFFAOYSA-N	4-Nitrophenol	OC1=CC=C(C=C1)[N+]([O-])=O	InChI=1S/C6H5NO3/c8-6-3-1-5(2-4-6)7(9)10/h1-4,8H				fraunhofer_8				3	No	Yes	Yes
OASIS1152	DTXSID5046196	Isosorbide	DTXCID3026196	652-67-5	KLDXJTOLSGUMSJ-JGWLITMVSA-N	1,4:3,6-Dianhydro-D-glucitol	O[C@H]1CO[C@@H]2[C@H](O)CO[C@H]12	InChI=1S/C6H10O4/c7-3-1-9-6-4(8)2-10-5(3)6/h3-8H,1-2H2/t3-,4+,5-,6-/m1/s1	dilist_1065							4	Yes	No	Yes
OASIS100	DTXSID2021028	N-Nitrosodiethylamine	DTXCID901028	55-18-5	WBNQDOYYEUMPFS-UHFFFAOYSA-N	N,N-Diethylnitrous amide	CCN(CC)N=O	InChI=1S/C4H10N2O/c1-3-6(4-2)5-7/h3-4H2,1-2H3						tggates_95		2	Yes	No	Yes
OASIS1721	DTXSID0042662	Deoxycholic acid	DTXCID8022662	83-44-3	KXGVEGMKQFWNSR-LLQZFEROSA-N	3alpha,12alpha-Dihydroxy-5beta-cholan-24-oic acid	[H][C@@]1(CC[C@@]2([H])[C@]3([H])CC[C@]4([H])C[C@H](O)CC[C@]4(C)[C@@]3([H])C[C@H](O)[C@]12C)[C@H](C)CCC(O)=O	InChI=1S/C24H40O4/c1-14(4-9-22(27)28)18-7-8-19-17-6-5-15-12-16(25)10-11-23(15,2)20(17)13-21(26)24(18,19)3/h14-21,25-26H,4-13H2,1-3H3,(H,27,28)/t14-,15-,16-,17+,18-,19+,20+,21+,23+,24-/m1/s1		dilirank2_53						4	No	Yes	Yes
OASIS1079	DTXSID5020233	Ergocalciferol	DTXCID70233	50-14-6	MECHNRXZTMCUDQ-RKHKHRCZSA-N	(3S,5Z,7E,22E)-9,10-Secoergosta-5,7,10,22-tetraen-3-ol	[H][C@@]1(CC[C@@]2([H])\C(CCC[C@]12C)=C\C=C1\C[C@@H](O)CCC1=C)[C@H](C)\C=C\[C@H](C)C(C)C	InChI=1S/C28H44O/c1-19(2)20(3)9-10-22(5)26-15-16-27-23(8-7-17-28(26,27)6)12-13-24-18-25(29)14-11-21(24)4/h9-10,12-13,19-20,22,25-27,29H,4,7-8,11,14-18H2,1-3,5-6H3/b10-9+,23-12+,24-13-/t20-,22+,25-,26+,27-,28+/m0/s1	dilist_155							4	No	Yes	Yes
OASIS1131	DTXSID5033757	Nitazoxanide	DTXCID3013757	55981-09-4	YQNQNVDNTFHQSW-UHFFFAOYSA-N	2-[(5-Nitro-1,3-thiazol-2-yl)carbamoyl]phenyl acetate	CC(=O)OC1=C(C=CC=C1)C(=O)NC1=NC=C(S1)[N+]([O-])=O	InChI=1S/C12H9N3O5S/c1-7(16)20-9-5-3-2-4-8(9)11(17)14-12-13-6-10(21-12)15(18)19/h2-6H,1H3,(H,13,14,17)	dilist_96							4	Yes	No	Yes
OASIS867	DTXSID2048581	Tigecycline	DTXCID8028507	220620-09-7	FPZLLRFZJZRHSY-HJYUBDRYSA-N	(4S,4aS,5aR,12aS)-9-[(N-tert-Butylglycyl)amino]-4,7-bis(dimethylamino)-3,10,12,12a-tetrahydroxy-1,11-dioxo-1,4,4a,5,5a,6,11,12a-octahydrotetracene-2-carboxamide	CN(C)[C@H]1[C@@H]2C[C@@H]3CC4=C(C(O)=C(NC(=O)CNC(C)(C)C)C=C4N(C)C)C(=O)C3=C(O)[C@]2(O)C(=O)C(C(N)=O)=C1O	InChI=1S/C29H39N5O8/c1-28(2,3)31-11-17(35)32-15-10-16(33(4)5)13-8-12-9-14-21(34(6)7)24(38)20(27(30)41)26(40)29(14,42)25(39)18(12)23(37)19(13)22(15)36/h10,12,14,21,31,36,38-39,42H,8-9,11H2,1-7H3,(H2,30,41)(H,32,35)/t12-,14-,21-,29-/m0/s1	dilist_622							4	No	Yes	Yes
OASIS353	DTXSID7022413	Isoeugenol	DTXCID502413	97-54-1	BJIOGJUNALELMI-UHFFFAOYSA-N	2-Methoxy-4-(prop-1-en-1-yl)phenol	COC1=CC(C=CC)=CC=C1O	InChI=1S/C10H12O2/c1-3-4-8-5-6-9(11)10(7-8)12-2/h3-7,11H,1-2H3				fraunhofer_75	ice_141			3	Yes	No	Yes
OASIS1038	DTXSID4034150	Haloperidol	DTXCID2014150	52-86-8	LNEPOXFFQSENCJ-UHFFFAOYSA-N	4-[4-(4-Chlorophenyl)-4-hydroxypiperidin-1-yl]-1-(4-fluorophenyl)butan-1-one	OC1(CCN(CCCC(=O)C2=CC=C(F)C=C2)CC1)C1=CC=C(Cl)C=C1	InChI=1S/C21H23ClFNO2/c22-18-7-5-17(6-8-18)21(26)11-14-24(15-12-21)13-1-2-20(25)16-3-9-19(23)10-4-16/h3-10,26H,1-2,11-15H2	dilist_1052							4	Yes	No	Yes
OASIS1272	DTXSID6057661	Clevidipine	DTXCID7031450	167221-71-8	KPBZROQVTHLCDU-UHFFFAOYSA-N	(Butanoyloxy)methyl methyl 4-(2,3-dichlorophenyl)-2,6-dimethyl-1,4-dihydropyridine-3,5-dicarboxylate	CCCC(=O)OCOC(=O)C1=C(C)NC(C)=C(C1C1=CC=CC(Cl)=C1Cl)C(=O)OC	InChI=1/C21H23Cl2NO6/c1-5-7-15(25)29-10-30-21(27)17-12(3)24-11(2)16(20(26)28-4)18(17)13-8-6-9-14(22)19(13)23/h6,8-9,18,24H,5,7,10H2,1-4H3	dilist_447							4	Yes	No	Yes
OASIS119	DTXSID2020507	N,N-Dimethylaniline	DTXCID60507	121-69-7	JLTDJTHDQAWBAV-UHFFFAOYSA-N	N,N-Dimethylaniline	CN(C)C1=CC=CC=C1	InChI=1S/C8H11N/c1-9(2)8-6-4-3-5-7-8/h3-7H,1-2H3				fraunhofer_91	ice_37		toxrefdb_84	1	Yes	No	No
OASIS694	DTXSID1022421	Melatonin	DTXCID002421	73-31-4	DRLFMBDRBRZALE-UHFFFAOYSA-N	N-[2-(5-Methoxy-1H-indol-3-yl)ethyl]acetamide	COC1=CC2=C(NC=C2CCNC(C)=O)C=C1	InChI=1S/C13H16N2O2/c1-9(16)14-6-5-10-8-15-13-4-3-11(17-2)7-12(10)13/h3-4,7-8,15H,5-6H2,1-2H3,(H,14,16)	dilist_821							4	Yes	No	Yes
OASIS1796	DTXSID401026211	Lumateperone	DTXCID801510464	313368-91-1	CXRGLNIJXKCICO-SFTDATJTSA-N	N/A	[H][C@]12CCN(CCCC(=O)C3=CC=C(F)C=C3)C[C@@]1([H])C(=C)C1=C(C)N(C)CCN21	InChI=1S/C23H30FN3O/c1-16-20-15-26(11-4-5-22(28)18-6-8-19(24)9-7-18)12-10-21(20)27-14-13-25(3)17(2)23(16)27/h6-9,20-21H,1,4-5,10-15H2,2-3H3/t20-,21-/m0/s1		dilirank2_30						4	No	Yes	No
OASIS021	DTXSID0020577	Ethionamide	DTXCID00577	536-33-4	AEOCXXJPGCBFJA-UHFFFAOYSA-N	2-Ethylpyridine-4-carbothioamide	CCC1=NC=CC(=C1)C(N)=S	InChI=1S/C8H10N2S/c1-2-7-5-6(8(9)11)3-4-10-7/h3-5H,2H2,1H3,(H2,9,11)	dilist_436					tggates_19		2	No	Yes	Yes
OASIS752	DTXSID1045164	Loxoprofen	DTXCID9025164	68767-14-6	YMBXTVYHTMGZDW-UHFFFAOYSA-N	2-{4-[(2-Oxocyclopentyl)methyl]phenyl}propanoic acid	CC(C(O)=O)C1=CC=C(CC2CCCC2=O)C=C1	InChI=1/C15H18O3/c1-10(15(17)18)12-7-5-11(6-8-12)9-13-3-2-4-14(13)16/h5-8,10,13H,2-4,9H2,1H3,(H,17,18)	dilist_119							4	No	Yes	Yes
OASIS1871	DTXSID6049068	Stiripentol	DTXCID30810174	49763-96-4	IBLNKMRFIPWSOY-UHFFFAOYSA-N	1-(2H-1,3-Benzodioxol-5-yl)-4,4-dimethylpent-1-en-3-ol	CC(C)(C)C(O)C=CC1=CC2=C(OCO2)C=C1	InChI=1/C14H18O3/c1-14(2,3)13(15)7-5-10-4-6-11-12(8-10)17-9-16-11/h4-8,13,15H,9H2,1-3H3		dilirank2_66						4	No	Yes	Yes
OASIS1688	DTXSID5021411	Tris(2-chloroethyl) phosphate	DTXCID601411	115-96-8	HQUQLFOMPYWACS-UHFFFAOYSA-N	Tris(2-chloroethyl) phosphate	ClCCOP(=O)(OCCCl)OCCCl	InChI=1S/C6H12Cl3O4P/c7-1-4-11-14(10,12-5-2-8)13-6-3-9/h1-6H2					ice_71			3	Yes	No	No
OASIS329	DTXSID8021482	Acetone	DTXCID101482	67-64-1	CSCPPACGZOOCGX-UHFFFAOYSA-N	Propan-2-one	CC(C)=O	InChI=1S/C3H6O/c1-3(2)4/h1-2H3			drugmatrix_14					2	Yes	No	No
OASIS927	DTXSID3023552	Repaglinide	DTXCID603552	135062-02-1	FAEKWTJYAYMJKF-QHCPKHFHSA-N	2-Ethoxy-4-[2-({(1S)-3-methyl-1-[2-(piperidin-1-yl)phenyl]butyl}amino)-2-oxoethyl]benzoic acid	CCOC1=C(C=CC(CC(=O)N[C@@H](CC(C)C)C2=C(C=CC=C2)N2CCCCC2)=C1)C(O)=O	InChI=1S/C27H36N2O4/c1-4-33-25-17-20(12-13-22(25)27(31)32)18-26(30)28-23(16-19(2)3)21-10-6-7-11-24(21)29-14-8-5-9-15-29/h6-7,10-13,17,19,23H,4-5,8-9,14-16,18H2,1-3H3,(H,28,30)(H,31,32)/t23-/m0/s1	dilist_576							4	Yes	No	Yes
OASIS594	DTXSID5023794	Oxymetholone	DTXCID003794	434-07-1	ICMWWNHDUZJFDW-DHODBPELSA-N	(2Z)-17beta-Hydroxy-2-(hydroxymethylidene)-17alpha-methyl-5alpha-androstan-3-one	[H][C@@]12CC[C@](C)(O)[C@@]1(C)CC[C@@]1([H])[C@@]2([H])CC[C@@]2([H])CC(=O)\C(C[C@]12C)=C/O	InChI=1S/C21H32O3/c1-19-11-13(12-22)18(23)10-14(19)4-5-15-16(19)6-8-20(2)17(15)7-9-21(20,3)24/h12,14-17,22,24H,4-11H2,1-3H3/b13-12-/t14-,15+,16-,17-,19-,20-,21-/m0/s1	dilist_271				ice_159			3	Yes	No	No
OASIS1507	DTXSID9021130	1-Phenyl-3-methyl-5-pyrazolone	DTXCID201130	89-25-8	QELUYTUMUWHWMC-UHFFFAOYSA-N	5-Methyl-2-phenyl-2,4-dihydro-3H-pyrazol-3-one	CC1=NN(C(=O)C1)C1=CC=CC=C1	InChI=1S/C10H10N2O/c1-8-7-10(13)12(11-8)9-5-3-2-4-6-9/h2-6H,7H2,1H3	dilist_333	dilirank2_101						4	Yes	No	Yes
OASIS1087	DTXSID5022645	Benazepril	DTXCID602645	86541-75-5	XPCFTKFZXHTYIP-PMACEKPBSA-N	[(3S)-3-{[(2S)-1-Ethoxy-1-oxo-4-phenylbutan-2-yl]amino}-2-oxo-2,3,4,5-tetrahydro-1H-1-benzazepin-1-yl]acetic acid	CCOC(=O)[C@H](CCC1=CC=CC=C1)N[C@H]1CCC2=CC=CC=C2N(CC(O)=O)C1=O	InChI=1S/C24H28N2O5/c1-2-31-24(30)20(14-12-17-8-4-3-5-9-17)25-19-15-13-18-10-6-7-11-21(18)26(23(19)29)16-22(27)28/h3-11,19-20,25H,2,12-16H2,1H3,(H,27,28)/t19-,20-/m0/s1	dilist_552							4	Yes	No	Yes
OASIS328	DTXSID5023792	4-Nitrotoluene	DTXCID203792	99-99-0	ZPTVNYMJQHSSEA-UHFFFAOYSA-N	1-Methyl-4-nitrobenzene	CC1=CC=C(C=C1)[N+]([O-])=O	InChI=1S/C7H7NO2/c1-6-2-4-7(5-3-6)8(9)10/h2-5H,1H3			drugmatrix_12					2	Yes	No	No
OASIS633	DTXSID0023321	Midodrine	DTXCID903321	42794-76-3	PTKSEFOSCHHMPD-UHFFFAOYSA-N	N-[2-(2,5-Dimethoxyphenyl)-2-hydroxyethyl]glycinamide	COC1=CC=C(OC)C(=C1)C(O)CNC(=O)CN	InChI=1/C12H18N2O4/c1-17-8-3-4-11(18-2)9(5-8)10(15)7-14-12(16)6-13/h3-5,10,15H,6-7,13H2,1-2H3,(H,14,16)	dilist_804							4	No	Yes	Yes
OASIS059	DTXSID5024637	Bromobenzene	DTXCID304637	108-86-1	QARVLSVVCXYDNA-UHFFFAOYSA-N	Bromobenzene	BrC1=CC=CC=C1	InChI=1S/C6H5Br/c7-6-4-2-1-3-5-6/h1-5H	dilist_46					tggates_55		2	Yes	No	No
OASIS1663	DTXSID8021438	1,1-Dichloroethylene	DTXCID001438	75-35-4	LGXVIGDEPROXKC-UHFFFAOYSA-N	1,1-Dichloroethene	ClC(Cl)=C	InChI=1S/C2H2Cl2/c1-2(3)4/h1H2					ice_50			3	Yes	No	No
OASIS1684	DTXSID3020596	Ethylbenzene	DTXCID10596	100-41-4	YNQLUTRBYVCPMQ-UHFFFAOYSA-N	Ethylbenzene	CCC1=CC=CC=C1	InChI=1S/C8H10/c1-2-8-6-4-3-5-7-8/h3-7H,2H2,1H3					ice_96			3	Yes	No	No
OASIS1088	DTXSID5022647	Bendroflumethiazide	DTXCID402647	73-48-3	HDWIHXWEUNVBIY-UHFFFAOYSA-N	3-Benzyl-1,1-dioxo-6-(trifluoromethyl)-1,2,3,4-tetrahydro-1lambda~6~,2,4-benzothiadiazine-7-sulfonamide	NS(=O)(=O)C1=C(C=C2NC(CC3=CC=CC=C3)NS(=O)(=O)C2=C1)C(F)(F)F	InChI=1/C15H14F3N3O4S2/c16-15(17,18)10-7-11-13(8-12(10)26(19,22)23)27(24,25)21-14(20-11)6-9-4-2-1-3-5-9/h1-5,7-8,14,20-21H,6H2,(H2,19,22,23)	dilist_990							4	Yes	No	Yes
OASIS105	DTXSID8023137	Hydroxyzine	DTXCID203137	68-88-2	ZQDWXGKKHFNSQK-UHFFFAOYSA-N	2-(2-{4-[(4-Chlorophenyl)(phenyl)methyl]piperazin-1-yl}ethoxy)ethan-1-ol	OCCOCCN1CCN(CC1)C(C1=CC=CC=C1)C1=CC=C(Cl)C=C1	InChI=1/C21H27ClN2O2/c22-20-8-6-19(7-9-20)21(18-4-2-1-3-5-18)24-12-10-23(11-13-24)14-16-26-17-15-25/h1-9,21,25H,10-17H2						tggates_100		2	Yes	No	Yes
OASIS436	DTXSID10154841	Alectinib hydrochloride	DTXCID2077332	1256589-74-8	GYABBVHSRIHYJR-UHFFFAOYSA-N	9-Ethyl-6,6-dimethyl-8-[4-(morpholin-4-yl)piperidin-1-yl]-11-oxo-6,11-dihydro-5H-benzo[b]carbazole-3-carbonitrile--hydrogen chloride (1/1)	Cl.CCC1=CC2=C(C=C1N1CCC(CC1)N1CCOCC1)C(C)(C)C1=C(C3=C(N1)C=C(C=C3)C#N)C2=O	InChI=1S/C30H34N4O2.ClH/c1-4-20-16-23-24(17-26(20)34-9-7-21(8-10-34)33-11-13-36-14-12-33)30(2,3)29-27(28(23)35)22-6-5-19(18-31)15-25(22)32-29;/h5-6,15-17,21,32H,4,7-14H2,1-3H3;1H		dilirank2_140		fraunhofer_111				3	No	Yes	Yes
OASIS400	DTXSID501014629	Trifluoromethanesulfonic anhydride	DTXCID101437174	358-23-6	WJKHJLXJJJATHN-UHFFFAOYSA-N	N/A	FC(F)(F)S(=O)(=O)OS(=O)(=O)C(F)(F)F	InChI=1S/C2F6O5S2/c3-1(4,5)14(9,10)13-15(11,12)2(6,7)8				fraunhofer_57				3	No	Yes	No
OASIS1550	DTXSID9023415	Pancuronium bromide	DTXCID101768515	15500-66-0	NPIJXCQZLFKBMV-FJHDNUDMSA-L	(9xi,16S)-3alpha,17beta-Bis(acetyloxy)-2beta,16-bis(1-methylpiperidin-1-ium-1-yl)-5alpha-androstane dibromide	[Br-].[Br-].[H][C@@]1(C[C@@]2([H])[C@]3([H])CC[C@@]4([H])C[C@H](OC(C)=O)[C@]([H])(C[C@]4(C)C3CC[C@]2(C)[C@H]1OC(C)=O)[N+]1(C)CCCCC1)[N+]1(C)CCCCC1	InChI=1S/C35H60N2O4.2BrH/c1-24(38)40-32-21-26-13-14-27-28(35(26,4)23-31(32)37(6)19-11-8-12-20-37)15-16-34(3)29(27)22-30(33(34)41-25(2)39)36(5)17-9-7-10-18-36;;/h26-33H,7-23H2,1-6H3;2*1H/q+2;;/p-2/t26-,27+,28?,29-,30-,31-,32-,33-,34-,35-;;/m0../s1	dilist_105							4	No	No	Yes
OASIS1404	DTXSID8022905	Dexbrompheniramine	DTXCID002905	132-21-8	ZDIGNSYAACHWNL-HNNXBMFYSA-N	(3S)-3-(4-Bromophenyl)-N,N-dimethyl-3-(pyridin-2-yl)propan-1-amine	CN(C)CC[C@@H](C1=CC=C(Br)C=C1)C1=CC=CC=N1	InChI=1S/C16H19BrN2/c1-19(2)12-10-15(16-5-3-4-11-18-16)13-6-8-14(17)9-7-13/h3-9,11,15H,10,12H2,1-2H3/t15-/m0/s1	dilist_626							4	No	Yes	No
OASIS1738	DTXSID1023100	L-Glutamine	DTXCID503100	56-85-9	ZDXPYRJPNDTMRX-VKHMYHEASA-N	L-Glutamine	N[C@@H](CCC(N)=O)C(O)=O	InChI=1S/C5H10N2O3/c6-3(5(9)10)1-2-4(7)8/h3H,1-2,6H2,(H2,7,8)(H,9,10)/t3-/m0/s1		dilirank2_223						4	No	Yes	Yes
OASIS1283	DTXSID7021310	Terbutaline	DTXCID001310	23031-25-6	XWTYSIMOBUGWOL-UHFFFAOYSA-N	5-[2-(tert-Butylamino)-1-hydroxyethyl]benzene-1,3-diol	CC(C)(C)NCC(O)C1=CC(O)=CC(O)=C1	InChI=1/C12H19NO3/c1-12(2,3)13-7-11(16)8-4-9(14)6-10(15)5-8/h4-6,11,13-16H,7H2,1-3H3	dilist_133							4	Yes	No	Yes
OASIS1948	DTXSID40923522	4'-N-Benzoylstaurosporine	DTXCID201352375	120685-11-2	IIQIEMHSDLLZQA-QZPVEUDVSA-N	N-[(5R,6S,7R,8S)-15-Hydroxy-7-methoxy-7,8-dimethyl-5,6,7,8-tetrahydro-13H-5,8-epoxy-4b,8a,14-triazadibenzo[b,h]cycloocta[1,2,3,4-jkl]cyclopenta[e]-as-indacen-6-yl]-N-methylbenzamide	[H][C@]12O[C@](C)(N3C4=CC=CC=C4C4=C5CN=C(O)C5=C5C6=CC=CC=C6N1C5=C34)[C@](C)(OC)[C@]2([H])N(C)C(=O)C1=CC=CC=C1	InChI=1S/C35H30N4O4/c1-34(42-4)30(37(3)32(41)19-12-6-5-7-13-19)33-38-23-16-10-8-14-20(23)26-27-22(18-36-31(27)40)25-21-15-9-11-17-24(21)39(29(25)28(26)38)35(34,2)43-33/h5-17,30,33H,18H2,1-4H3,(H,36,40)/t30-,33-,34-,35+/m1/s1									No	No	Yes
OASIS636	DTXSID0023329	Modafinil	DTXCID103329	68693-11-8	YFGHCGITMMYXAQ-UHFFFAOYSA-N	2-(Diphenylmethanesulfinyl)acetamide	NC(=O)CS(=O)C(C1=CC=CC=C1)C1=CC=CC=C1	InChI=1/C15H15NO2S/c16-14(17)11-19(18)15(12-7-3-1-4-8-12)13-9-5-2-6-10-13/h1-10,15H,11H2,(H2,16,17)	dilist_904							4	Yes	No	No
OASIS1740	DTXSID10240930	Ruxolitinib	DTXCID40163421	941678-49-5	HFNKQEVNSGCOJV-OAHLLOKOSA-N	(3R)-3-Cyclopentyl-3-[4-(7H-pyrrolo[2,3-d]pyrimidin-4-yl)-1H-pyrazol-1-yl]propanenitrile	N#CC[C@H](C1CCCC1)N1C=C(C=N1)C1=C2C=CNC2=NC=N1	InChI=1S/C17H18N6/c18-7-5-15(12-3-1-2-4-12)23-10-13(9-22-23)16-14-6-8-19-17(14)21-11-20-16/h6,8-12,15H,1-5H2,(H,19,20,21)/t15-/m1/s1		dilirank2_221						4	No	Yes	Yes
OASIS075	DTXSID8023006	Ethambutol	DTXCID703006	74-55-5	AEUTYOVWOVBAKS-UWVGGRQHSA-N	(2S,2'S)-2,2'-[Ethane-1,2-diylbis(azanediyl)]di(butan-1-ol)	CC[C@@H](CO)NCCN[C@@H](CC)CO	InChI=1S/C10H24N2O2/c1-3-9(7-13)11-5-6-12-10(4-2)8-14/h9-14H,3-8H2,1-2H3/t9-,10-/m0/s1	dilist_412					tggates_71		2	Yes	No	No
OASIS172	DTXSID1021821	2-Butanone oxime	DTXCID701821	96-29-7	WHIVNJATOVLWBW-UHFFFAOYSA-N	N-Butan-2-ylidenehydroxylamine	CCC(C)=NO	InChI=1S/C4H9NO/c1-3-4(2)5-6/h6H,3H2,1-2H3							toxrefdb_83	1	No	Yes	No
OASIS1582	DTXSID9048431	Citicoline	DTXCID801764421	987-78-0	RZZPDXZPRHQOCG-OJAKKHQRSA-N	N/A	C[N+](C)(C)CCOP([O-])(=O)OP(O)(=O)OC[C@H]1O[C@H]([C@H](O)[C@@H]1O)N1C=CC(N)=NC1=O	InChI=1S/C14H26N4O11P2/c1-18(2,3)6-7-26-30(22,23)29-31(24,25)27-8-9-11(19)12(20)13(28-9)17-5-4-10(15)16-14(17)21/h4-5,9,11-13,19-20H,6-8H2,1-3H3,(H3-,15,16,21,22,23,24,25)/t9-,11-,12-,13-/m1/s1	dilist_58							4	No	No	Yes
OASIS1852	DTXSID601026417	Opicapone	DTXCID001510622	923287-50-7	ASOADIZOVZTJSR-UHFFFAOYSA-N	N/A	CC1=C(Cl)C(C)=[N+]([O-])C(Cl)=C1C1=NOC(=N1)C1=CC(=C(O)C(O)=C1)[N+]([O-])=O	InChI=1S/C15H10Cl2N4O6/c1-5-10(13(17)20(24)6(2)11(5)16)14-18-15(27-19-14)7-3-8(21(25)26)12(23)9(22)4-7/h3-4,22-23H,1-2H3		dilirank2_94						4	No	Yes	Yes
OASIS664	DTXSID0042668	Zoledronate	DTXCID8022668	118072-93-8	XRASPMIURGNCCH-UHFFFAOYSA-N	[1-Hydroxy-2-(1H-imidazol-1-yl)ethane-1,1-diyl]bis(phosphonic acid)	OC(CN1C=CN=C1)(P(O)(O)=O)P(O)(O)=O	InChI=1S/C5H10N2O7P2/c8-5(15(9,10)11,16(12,13)14)3-7-2-1-6-4-7/h1-2,4,8H,3H2,(H2,9,10,11)(H2,12,13,14)	dilist_1046							4	Yes	No	Yes
OASIS337	DTXSID1044196	Desloratadine	DTXCID9024196	100643-71-8	JAUOIFJMECXRGI-UHFFFAOYSA-N	8-Chloro-11-(piperidin-4-ylidene)-6,11-dihydro-5H-benzo[5,6]cyclohepta[1,2-b]pyridine	ClC1=CC=C2C(CCC3=C(N=CC=C3)C2=C2CCNCC2)=C1	InChI=1S/C19H19ClN2/c20-16-5-6-17-15(12-16)4-3-14-2-1-9-22-19(14)18(17)13-7-10-21-11-8-13/h1-2,5-6,9,12,21H,3-4,7-8,10-11H2	dilist_597			fraunhofer_99				3	Yes	No	Yes
OASIS139	DTXSID4034601	(2R,6S)-Fenpropimorph	DTXCID1032359	67564-91-4	RYAUSSKQMZRMAI-ALOPSCKCNA-N	rel-(2R,6S)-4-[3-(4-tert-Butylphenyl)-2-methylpropyl]-2,6-dimethylmorpholine	CC(CN1C[C@H](C)O[C@H](C)C1)CC1=CC=C(C=C1)C(C)(C)C	InChI=1/C20H33NO/c1-15(12-21-13-16(2)22-17(3)14-21)11-18-7-9-19(10-8-18)20(4,5)6/h7-10,15-17H,11-14H2,1-6H3/t15?,16-,17+				fraunhofer_191			toxrefdb_110	1	Yes	No	No
OASIS1072	DTXSID40891494	Aliskiren	DTXCID401030595	173334-57-1	UXOWGYHJODZGMF-QORCZRPOSA-N	(2S,4S,5S,7S)-5-Amino-N-(3-amino-2,2-dimethyl-3-oxopropyl)-4-hydroxy-7-{[4-methoxy-3-(3-methoxypropoxy)phenyl]methyl}-8-methyl-2-(propan-2-yl)nonanamide	COCCCOC1=C(OC)C=CC(C[C@@H](C[C@H](N)[C@@H](O)C[C@@H](C(C)C)C(=O)NCC(C)(C)C(N)=O)C(C)C)=C1	InChI=1S/C30H53N3O6/c1-19(2)22(14-21-10-11-26(38-8)27(15-21)39-13-9-12-37-7)16-24(31)25(34)17-23(20(3)4)28(35)33-18-30(5,6)29(32)36/h10-11,15,19-20,22-25,34H,9,12-14,16-18,31H2,1-8H3,(H2,32,36)(H,33,35)/t22-,23-,24-,25-/m0/s1	dilist_849							4	Yes	No	Yes
OASIS013	DTXSID8025703	alpha-Naphylisothiocyanate	DTXCID105703	551-06-4	JBDOSUUXMYMWQH-UHFFFAOYSA-N	1-Isothiocyanatonaphthalene	S=C=NC1=CC=CC2=CC=CC=C12	InChI=1S/C11H7NS/c13-8-12-11-7-3-5-9-4-1-2-6-10(9)11/h1-7H	dilist_1101		drugmatrix_3			tggates_11		2	Yes	No	No
OASIS831	DTXSID2040571	Olmesartan	DTXCID0020571	144689-24-7	VTRAEEWXHOVJFV-UHFFFAOYSA-N	4-(2-Hydroxypropan-2-yl)-2-propyl-1-{[2'-(1H-tetrazol-5-yl)[1,1'-biphenyl]-4-yl]methyl}-1H-imidazole-5-carboxylic acid	CCCC1=NC(=C(N1CC1=CC=C(C=C1)C1=C(C=CC=C1)C1=NN=NN1)C(O)=O)C(C)(C)O	InChI=1S/C24H26N6O3/c1-4-7-19-25-21(24(2,3)33)20(23(31)32)30(19)14-15-10-12-16(13-11-15)17-8-5-6-9-18(17)22-26-28-29-27-22/h5-6,8-13,33H,4,7,14H2,1-3H3,(H,31,32)(H,26,27,28,29)	dilist_457							4	Yes	No	Yes
OASIS1674	DTXSID5020493	Dimethyl phosphonate	DTXCID10493	868-85-9	HZCDANOFLILNSA-UHFFFAOYSA-N	Dimethyl phosphonate	COP(=O)OC	InChI=1S/C2H7O3P/c1-4-6(3)5-2/h6H,1-2H3					ice_129			3	Yes	No	No
OASIS1456	DTXSID8041115	Rifapentine	DTXCID6021115	61379-65-5	WDZCUPBHRAEYDL-GZAUEHORSA-N	(2S,12Z,14E,16S,17S,18R,19R,20R,21S,22R,23S,24E)-8-{(E)-[(4-Cyclopentylpiperazin-1-yl)imino]methyl}-5,6,9,17,19-pentahydroxy-23-methoxy-2,4,12,16,18,20,22-heptamethyl-1,11-dioxo-1,2-dihydro-2,7-(epoxypentadeca[1,11,13]trienoimino)naphtho[2,1-b]furan-21-yl acetate	CO[C@H]1\C=C\O[C@@]2(C)OC3=C(C2=O)C2=C(C(O)=C3C)C(O)=C(NC(=O)\C(C)=C/C=C/[C@H](C)[C@H](O)[C@@H](C)[C@@H](O)[C@@H](C)[C@H](OC(C)=O)[C@@H]1C)C(\C=N\N1CCN(CC1)C1CCCC1)=C2O	InChI=1S/C47H64N4O12/c1-24-13-12-14-25(2)46(59)49-37-32(23-48-51-20-18-50(19-21-51)31-15-10-11-16-31)41(56)34-35(42(37)57)40(55)29(6)44-36(34)45(58)47(8,63-44)61-22-17-33(60-9)26(3)43(62-30(7)52)28(5)39(54)27(4)38(24)53/h12-14,17,22-24,26-28,31,33,38-39,43,53-57H,10-11,15-16,18-21H2,1-9H3,(H,49,59)/b13-12+,22-17+,25-14-,48-23+/t24-,26+,27+,28+,33-,38-,39+,43+,47-/m0/s1	dilist_831							4	Yes	No	Yes
OASIS897	DTXSID3022748	Cefaclor	DTXCID002748	53994-73-3	QYIYFLOTGYLRGG-GPCCPHFNSA-N	(6R,7R)-7-{[(2R)-2-Amino-2-phenylacetyl]amino}-3-chloro-8-oxo-5-thia-1-azabicyclo[4.2.0]oct-2-ene-2-carboxylic acid	[H][C@]12SCC(Cl)=C(N1C(=O)[C@@]2([H])NC(=O)[C@H](N)C1=CC=CC=C1)C(O)=O	InChI=1S/C15H14ClN3O4S/c16-8-6-24-14-10(13(21)19(14)11(8)15(22)23)18-12(20)9(17)7-4-2-1-3-5-7/h1-5,9-10,14H,6,17H2,(H,18,20)(H,22,23)/t9-,10-,14-/m1/s1	dilist_911							4	No	No	Yes
OASIS803	DTXSID2022963	Doxapram	DTXCID002963	309-29-5	XFDJYSQDBULQSI-UHFFFAOYSA-N	1-Ethyl-4-[2-(morpholin-4-yl)ethyl]-3,3-diphenylpyrrolidin-2-one	CCN1CC(CCN2CCOCC2)C(C1=O)(C1=CC=CC=C1)C1=CC=CC=C1	InChI=1/C24H30N2O2/c1-2-26-19-22(13-14-25-15-17-28-18-16-25)24(23(26)27,20-9-5-3-6-10-20)21-11-7-4-8-12-21/h3-12,22H,2,13-19H2,1H3	dilist_535							4	Yes	No	No
OASIS1811	DTXSID40238527	Brexpiprazole	DTXCID90161018	913611-97-9	ZKIAIYBUSXZPLP-UHFFFAOYSA-N	7-{4-[4-(1-Benzothiophen-4-yl)piperazin-1-yl]butoxy}quinolin-2(1H)-one	O=C1NC2=C(C=C1)C=CC(OCCCCN1CCN(CC1)C1=C3C=CSC3=CC=C1)=C2	InChI=1S/C25H27N3O2S/c29-25-9-7-19-6-8-20(18-22(19)26-25)30-16-2-1-11-27-12-14-28(15-13-27)23-4-3-5-24-21(23)10-17-31-24/h3-10,17-18H,1-2,11-16H2,(H,26,29)		dilirank2_239						4	No	Yes	Yes
OASIS1935	DTXSID9044247	Lactitol	DTXCID7024247	585-86-4	VQHSOMBJVWLPSR-JVCRWLNRSA-N	4-O-beta-D-Galactopyranosyl-D-glucitol	[H][C@@](O[C@@H]1O[C@H](CO)[C@H](O)[C@H](O)[C@H]1O)([C@H](O)CO)[C@H](O)[C@@H](O)CO	InChI=1S/C12H24O11/c13-1-4(16)7(18)11(5(17)2-14)23-12-10(21)9(20)8(19)6(3-15)22-12/h4-21H,1-3H2/t4-,5+,6+,7+,8-,9-,10+,11+,12-/m0/s1		dilirank2_5						4	No	Yes	Yes
OASIS991	DTXSID4021189	Procarbazine	DTXCID301189	671-16-9	CPTBDICYNRMXFX-UHFFFAOYSA-N	4-[(2-Methylhydrazinyl)methyl]-N-(propan-2-yl)benzamide	CNNCC1=CC=C(C=C1)C(=O)NC(C)C	InChI=1S/C12H19N3O/c1-9(2)15-12(16)11-6-4-10(5-7-11)8-14-13-3/h4-7,9,13-14H,8H2,1-3H3,(H,15,16)	dilist_736							4	Yes	No	No
OASIS1085	DTXSID5022568	Alendronic Acid	DTXCID202568	66376-36-1	OGSPWJRAVKPPFI-UHFFFAOYSA-N	(4-Amino-1-hydroxybutane-1,1-diyl)bis(phosphonic acid)	NCCCC(O)(P(O)(O)=O)P(O)(O)=O	InChI=1S/C4H13NO7P2/c5-3-1-2-4(6,13(7,8)9)14(10,11)12/h6H,1-3,5H2,(H2,7,8,9)(H2,10,11,12)	dilist_983							4	Yes	No	Yes
OASIS1089	DTXSID5022697	Buflomedil	DTXCID902697	55837-25-7	OWYLAEYXIQKAOL-UHFFFAOYSA-N	4-(Pyrrolidin-1-yl)-1-(2,4,6-trimethoxyphenyl)butan-1-one	COC1=CC(OC)=C(C(=O)CCCN2CCCC2)C(OC)=C1	InChI=1S/C17H25NO4/c1-20-13-11-15(21-2)17(16(12-13)22-3)14(19)7-6-10-18-8-4-5-9-18/h11-12H,4-10H2,1-3H3	dilist_793							4	No	Yes	No
OASIS706	DTXSID1022922	Dichlorphenamide	DTXCID402922	120-97-8	GJQPMPFPNINLKP-UHFFFAOYSA-N	4,5-Dichlorobenzene-1,3-disulfonamide	NS(=O)(=O)C1=CC(Cl)=C(Cl)C(=C1)S(N)(=O)=O	InChI=1S/C6H6Cl2N2O4S2/c7-4-1-3(15(9,11)12)2-5(6(4)8)16(10,13)14/h1-2H,(H2,9,11,12)(H2,10,13,14)	dilist_995							4	Yes	No	Yes
OASIS532	DTXSID2040363	Diniconazole	DTXCID0020363	83657-24-3	FBOUIAKEJMZPQG-AWNIVKPZSA-N	(1E)-1-(2,4-Dichlorophenyl)-4,4-dimethyl-2-(1H-1,2,4-triazol-1-yl)pent-1-en-3-ol	CC(C)(C)C(O)C(=C/C1=C(Cl)C=C(Cl)C=C1)\N1C=NC=N1	InChI=1/C15H17Cl2N3O/c1-15(2,3)14(21)13(20-9-18-8-19-20)6-10-4-5-11(16)7-12(10)17/h4-9,14,21H,1-3H3/b13-6+				fraunhofer_221				3	No	Yes	Yes
OASIS1919	DTXSID901027688	Oritavancin diphosphate	DTXCID801513268	192564-14-0	PWTROOMOPLCZHB-BHYQHFGMSA-N	N/A	OP(O)(O)=O.OP(O)(O)=O.[H][C@]12NC(=O)[C@]([H])(NC(=O)[C@]3([H])NC(=O)[C@H](CC(N)=O)NC(=O)[C@H](NC(=O)[C@@H](CC(C)C)NC)[C@H](O)C4=CC=C(OC5=C(O[C@@H]6O[C@H](CO)[C@@H](O)[C@H](O)[C@H]6O[C@H]6C[C@](C)(NCC7=CC=C(C=C7)C7=CC=C(Cl)C=C7)[C@@H](O)[C@H](C)O6)C(OC6=C(Cl)C=C(C=C6)[C@H]1O[C@H]1C[C@](C)(N)[C@@H](O)[C@H](C)O1)=CC3=C5)C(Cl)=C4)C1=CC(=C(O)C=C1)C1=C(O)C=C(O)C=C1[C@H](NC2=O)C(O)=O	InChI=1S/C86H97Cl3N10O26.2H3O4P/c1-35(2)22-51(92-7)77(110)98-67-69(105)42-15-20-55(49(88)24-42)120-57-26-44-27-58(73(57)125-84-74(71(107)70(106)59(34-100)122-84)124-62-32-86(6,76(109)37(4)119-62)93-33-38-8-10-39(11-9-38)40-12-17-45(87)18-13-40)121-56-21-16-43(25-50(56)89)72(123-61-31-85(5,91)75(108)36(3)118-61)68-82(115)97-66(83(116)117)48-28-46(101)29-54(103)63(48)47-23-41(14-19-53(47)102)64(79(…		dilirank2_248						4	No	No	Yes
OASIS1820	DTXSID40893458	Pomalidomide	DTXCID801323473	19171-19-8	UVSMNLNDYGZFPF-UHFFFAOYSA-N	4-Amino-2-(2,6-dioxopiperidin-3-yl)-1H-isoindole-1,3(2H)-dione	NC1=C2C(=O)N(C3CCC(=O)NC3=O)C(=O)C2=CC=C1	InChI=1/C13H11N3O4/c14-7-3-1-2-6-10(7)13(20)16(12(6)19)8-4-5-9(17)15-11(8)18/h1-3,8H,4-5,14H2,(H,15,17,18)		dilirank2_231						4	No	Yes	Yes
OASIS1403	DTXSID8022872	Cyproheptadine	DTXCID702872	129-03-3	JJCFRYNCJDLXIK-UHFFFAOYSA-N	4-(5H-Dibenzo[a,d][7]annulen-5-ylidene)-1-methylpiperidine	CN1CCC(CC1)=C1C2=C(C=CC=C2)C=CC2=C1C=CC=C2	InChI=1S/C21H21N/c1-22-14-12-18(13-15-22)21-19-8-4-2-6-16(19)10-11-17-7-3-5-9-20(17)21/h2-11H,12-15H2,1H3	dilist_690							4	Yes	No	Yes
OASIS1324	DTXSID7023512	Procainamide	DTXCID403512	51-06-9	REQCZEXYDRLIBE-UHFFFAOYSA-N	4-Amino-N-[2-(diethylamino)ethyl]benzamide	CCN(CC)CCNC(=O)C1=CC=C(N)C=C1	InChI=1S/C13H21N3O/c1-3-16(4-2)10-9-15-13(17)11-5-7-12(14)8-6-11/h5-8H,3-4,9-10,14H2,1-2H3,(H,15,17)	dilist_526							4	Yes	No	No
OASIS1880	DTXSID701027949	Gilteritinib	DTXCID601513517	1254053-43-4	GYQYAJJFPNQOOW-UHFFFAOYSA-N	N/A	CCC1=C(NC2CCOCC2)N=C(NC2=CC(OC)=C(C=C2)N2CCC(CC2)N2CCN(C)CC2)C(=N1)C(N)=O	InChI=1S/C29H44N8O3/c1-4-23-28(31-20-9-17-40-18-10-20)34-29(26(33-23)27(30)38)32-21-5-6-24(25(19-21)39-3)37-11-7-22(8-12-37)36-15-13-35(2)14-16-36/h5-6,19-20,22H,4,7-18H2,1-3H3,(H2,30,38)(H2,31,32,34)		dilirank2_109						4	No	Yes	Yes
OASIS1886	DTXSID70220132	Neratinib	DTXCID70142623	698387-09-6	JWNPDZNEKVCWMY-VQHVLOKHSA-N	(2E)-N-(4-{3-Chloro-4-[(pyridin-2-yl)methoxy]anilino}-3-cyano-7-ethoxyquinolin-6-yl)-4-(dimethylamino)but-2-enamide	CCOC1=C(NC(=O)\C=C\CN(C)C)C=C2C(NC3=CC(Cl)=C(OCC4=CC=CC=N4)C=C3)=C(C=NC2=C1)C#N	InChI=1S/C30H29ClN6O3/c1-4-39-28-16-25-23(15-26(28)36-29(38)9-7-13-37(2)3)30(20(17-32)18-34-25)35-21-10-11-27(24(31)14-21)40-19-22-8-5-6-12-33-22/h5-12,14-16,18H,4,13,19H2,1-3H3,(H,34,35)(H,36,38)/b9-7+		dilirank2_130						4	No	Yes	Yes
OASIS005	DTXSID7023645	Tetracycline	DTXCID703645	60-54-8	OFVLGDICTFRJMM-WESIUVDSSA-N	(4S,4aS,5aS,6S,12aS)-4-(Dimethylamino)-3,6,10,12,12a-pentahydroxy-6-methyl-1,11-dioxo-1,4,4a,5,5a,6,11,12a-octahydrotetracene-2-carboxamide	[H][C@@]12C[C@@]3([H])C(=C(O)[C@]1(O)C(=O)C(C(N)=O)=C(O)[C@H]2N(C)C)C(=O)C1=C(O)C=CC=C1[C@@]3(C)O	InChI=1S/C22H24N2O8/c1-21(31)8-5-4-6-11(25)12(8)16(26)13-9(21)7-10-15(24(2)3)17(27)14(20(23)30)19(29)22(10,32)18(13)28/h4-6,9-10,15,25,27-28,31-32H,7H2,1-3H3,(H2,23,30)/t9-,10-,15-,21+,22-/m0/s1	dilist_1111					tggates_112	toxrefdb_94	1	Yes	No	Yes
OASIS1346	DTXSID7045287	Sulfabenzamide	DTXCID5025287	127-71-9	PBCZLFBEBARBBI-UHFFFAOYSA-N	N-(4-Aminobenzene-1-sulfonyl)benzamide	NC1=CC=C(C=C1)S(=O)(=O)NC(=O)C1=CC=CC=C1	InChI=1S/C13H12N2O3S/c14-11-6-8-12(9-7-11)19(17,18)15-13(16)10-4-2-1-3-5-10/h1-9H,14H2,(H,15,16)	dilist_935							4	No	Yes	Yes
OASIS095	DTXSID8022824	Ciprofloxacin	DTXCID002824	85721-33-1	MYSWGUAQZAJSOK-UHFFFAOYSA-N	1-Cyclopropyl-6-fluoro-4-oxo-7-(piperazin-1-yl)-1,4-dihydroquinoline-3-carboxylic acid	OC(=O)C1=CN(C2CC2)C2=CC(N3CCNCC3)=C(F)C=C2C1=O	InChI=1S/C17H18FN3O3/c18-13-7-11-14(8-15(13)20-5-3-19-4-6-20)21(10-1-2-10)9-12(16(11)22)17(23)24/h7-10,19H,1-6H2,(H,23,24)	dilist_1024					tggates_90		2	Yes	No	Yes
OASIS1815	DTXSID4045183	5-methyl-1-phenyl-2(1H)-Pyridone	DTXCID2025183	53179-13-8	ISWRGOKTTBVCFA-UHFFFAOYSA-N	5-Methyl-1-phenylpyridin-2(1H)-one	CC1=CN(C(=O)C=C1)C1=CC=CC=C1	InChI=1S/C12H11NO/c1-10-7-8-12(14)13(9-10)11-5-3-2-4-6-11/h2-9H,1H3		dilirank2_98						4	No	Yes	Yes
OASIS1701	DTXSID1024831	Chromium picolinate	DTXCID304831	14639-25-9	CBDQOLKNTOMMTL-UHFFFAOYSA-K	Chromium(3+) tripyridine-2-carboxylate	[Cr+3].[O-]C(=O)C1=NC=CC=C1.[O-]C(=O)C1=NC=CC=C1.[O-]C(=O)C1=NC=CC=C1	InChI=1S/3C6H5NO2.Cr/c3*8-6(9)5-3-1-2-4-7-5;/h3*1-4H,(H,8,9);/q;;;+3/p-3					ice_62			3	Yes	No	Yes
OASIS1706	DTXSID001027948	Cenobamate	DTXCID901513516	913088-80-9	GFHAXPJGXSQLPT-VIFPVBQESA-N	N/A	NC(=O)O[C@@H](CN1N=CN=N1)C1=CC=CC=C1Cl	InChI=1S/C10H10ClN5O2/c11-8-4-2-1-3-7(8)9(18-10(12)17)5-16-14-6-13-15-16/h1-4,6,9H,5H2,(H2,12,17)/t9-/m0/s1		dilirank2_230						4	No	No	Yes
OASIS1100	DTXSID5022986	(-)-Epinephrine	DTXCID802986	51-43-4	UCTWMZQNUQWSLP-VIFPVBQESA-N	4-[(1R)-1-Hydroxy-2-(methylamino)ethyl]benzene-1,2-diol	CNC[C@H](O)C1=CC(O)=C(O)C=C1	InChI=1S/C9H13NO3/c1-10-5-9(13)6-2-3-7(11)8(12)4-6/h2-4,9-13H,5H2,1H3/t9-/m0/s1	dilist_727							4	Yes	No	Yes
OASIS1064	DTXSID4048436	Flupirtine	DTXCID4028410	56995-20-1	JUUFBMODXQKSTD-UHFFFAOYSA-N	Ethyl (2-amino-6-{[(4-fluorophenyl)methyl]amino}pyridin-3-yl)carbamate	CCOC(=O)NC1=C(N)N=C(NCC2=CC=C(F)C=C2)C=C1	InChI=1S/C15H17FN4O2/c1-2-22-15(21)19-12-7-8-13(20-14(12)17)18-9-10-3-5-11(16)6-4-10/h3-8H,2,9H2,1H3,(H,19,21)(H3,17,18,20)	dilist_570							4	No	Yes	No
OASIS1630	DTXSID9041813	4-Methylcyclohexanemethanol	DTXCID7021813	34885-03-5	OSINZLLLLCUKJH-UHFFFAOYSA-N	(4-Methylcyclohexyl)methanol	CC1CCC(CO)CC1	InChI=1S/C8H16O/c1-7-2-4-8(6-9)5-3-7/h7-9H,2-6H2,1H3					ice_128			3	Yes	No	No
OASIS101	DTXSID2026076	Tannic acid	N/A	1401-55-4	N/A	N/A	N/A	N/A						tggates_96		2	No	Yes	Yes
OASIS1957	DTXSID70153355	BYL-719	DTXCID7075846	1217486-61-7	STUWGJZDJHPWGZ-LBPRGKRZSA-N	(2S)-N~1~-{4-Methyl-5-[2-(1,1,1-trifluoro-2-methylpropan-2-yl)pyridin-4-yl]-1,3-thiazol-2-yl}pyrrolidine-1,2-dicarboxamide	CC1=C(SC(NC(=O)N2CCC[C@H]2C(N)=O)=N1)C1=CC(=NC=C1)C(C)(C)C(F)(F)F	InChI=1S/C19H22F3N5O2S/c1-10-14(11-6-7-24-13(9-11)18(2,3)19(20,21)22)30-16(25-10)26-17(29)27-8-4-5-12(27)15(23)28/h6-7,9,12H,4-5,8H2,1-3H3,(H2,23,28)(H,25,26,29)/t12-/m0/s1									No	No	Yes
OASIS581	DTXSID0026175	Triallyl isocyanurate	DTXCID906175	1025-15-6	KOMNUTZXSVSERR-UHFFFAOYSA-N	1,3,5-Tri(prop-2-en-1-yl)-1,3,5-triazinane-2,4,6-trione	C=CCN1C(=O)N(CC=C)C(=O)N(CC=C)C1=O	InChI=1S/C12H15N3O3/c1-4-7-13-10(16)14(8-5-2)12(18)15(9-6-3)11(13)17/h4-6H,1-3,7-9H2				fraunhofer_283				3	No	Yes	Yes
OASIS1547	DTXSID9023384	Nortriptyline	DTXCID903384	72-69-5	PHVGLTMQBUFIQQ-UHFFFAOYSA-N	3-(10,11-Dihydro-5H-dibenzo[a,d][7]annulen-5-ylidene)-N-methylpropan-1-amine	CNCCC=C1C2=C(CCC3=C1C=CC=C3)C=CC=C2	InChI=1S/C19H21N/c1-20-14-6-11-19-17-9-4-2-7-15(17)12-13-16-8-3-5-10-18(16)19/h2-5,7-11,20H,6,12-14H2,1H3	dilist_732							4	Yes	No	No
OASIS1124	DTXSID5023665	Tiaprofenic acid	DTXCID303665	33005-95-7	GUHPRPJDBZHYCJ-UHFFFAOYSA-N	2-(5-Benzoylthiophen-2-yl)propanoic acid	CC(C(O)=O)C1=CC=C(S1)C(=O)C1=CC=CC=C1	InChI=1/C14H12O3S/c1-9(14(16)17)11-7-8-12(18-11)13(15)10-5-3-2-4-6-10/h2-9H,1H3,(H,16,17)	dilist_120							4	No	Yes	Yes
OASIS1751	DTXSID201018727	Vasopressin	N/A	11000-17-2	N/A	N/A	N/A	N/A		dilirank2_251						4	No	No	Yes
OASIS1777	DTXSID20964175	N-[(1R,2R)-2-(2,3-Dihydro-1,4-benzodioxin-6-yl)-2-hydroxy-1-(1-pyrrolidinylmethyl)ethyl]octanamide	DTXCID301391881	491833-29-5	FJZZPCZKBUKGGU-AUSIDOKSSA-N	N-[(1R,2R)-1-(2,3-Dihydro-1,4-benzodioxin-6-yl)-1-hydroxy-3-(pyrrolidin-1-yl)propan-2-yl]octanamide	CCCCCCCC(=O)N[C@H](CN1CCCC1)[C@H](O)C1=CC2=C(OCCO2)C=C1	InChI=1S/C23H36N2O4/c1-2-3-4-5-6-9-22(26)24-19(17-25-12-7-8-13-25)23(27)18-10-11-20-21(16-18)29-15-14-28-20/h10-11,16,19,23,27H,2-9,12-15,17H2,1H3,(H,24,26)/t19-,23-/m1/s1		dilirank2_114						4	No	Yes	Yes
OASIS1031	DTXSID4023670	Ticrynafen	DTXCID603670	40180-04-9	AGHANLSBXUWXTB-UHFFFAOYSA-N	[2,3-Dichloro-4-(thiophene-2-carbonyl)phenoxy]acetic acid	OC(=O)COC1=C(Cl)C(Cl)=C(C=C1)C(=O)C1=CC=CS1	InChI=1S/C13H8Cl2O4S/c14-11-7(13(18)9-2-1-5-20-9)3-4-8(12(11)15)19-6-10(16)17/h1-5H,6H2,(H,16,17)	dilist_1036							4	No	Yes	Yes
OASIS507	DTXSID3045934	Secnidazole	DTXCID1025934	3366-95-8	KPQZUUQMTUIKBP-UHFFFAOYSA-N	1-(2-Methyl-5-nitro-1H-imidazol-1-yl)propan-2-ol	CC(O)CN1C(C)=NC=C1[N+]([O-])=O	InChI=1/C7H11N3O3/c1-5(11)4-9-6(2)8-3-7(9)10(12)13/h3,5,11H,4H2,1-2H3		dilirank2_87		fraunhofer_189				3	No	Yes	Yes
OASIS1879	DTXSID701027925	Sarecycline hydrochloride	DTXCID701513491	1035979-44-2	APPRLAGZQKOUFL-FIPJBXKNSA-N	N/A	Cl.[H][C@@]12CC3=C(CN(C)OC)C=CC(O)=C3C(=O)C1=C(O)[C@]1(O)C(=O)C(C(N)=O)=C(O)[C@@H](N(C)C)[C@]1([H])C2	InChI=1S/C24H29N3O8.ClH/c1-26(2)18-13-8-11-7-12-10(9-27(3)35-4)5-6-14(28)16(12)19(29)15(11)21(31)24(13,34)22(32)17(20(18)30)23(25)33;/h5-6,11,13,18,28,30-31,34H,7-9H2,1-4H3,(H2,25,33);1H/t11-,13-,18-,24-;/m0./s1		dilirank2_135						4	No	No	Yes
OASIS1792	DTXSID30976289	Apremilast	DTXCID101478388	608141-41-9	IMOZEMNVLZVGJZ-QGZVFWFLSA-N	N-{2-[(1S)-1-(3-Ethoxy-4-methoxyphenyl)-2-(methanesulfonyl)ethyl]-1,3-dioxo-2,3-dihydro-1H-isoindol-4-yl}acetamide	CCOC1=C(OC)C=CC(=C1)[C@@H](CS(C)(=O)=O)N1C(=O)C2=CC=CC(NC(C)=O)=C2C1=O	InChI=1S/C22H24N2O7S/c1-5-31-19-11-14(9-10-18(19)30-3)17(12-32(4,28)29)24-21(26)15-7-6-8-16(23-13(2)25)20(15)22(24)27/h6-11,17H,5,12H2,1-4H3,(H,23,25)/t17-/m1/s1		dilirank2_131						4	No	Yes	Yes
OASIS1418	DTXSID8023262	Mequitazine	DTXCID303262	29216-28-2	HOKDBMAJZXIPGC-UHFFFAOYSA-N	10-[(1-Azabicyclo[2.2.2]octan-3-yl)methyl]-10H-phenothiazine	C(C1CN2CCC1CC2)N1C2=CC=CC=C2SC2=C1C=CC=C2	InChI=1/C20H22N2S/c1-3-7-19-17(5-1)22(18-6-2-4-8-20(18)23-19)14-16-13-21-11-9-15(16)10-12-21/h1-8,15-16H,9-14H2	dilist_51							4	No	Yes	Yes
OASIS606	DTXSID0021337	Thiabendazole	DTXCID401337	148-79-8	WJCNZQLZVWNLKY-UHFFFAOYSA-N	2-(1,3-Thiazol-4-yl)-1H-benzimidazole	N1C2=C(C=CC=C2)N=C1C1=CSC=N1	InChI=1S/C10H7N3S/c1-2-4-8-7(3-1)12-10(13-8)9-5-14-6-11-9/h1-6H,(H,12,13)	dilist_888							4	Yes	No	Yes
OASIS1306	DTXSID7023190	Ketotifen	DTXCID203190	34580-13-7	ZCVMWBYGMWKGHF-UHFFFAOYSA-N	N/A	CN1CCC(CC1)=C1C2=C(SC=C2)C(=O)CC2=CC=CC=C12	InChI=1S/C19H19NOS/c1-20-9-6-13(7-10-20)18-15-5-3-2-4-14(15)12-17(21)19-16(18)8-11-22-19/h2-5,8,11H,6-7,9-10,12H2,1H3	dilist_691							4	No	Yes	No
OASIS1284	DTXSID7022540	Acemetacin	DTXCID402540	53164-05-9	FSQKKOOTNAMONP-UHFFFAOYSA-N	({[1-(4-Chlorobenzoyl)-5-methoxy-2-methyl-1H-indol-3-yl]acetyl}oxy)acetic acid	COC1=CC=C2N(C(=O)C3=CC=C(Cl)C=C3)C(C)=C(CC(=O)OCC(O)=O)C2=C1	InChI=1S/C21H18ClNO6/c1-12-16(10-20(26)29-11-19(24)25)17-9-15(28-2)7-8-18(17)23(12)21(27)13-3-5-14(22)6-4-13/h3-9H,10-11H2,1-2H3,(H,24,25)	dilist_805							4	No	Yes	Yes
OASIS1868	DTXSID60239435	Cobimetinib	DTXCID80161926	934660-93-2	BSMCAPRUBJMWDF-KRWDZBQOSA-N	[3,4-Difluoro-2-(2-fluoro-4-iodoanilino)phenyl]{3-hydroxy-3-[(2S)-piperidin-2-yl]azetidin-1-yl}methanone	[H][C@]1(CCCCN1)C1(O)CN(C1)C(=O)C1=C(NC2=C(F)C=C(I)C=C2)C(F)=C(F)C=C1	InChI=1S/C21H21F3IN3O2/c22-14-6-5-13(19(18(14)24)27-16-7-4-12(25)9-15(16)23)20(29)28-10-21(30,11-28)17-3-1-2-8-26-17/h4-7,9,17,26-27,30H,1-3,8,10-11H2/t17-/m0/s1		dilirank2_23						4	No	No	Yes
OASIS012	DTXSID4023624	Sulindac	DTXCID703624	38194-50-2	MLKXDPUZXIRXEP-MFOYZWKCSA-N	[(1E)-5-Fluoro-1-{[4-(methanesulfinyl)phenyl]methylidene}-2-methyl-1H-inden-3-yl]acetic acid	CC1=C(CC(O)=O)C2=C(C=CC(F)=C2)\C1=C/C1=CC=C(C=C1)S(C)=O	InChI=1/C20H17FO3S/c1-12-17(9-13-3-6-15(7-4-13)25(2)24)16-8-5-14(21)10-19(16)18(12)11-20(22)23/h3-10H,11H2,1-2H3,(H,22,23)/b17-9-	dilist_283		drugmatrix_50			tggates_10		2	No	Yes	Yes
OASIS1097	DTXSID5022932	Diflunisal	DTXCID702932	22494-42-4	HUPFGZXOMWLGNK-UHFFFAOYSA-N	2',4'-Difluoro-4-hydroxy[1,1'-biphenyl]-3-carboxylic acid	OC(=O)C1=C(O)C=CC(=C1)C1=C(F)C=C(F)C=C1	InChI=1S/C13H8F2O3/c14-8-2-3-9(11(15)6-8)7-1-4-12(16)10(5-7)13(17)18/h1-6,16H,(H,17,18)	dilist_1016							4	No	Yes	Yes
OASIS1749	DTXSID10955335	Ferric maltol	DTXCID301510457	33725-54-1	ATXIGPHSBOMEOK-UHFFFAOYSA-K	Bis[3-(hydroxy-kappaO)-2-methyl-4H-pyran-4-onato-kappaO~4~][3-(hydroxy-kappaO)-4H-pyran-4-onato-kappaO~4~]iron	[Fe+3].[O-]C1=COC=CC1=O.CC1=C([O-])C(=O)C=CO1.CC1=C([O-])C(=O)C=CO1	InChI=1S/2C6H6O3.C5H4O3.Fe/c2*1-4-6(8)5(7)2-3-9-4;6-4-1-2-8-3-5(4)7;/h2*2-3,8H,1H3;1-3,7H;/q;;;+3/p-3		dilirank2_2						4	No	No	Yes
OASIS1086	DTXSID5022641	Baclofen	DTXCID002641	1134-47-0	KPYSYYIEGFHWSV-UHFFFAOYSA-N	4-Amino-3-(4-chlorophenyl)butanoic acid	NCC(CC(O)=O)C1=CC=C(Cl)C=C1	InChI=1/C10H12ClNO2/c11-9-3-1-7(2-4-9)8(6-12)5-10(13)14/h1-4,8H,5-6,12H2,(H,13,14)	dilist_970							4	Yes	No	Yes
OASIS622	DTXSID0023036	Etretinate	DTXCID603036	54350-48-0	HQMNCQVAMBCHCO-DJRRULDNSA-N	Ethyl (2E,4E,6E,8E)-9-(4-methoxy-2,3,6-trimethylphenyl)-3,7-dimethylnona-2,4,6,8-tetraenoate	CCOC(=O)\C=C(/C)\C=C\C=C(/C)\C=C\C1=C(C)C(C)=C(OC)C=C1C	InChI=1S/C23H30O3/c1-8-26-23(24)14-17(3)11-9-10-16(2)12-13-21-18(4)15-22(25-7)20(6)19(21)5/h9-15H,8H2,1-7H3/b11-9+,13-12+,16-10+,17-14+	dilist_555							4	No	Yes	Yes
OASIS106	DTXSID8059346	Ethanamine, 2-bromo-	DTXCID1033038	107-09-5	IZQAUUVBKYXMET-UHFFFAOYSA-N	2-Bromoethan-1-amine	NCCBr	InChI=1S/C2H6BrN/c3-1-2-4/h1-2,4H2						tggates_101		2	Yes	No	No
OASIS377	DTXSID7026499	4,4'-Oxybis(benzenesulfohydrazide)	DTXCID706499	80-51-3	NBOCQTNZUPTTEI-UHFFFAOYSA-N	4,4'-Oxydi(benzene-1-sulfonohydrazide)	NNS(=O)(=O)C1=CC=C(OC2=CC=C(C=C2)S(=O)(=O)NN)C=C1	InChI=1S/C12H14N4O5S2/c13-15-22(17,18)11-5-1-9(2-6-11)21-10-3-7-12(8-4-10)23(19,20)16-14/h1-8,15-16H,13-14H2				fraunhofer_32				3	No	Yes	No
OASIS1379	DTXSID80182853	Fesoterodine	DTXCID20105344	286930-02-7	DCCSDBARQIPTGU-HSZRJFAPSA-N	2-{(1R)-3-[Di(propan-2-yl)amino]-1-phenylpropyl}-4-(hydroxymethyl)phenyl 2-methylpropanoate	CC(C)N(CC[C@H](C1=CC=CC=C1)C1=C(OC(=O)C(C)C)C=CC(CO)=C1)C(C)C	InChI=1S/C26H37NO3/c1-18(2)26(29)30-25-13-12-21(17-28)16-24(25)23(22-10-8-7-9-11-22)14-15-27(19(3)4)20(5)6/h7-13,16,18-20,23,28H,14-15,17H2,1-6H3/t23-/m1/s1	dilist_184							4	No	No	Yes
OASIS201	DTXSID2047351	SSR 240612	DTXCID0027351	464930-42-5	GLHHFOSVBQQNAW-GDYXXZBVSA-N	Nalpha-{(3R)-3-(2H-1,3-Benzodioxol-5-yl)-3-[(6-methoxynaphthalene-2-sulfonyl)amino]propanoyl}-4-{[(2R,6S)-2,6-dimethylpiperidin-1-yl]methyl}-N-methyl-N-propan-2-yl-D-phenylalaninamide--hydrogen chloride (1/1)	Cl.COC1=CC2=CC=C(C=C2C=C1)S(=O)(=O)N[C@H](CC(=O)N[C@H](CC1=CC=C(CN2[C@@H](C)CCC[C@H]2C)C=C1)C(=O)N(C)C(C)C)C1=CC2=C(OCO2)C=C1	InChI=1S/C42H52N4O7S.ClH/c1-27(2)45(5)42(48)38(20-30-10-12-31(13-11-30)25-46-28(3)8-7-9-29(46)4)43-41(47)24-37(34-16-19-39-40(23-34)53-26-52-39)44-54(49,50)36-18-15-32-21-35(51-6)17-14-33(32)22-36;/h10-19,21-23,27-29,37-38,44H,7-9,20,24-26H2,1-6H3,(H,43,47);1H/t28-,29+,37-,38-;/m1./s1							toxrefdb_33	1	No	No	Yes
OASIS1659	DTXSID0025600	Methylene Blue trihydrate	DTXCID705600	7220-79-3	XQAXGZLFSSPBMK-UHFFFAOYSA-M	3,7-Bis(dimethylamino)phenothiazin-5-ium chloride--water (1/1/3)	O.O.O.[Cl-].CN(C)C1=CC2=[S+]C3=C(C=CC(=C3)N(C)C)N=C2C=C1	InChI=1S/C16H18N3S.ClH.3H2O/c1-18(2)11-5-7-13-15(9-11)20-16-10-12(19(3)4)6-8-14(16)17-13;;;;/h5-10H,1-4H3;1H;3*1H2/q+1;;;;/p-1					ice_21			3	No	Yes	Yes
OASIS1479	DTXSID8048286	Cinacalcet	DTXCID3028261	226256-56-0	VDHAWDNDOKGFTD-MRXNPFEDSA-N	N-[(1R)-1-(Naphthalen-1-yl)ethyl]-3-[3-(trifluoromethyl)phenyl]propan-1-amine	C[C@@H](NCCCC1=CC=CC(=C1)C(F)(F)F)C1=CC=CC2=CC=CC=C12	InChI=1S/C22H22F3N/c1-16(20-13-5-10-18-9-2-3-12-21(18)20)26-14-6-8-17-7-4-11-19(15-17)22(23,24)25/h2-5,7,9-13,15-16,26H,6,8,14H2,1H3/t16-/m1/s1	dilist_235							4	Yes	No	Yes
OASIS103	DTXSID6045537	Ajmaline	DTXCID501508575	12/7/1960	CJDRUOGAGYHKKD-OVXZWHIBSA-N	(17R)-Ajmalan-17,21alpha-diol	[H][C@]12C[C@]34[C@H](O)[C@@]1([H])[C@@]1([H])C[C@]([H])(N2[C@H](O)[C@H]1CC)[C@]3([H])N(C)C1=CC=CC=C41	InChI=1S/C20H26N2O2/c1-3-10-11-8-14-17-20(12-6-4-5-7-13(12)21(17)2)9-15(16(11)18(20)23)22(14)19(10)24/h4-7,10-11,14-19,23-24H,3,8-9H2,1-2H3/t10-,11-,14-,15-,16+,17-,18+,19+,20+/m0/s1						tggates_98		2	No	Yes	No
OASIS314	DTXSID6020646	Furan	DTXCID20646	110-00-9	YLQBMQCUIZJEEH-UHFFFAOYSA-N	Furan	O1C=CC=C1	InChI=1S/C4H4O/c1-2-4-5-3-1/h1-4H			drugmatrix_35		ice_133			2	Yes	No	No
OASIS540	DTXSID1023817	Dicyclohexylcarbodiimide	DTXCID003817	538-75-0	QOSSAOTZNIDXMA-UHFFFAOYSA-N	N,N'-Dicyclohexylmethanediimine	C1CCC(CC1)N=C=NC1CCCCC1	InChI=1S/C13H22N2/c1-3-7-12(8-4-1)14-11-15-13-9-5-2-6-10-13/h12-13H,1-10H2				fraunhofer_233				3	No	Yes	Yes
OASIS652	DTXSID0037653	Doxycycline	DTXCID8017653	564-25-0	JBIWCJUYHHGXTC-AKNGSSGZSA-N	(4S,4aR,5S,5aR,6R,12aS)-4-(Dimethylamino)-3,5,10,12,12a-pentahydroxy-6-methyl-1,11-dioxo-1,4,4a,5,5a,6,11,12a-octahydrotetracene-2-carboxamide	[H][C@@]12[C@@H](C)C3=C(C(O)=CC=C3)C(=O)C1=C(O)[C@]1(O)C(=O)C(C(N)=O)=C(O)[C@@H](N(C)C)[C@]1([H])[C@H]2O	InChI=1S/C22H24N2O8/c1-7-8-5-4-6-9(25)11(8)16(26)12-10(7)17(27)14-15(24(2)3)18(28)13(21(23)31)20(30)22(14,32)19(12)29/h4-7,10,14-15,17,25,27-29,32H,1-3H3,(H2,23,31)/t7-,10+,14+,15-,17-,22-/m0/s1	dilist_363							4	Yes	No	Yes
OASIS1461	DTXSID8045355	Bacitracin	N/A	1405-87-4	N/A	N/A	N/A	N/A	dilist_402							4	No	Yes	Yes
OASIS126	DTXSID1047368	SSR69071	DTXCID9027368	344930-95-6	DRZXDZYWZSKFDL-UHFFFAOYSA-N	6-Methoxy-2-[({4-oxo-9-[2-(piperidin-1-yl)ethoxy]-4H-pyrido[1,2-a]pyrimidin-2-yl}oxy)methyl]-4-(propan-2-yl)-1H-1lambda~6~,2-benzothiazole-1,1,3(2H)-trione	COC1=CC2=C(C(=O)N(COC3=CC(=O)N4C=CC=C(OCCN5CCCCC5)C4=N3)S2(=O)=O)C(=C1)C(C)C	InChI=1S/C27H32N4O7S/c1-18(2)20-14-19(36-3)15-22-25(20)27(33)31(39(22,34)35)17-38-23-16-24(32)30-11-7-8-21(26(30)28-23)37-13-12-29-9-5-4-6-10-29/h7-8,11,14-16,18H,4-6,9-10,12-13,17H2,1-3H3				fraunhofer_76			toxrefdb_27	1	No	No	Yes
OASIS841	DTXSID2044424	3-(Aminomethyl)pyridine	DTXCID0024424	3731-52-0	HDOUGSFASVGDCS-UHFFFAOYSA-N	1-(Pyridin-3-yl)methanamine	NCC1=CN=CC=C1	InChI=1S/C6H8N2/c7-4-6-2-1-3-8-5-6/h1-3,5H,4,7H2	dilist_973							4	Yes	No	Yes
OASIS1143	DTXSID5044528	Oxyphenisatin	DTXCID3024528	125-13-3	SJDACOMXKWHBOW-UHFFFAOYSA-N	3,3-Bis(4-hydroxyphenyl)-1,3-dihydro-2H-indol-2-one	OC1=CC=C(C=C1)C1(C(=O)NC2=CC=CC=C12)C1=CC=C(O)C=C1	InChI=1S/C20H15NO3/c22-15-9-5-13(6-10-15)20(14-7-11-16(23)12-8-14)17-3-1-2-4-18(17)21-19(20)24/h1-12,22-23H,(H,21,24)	dilist_1058							4	No	Yes	Yes
OASIS1192	DTXSID6022761	Cefotaxime	DTXCID501476108	63527-52-6	GPRBEKHLDVQUJE-QSWIMTSFSA-N	(6R,7R)-3-[(Acetyloxy)methyl]-7-{[(2Z)-2-(2-amino-1,3-thiazol-4-yl)-2-(methoxyimino)acetyl]amino}-8-oxo-5-thia-1-azabicyclo[4.2.0]oct-2-ene-2-carboxylic acid	[H][C@]12SCC(COC(C)=O)=C(N1C(=O)[C@H]2NC(=O)C(=N/OC)\C1=CSC(N)=N1)C(O)=O	InChI=1S/C16H17N5O7S2/c1-6(22)28-3-7-4-29-14-10(13(24)21(14)11(7)15(25)26)19-12(23)9(20-27-2)8-5-30-16(17)18-8/h5,10,14H,3-4H2,1-2H3,(H2,17,18)(H,19,23)(H,25,26)/b20-9-/t10-,14-/m1/s1	dilist_858							4	Yes	No	Yes
OASIS553	DTXSID0021464	Ziram	DTXCID301464	137-30-4	DUBNHZYBDBBJHD-UHFFFAOYSA-L	Zinc bis(dimethylcarbamodithioate)	[Zn++].CN(C)C([S-])=S.CN(C)C([S-])=S	InChI=1S/2C3H7NS2.Zn/c2*1-4(2)3(5)6;/h2*1-2H3,(H,5,6);/q;;+2/p-2				fraunhofer_249				3	No	Yes	No
OASIS1130	DTXSID5024506	5-Aminosalicylic acid	DTXCID804506	89-57-6	KBOPZPXVLCULAV-UHFFFAOYSA-N	5-Amino-2-hydroxybenzoic acid	NC1=CC=C(O)C(=C1)C(O)=O	InChI=1S/C7H7NO3/c8-4-1-2-6(9)5(3-4)7(10)11/h1-3,9H,8H2,(H,10,11)	dilist_939							4	Yes	No	Yes
OASIS419	DTXSID0032520	Azoxystrobin	DTXCID8012520	131860-33-8	WFDXOXNFNRHQEC-GHRIWEEISA-N	Methyl (2E)-2-(2-{[6-(2-cyanophenoxy)pyrimidin-4-yl]oxy}phenyl)-3-methoxyprop-2-enoate	CO\C=C(\C(=O)OC)C1=CC=CC=C1OC1=CC(OC2=CC=CC=C2C#N)=NC=N1	InChI=1S/C22H17N3O5/c1-27-13-17(22(26)28-2)16-8-4-6-10-19(16)30-21-11-20(24-14-25-21)29-18-9-5-3-7-15(18)12-23/h3-11,13-14H,1-2H3/b17-13+				fraunhofer_83				3	No	Yes	Yes
OASIS782	DTXSID2020636	Fluvastatin	DTXCID0065309	93957-54-1	FJLGEFLZQAZZCD-IXJPLCFUNA-N	(3S,5R,6E)-7-[3-(4-Fluorophenyl)-1-(propan-2-yl)-1H-indol-2-yl]-3,5-dihydroxyhept-6-enoic acid	CC(C)N1C(\C=C\[C@H](O)C[C@H](O)CC(O)=O)=C(C2=C1C=CC=C2)C1=CC=C(F)C=C1	InChI=1/C24H26FNO4/c1-15(2)26-21-6-4-3-5-20(21)24(16-7-9-17(25)10-8-16)22(26)12-11-18(27)13-19(28)14-23(29)30/h3-12,15,18-19,27-28H,13-14H2,1-2H3,(H,29,30)/b12-11+/t18-,19-/s2	dilist_186							4	No	Yes	Yes
OASIS751	DTXSID1045118	Oxaprozin	DTXCID9025118	21256-18-8	OFPXSFXSNFPTHF-UHFFFAOYSA-N	3-(4,5-Diphenyl-1,3-oxazol-2-yl)propanoic acid	OC(=O)CCC1=NC(=C(O1)C1=CC=CC=C1)C1=CC=CC=C1	InChI=1S/C18H15NO3/c20-16(21)12-11-15-19-17(13-7-3-1-4-8-13)18(22-15)14-9-5-2-6-10-14/h1-10H,11-12H2,(H,20,21)	dilist_1031							4	Yes	No	Yes
OASIS1540	DTXSID9023259	Mepivacaine	DTXCID803259	96-88-8	INWLQCZOYSRPNW-UHFFFAOYSA-N	N-(2,6-Dimethylphenyl)-1-methylpiperidine-2-carboxamide	CN1CCCCC1C(=O)NC1=C(C)C=CC=C1C	InChI=1/C15H22N2O/c1-11-7-6-8-12(2)14(11)16-15(18)13-9-4-5-10-17(13)3/h6-8,13H,4-5,9-10H2,1-3H3,(H,16,18)	dilist_697							4	Yes	No	Yes
OASIS525	DTXSID7020182	Bisphenol A	DTXCID30182	80-05-7	IISBACLAFKSPIT-UHFFFAOYSA-N	4,4'-(Propane-2,2-diyl)diphenol	CC(C)(C1=CC=C(O)C=C1)C1=CC=C(O)C=C1	InChI=1S/C15H16O2/c1-15(2,11-3-7-13(16)8-4-11)12-5-9-14(17)10-6-12/h3-10,16-17H,1-2H3				fraunhofer_214				3	No	Yes	No
OASIS373	DTXSID1027344	Azacyclotridecan-2-one	DTXCID107344	947-04-6	JHWNWJKBPDFINM-UHFFFAOYSA-N	1-Azacyclotridecan-2-one	O=C1CCCCCCCCCCCN1	InChI=1S/C12H23NO/c14-12-10-8-6-4-2-1-3-5-7-9-11-13-12/h1-11H2,(H,13,14)				fraunhofer_26				3	No	Yes	No
OASIS1804	DTXSID40152299	Vibegron	DTXCID201011826	1190389-15-1	DJXRIQMCROIRCZ-XOEOCAAJSA-N	(6S)-N-[4-({(2S,5R)-5-[(R)-Hydroxy(phenyl)methyl]pyrrolidin-2-yl}methyl)phenyl]-4-oxo-4,6,7,8-tetrahydropyrrolo[1,2-a]pyrimidine-6-carboxamide	[H][C@@]1(CC[C@@H](CC2=CC=C(NC(=O)[C@@H]3CCC4=NC=CC(=O)N34)C=C2)N1)[C@H](O)C1=CC=CC=C1	InChI=1S/C26H28N4O3/c31-24-14-15-27-23-13-12-22(30(23)24)26(33)29-19-8-6-17(7-9-19)16-20-10-11-21(28-20)25(32)18-4-2-1-3-5-18/h1-9,14-15,20-22,25,28,32H,10-13,16H2,(H,29,33)/t20-,21+,22-,25+/m0/s1		dilirank2_10						4	No	No	Yes
OASIS001	DTXSID2020006	Acetaminophen	DTXCID606	103-90-2	RZVAJINKPMORJF-UHFFFAOYSA-N	N-(4-Hydroxyphenyl)acetamide	CC(=O)NC1=CC=C(O)C=C1	InChI=1S/C8H9NO2/c1-6(10)9-7-2-4-8(11)5-3-7/h2-5,11H,1H3,(H,9,10)	dilist_88			fraunhofer_227		tggates_0	toxrefdb_66	1	Yes	No	Yes
OASIS1378	DTXSID80175220	Conivaptan	DTXCID3097711	210101-16-9	IKENVDNFQMCRTR-UHFFFAOYSA-N	N-[4-(2-Methyl-4,5-dihydroimidazo[4,5-d][1]benzazepine-6(3H)-carbonyl)phenyl][1,1'-biphenyl]-2-carboxamide	CC1=NC2=C(CCN(C(=O)C3=CC=C(NC(=O)C4=CC=CC=C4C4=CC=CC=C4)C=C3)C3=CC=CC=C23)N1	InChI=1S/C32H26N4O2/c1-21-33-28-19-20-36(29-14-8-7-13-27(29)30(28)34-21)32(38)23-15-17-24(18-16-23)35-31(37)26-12-6-5-11-25(26)22-9-3-2-4-10-22/h2-18H,19-20H2,1H3,(H,33,34)(H,35,37)	dilist_332							4	Yes	No	No
OASIS120	DTXSID5021330	Tetramethylolphosphonium chloride	DTXCID601330	124-64-1	AKXUUJCMWZFYMV-UHFFFAOYSA-M	Tetrakis(hydroxymethyl)phosphanium chloride	[Cl-].OC[P+](CO)(CO)CO	InChI=1S/C4H12O4P.ClH/c5-1-9(2-6,3-7)4-8;/h5-8H,1-4H2;1H/q+1;/p-1				fraunhofer_268	ice_140		toxrefdb_105	1	Yes	No	No
OASIS851	DTXSID2046755	Pirarubicin	DTXCID0026755	72496-41-4	KMSKQZKKOZQFFG-YXRRJAAWSA-N	(1S,3S)-3,5,12-Trihydroxy-3-(hydroxyacetyl)-10-methoxy-6,11-dioxo-1,2,3,4,6,11-hexahydrotetracen-1-yl 3-amino-2,3,6-trideoxy-4-O-[(2R)-oxan-2-yl]-alpha-L-lyxo-hexopyranoside	[H][C@]1(CCCCO1)O[C@H]1[C@@H](N)C[C@]([H])(O[C@H]2C[C@@](O)(CC3=C(O)C4=C(C(O)=C23)C(=O)C2=C(C=CC=C2OC)C4=O)C(=O)CO)O[C@H]1C	InChI=1S/C32H37NO12/c1-14-31(45-21-8-3-4-9-42-21)17(33)10-22(43-14)44-19-12-32(40,20(35)13-34)11-16-24(19)30(39)26-25(28(16)37)27(36)15-6-5-7-18(41-2)23(15)29(26)38/h5-7,14,17,19,21-22,31,34,37,39-40H,3-4,8-13,33H2,1-2H3/t14-,17-,19-,21+,22-,31+,32-/m0/s1	dilist_813							4	No	No	Yes
OASIS1812	DTXSID40238683	Letermovir	DTXCID90161174	917389-32-3	FWYSMLBETOMXAG-QHCPKHFHSA-N	{(4S)-8-Fluoro-2-[4-(3-methoxyphenyl)piperazin-1-yl]-3-[2-methoxy-5-(trifluoromethyl)phenyl]-3,4-dihydroquinazolin-4-yl}acetic acid	COC1=CC=CC(=C1)N1CCN(CC1)C1=NC2=C(C=CC=C2F)[C@H](CC(O)=O)N1C1=C(OC)C=CC(=C1)C(F)(F)F	InChI=1S/C29H28F4N4O4/c1-40-20-6-3-5-19(16-20)35-11-13-36(14-12-35)28-34-27-21(7-4-8-22(27)30)23(17-26(38)39)37(28)24-15-18(29(31,32)33)9-10-25(24)41-2/h3-10,15-16,23H,11-14,17H2,1-2H3,(H,38,39)/t23-/m0/s1		dilirank2_198						4	No	Yes	Yes
OASIS893	DTXSID3022370	Progesterone	DTXCID902370	57-83-0	RJKFOVLPORLFTN-LEKSSAKUSA-N	Pregn-4-ene-3,20-dione	[H][C@@]12CC[C@H](C(C)=O)[C@@]1(C)CC[C@@]1([H])[C@@]2([H])CCC2=CC(=O)CC[C@]12C	InChI=1S/C21H30O2/c1-13(22)17-6-7-18-16-5-4-14-12-15(23)8-10-20(14,2)19(16)9-11-21(17,18)3/h12,16-19H,4-11H2,1-3H3/t16-,17+,18-,19-,20-,21+/m0/s1	dilist_80							4	Yes	No	Yes
OASIS1877	DTXSID701027632	Sofosbuvir	DTXCID001513214	1190307-88-0	TTZHDVOVKQGIBA-IQWMDFIBSA-N	N/A	[H][C@]1(O[C@H](CO[P@@](=O)(N[C@@H](C)C(=O)OC(C)C)OC2=CC=CC=C2)[C@@H](O)[C@@]1(C)F)N1C=CC(=O)NC1=O	InChI=1S/C22H29FN3O9P/c1-13(2)33-19(29)14(3)25-36(31,35-15-8-6-5-7-9-15)32-12-16-18(28)22(4,23)20(34-16)26-11-10-17(27)24-21(26)30/h5-11,13-14,16,18,20,28H,12H2,1-4H3,(H,25,31)(H,24,27,30)/t14-,16+,18+,20+,22+,36-/m0/s1		dilirank2_25						4	No	No	Yes
OASIS1912	DTXSID80965062	Vortioxetine	DTXCID801392739	508233-74-7	YQNWZWMKLDQSAC-UHFFFAOYSA-N	1-{2-[(2,4-Dimethylphenyl)sulfanyl]phenyl}piperazine	CC1=CC(C)=C(SC2=CC=CC=C2N2CCNCC2)C=C1	InChI=1S/C18H22N2S/c1-14-7-8-17(15(2)13-14)21-18-6-4-3-5-16(18)20-11-9-19-10-12-20/h3-8,13,19H,9-12H2,1-2H3		dilirank2_95						4	No	Yes	Yes
OASIS1693	DTXSID1024176	Methacrylonitrile	DTXCID104176	126-98-7	GYCMBHHDWRMZGG-UHFFFAOYSA-N	2-Methylprop-2-enenitrile	CC(=C)C#N	InChI=1S/C4H5N/c1-4(2)3-5/h1H2,2H3					ice_161			3	Yes	No	No
OASIS1910	DTXSID80936833	5-{4-[4-(5-Cyano-1H-indol-3-yl)butyl]piperazin-1-yl}-1-benzofuran-2-carboximidic acid--hydrogen chloride (1/1)	DTXCID301365430	163521-08-2	RPZBRGFNBNQSOP-UHFFFAOYSA-N	5-{4-[4-(5-Cyano-1H-indol-3-yl)butyl]piperazin-1-yl}-1-benzofuran-2-carboximidic acid--hydrogen chloride (1/1)	Cl.OC(=N)C1=CC2=CC(=CC=C2O1)N1CCN(CCCCC2=CNC3=C2C=C(C=C3)C#N)CC1	InChI=1S/C26H27N5O2.ClH/c27-16-18-4-6-23-22(13-18)19(17-29-23)3-1-2-8-30-9-11-31(12-10-30)21-5-7-24-20(14-21)15-25(33-24)26(28)32;/h4-7,13-15,17,29H,1-3,8-12H2,(H2,28,32);1H		dilirank2_147						4	No	Yes	Yes
OASIS1952	DTXSID20673119	N-{5-[(4-Ethylpiperazin-1-yl)methyl]pyridin-2-yl}-5-fluoro-4-[4-fluoro-2-methyl-1-(propan-2-yl)-1H-benzimidazol-6-yl]pyrimidin-2-amine	DTXCID90623868	1231929-97-7	UZWDCWONPYILKI-UHFFFAOYSA-N	N-{5-[(4-Ethylpiperazin-1-yl)methyl]pyridin-2-yl}-5-fluoro-4-[4-fluoro-2-methyl-1-(propan-2-yl)-1H-benzimidazol-6-yl]pyrimidin-2-amine	CCN1CCN(CC2=CN=C(NC3=NC=C(F)C(=N3)C3=CC4=C(N=C(C)N4C(C)C)C(F)=C3)C=C2)CC1	InChI=1S/C27H32F2N8/c1-5-35-8-10-36(11-9-35)16-19-6-7-24(30-14-19)33-27-31-15-22(29)25(34-27)20-12-21(28)26-23(13-20)37(17(2)3)18(4)32-26/h6-7,12-15,17H,5,8-11,16H2,1-4H3,(H,30,31,33,34)									No	No	Yes
OASIS1201	DTXSID6022898	Desogestrel	DTXCID702898	54024-22-5	RPLCPCMSCLEKRS-BPIQYHPVSA-N	(1R,3aS,3bS,9aR,9bS,11aS)-11a-Ethyl-1-ethynyl-10-methylidene-2,3,3a,3b,4,5,7,8,9,9a,9b,10,11,11a-tetradecahydro-1H-cyclopenta[a]phenanthren-1-ol	CC[C@]12CC(=C)[C@H]3[C@@H](CCC4=CCCC[C@H]34)[C@@H]1CC[C@@]2(O)C#C	InChI=1S/C22H30O/c1-4-21-14-15(3)20-17-9-7-6-8-16(17)10-11-18(20)19(21)12-13-22(21,23)5-2/h2,8,17-20,23H,3-4,6-7,9-14H2,1H3/t17-,18-,19-,20+,21-,22-/m0/s1	dilist_438							4	No	Yes	Yes
OASIS578	DTXSID6029254	3,5,5-Trimethylhexanoic acid	DTXCID409254	10/1/2002	OILUAKBAMVLXGF-UHFFFAOYSA-N	3,5,5-Trimethylhexanoic acid	CC(CC(O)=O)CC(C)(C)C	InChI=1/C9H18O2/c1-7(5-8(10)11)6-9(2,3)4/h7H,5-6H2,1-4H3,(H,10,11)				fraunhofer_280				3	No	Yes	No
OASIS1041	DTXSID4040680	Lomefloxacin	DTXCID2020680	98079-51-7	ZEKZLJVOYLTDKK-UHFFFAOYSA-N	1-Ethyl-6,8-difluoro-7-(3-methylpiperazin-1-yl)-4-oxo-1,4-dihydroquinoline-3-carboxylic acid	CCN1C=C(C(O)=O)C(=O)C2=C1C(F)=C(N1CCNC(C)C1)C(F)=C2	InChI=1/C17H19F2N3O3/c1-3-21-8-11(17(24)25)16(23)10-6-12(18)15(13(19)14(10)21)22-5-4-20-9(2)7-22/h6,8-9,20H,3-5,7H2,1-2H3,(H,24,25)	dilist_533							4	No	Yes	No
OASIS1781	DTXSID30152228	Baricitinib	DTXCID5074719	1187594-09-7	XUZMWHLSFXCVMG-UHFFFAOYSA-N	{1-(Ethanesulfonyl)-3-[4-(7H-pyrrolo[2,3-d]pyrimidin-4-yl)-1H-pyrazol-1-yl]azetidin-3-yl}acetonitrile	CCS(=O)(=O)N1CC(CC#N)(C1)N1C=C(C=N1)C1=C2C=CNC2=NC=N1	InChI=1S/C16H17N7O2S/c1-2-26(24,25)22-9-16(10-22,4-5-17)23-8-12(7-21-23)14-13-3-6-18-15(13)20-11-19-14/h3,6-8,11H,2,4,9-10H2,1H3,(H,18,19,20)		dilirank2_134						4	No	Yes	Yes
OASIS745	DTXSID1041134	Sunitinib	DTXCID9021134	557795-19-4	WZIXOZNAMZUGQS-ATVHPVEESA-N	N-[2-(Diethylamino)ethyl]-5-[(Z)-(5-fluoro-2-oxo-1,2-dihydro-3H-indol-3-ylidene)methyl]-2,4-dimethyl-3H-pyrrole-3-carboxamide	CCN(CC)CCNC(=O)C1C(C)=NC(\C=C2/C(=O)NC3=CC=C(F)C=C23)=C1C	InChI=1/C22H27FN4O2/c1-5-27(6-2)10-9-24-22(29)20-13(3)19(25-14(20)4)12-17-16-11-15(23)7-8-18(16)26-21(17)28/h7-8,11-12,20H,5-6,9-10H2,1-4H3,(H,24,29)(H,26,28)/b17-12-	dilist_527							4	Yes	Yes	Yes
OASIS1081	DTXSID5020730	8-Hydroxyquinoline	DTXCID30730	148-24-3	MCJGNVYPOGVAJF-UHFFFAOYSA-N	Quinolin-8-ol	OC1=CC=CC2=CC=CN=C12	InChI=1S/C9H7NO/c11-8-5-1-3-7-4-2-6-10-9(7)8/h1-6,11H	dilist_1061							4	Yes	No	Yes
OASIS717	DTXSID1023235	D-Mannitol	DTXCID603235	69-65-8	FBPFZTCFMRRESA-KVTDHHQDSA-N	D-Mannitol	OC[C@@H](O)[C@@H](O)[C@H](O)[C@H](O)CO	InChI=1S/C6H14O6/c7-1-3(9)5(11)6(12)4(10)2-8/h3-12H,1-2H2/t3-,4-,5-,6-/m1/s1	dilist_1072							4	Yes	No	Yes
OASIS359	DTXSID3020257	1,​2-​Benzenediol	DTXCID30257	120-80-9	YCIMNLLNPGFGHC-UHFFFAOYSA-N	Benzene-1,2-diol	OC1=C(O)C=CC=C1	InChI=1S/C6H6O2/c7-5-3-1-2-4-6(5)8/h1-4,7-8H				fraunhofer_6				3	No	Yes	Yes
OASIS410	DTXSID101017883	(Z)-Dimethomorph	DTXCID60209532	113210-98-3	QNBTYORWCCMPQP-JXAWBTAJSA-N	(2Z)-3-(4-Chlorophenyl)-3-(3,4-dimethoxyphenyl)-1-(morpholin-4-yl)prop-2-en-1-one	COC1=CC=C(C=C1OC)C(=C/C(=O)N1CCOCC1)\C1=CC=C(Cl)C=C1	InChI=1S/C21H22ClNO4/c1-25-19-8-5-16(13-20(19)26-2)18(15-3-6-17(22)7-4-15)14-21(24)23-9-11-27-12-10-23/h3-8,13-14H,9-12H2,1-2H3/b18-14-				fraunhofer_68				3	No	Yes	No
OASIS1384	DTXSID8020597	Ethylene glycol	DTXCID40597	107-21-1	LYCAIKOWRPUZTN-UHFFFAOYSA-N	Ethane-1,2-diol	OCCO	InChI=1S/C2H6O2/c3-1-2-4/h3-4H,1-2H2	dilist_1094							4	Yes	No	Yes
OASIS908	DTXSID3023053	Flavoxate	DTXCID003053	15301-69-6	SPIUTQOUKAMGCX-UHFFFAOYSA-N	2-(Piperidin-1-yl)ethyl 3-methyl-4-oxo-2-phenyl-4H-1-benzopyran-8-carboxylate	CC1=C(OC2=C(C=CC=C2C1=O)C(=O)OCCN1CCCCC1)C1=CC=CC=C1	InChI=1S/C24H25NO4/c1-17-21(26)19-11-8-12-20(23(19)29-22(17)18-9-4-2-5-10-18)24(27)28-16-15-25-13-6-3-7-14-25/h2,4-5,8-12H,3,6-7,13-16H2,1H3	dilist_296							4	Yes	No	No
OASIS130	DTXSID3047344	Cariporide mesylate	DTXCID1027344	159138-81-5	FNDLQABGYJQJPH-UHFFFAOYSA-N	Methanesulfonic acid--N-(diaminomethylidene)-3-(methanesulfonyl)-4-(propan-2-yl)benzamide (1/1)	CS(O)(=O)=O.CC(C)C1=CC=C(C=C1S(C)(=O)=O)C(=O)N=C(N)N	InChI=1S/C12H17N3O3S.CH4O3S/c1-7(2)9-5-4-8(11(16)15-12(13)14)6-10(9)19(3,17)18;1-5(2,3)4/h4-7H,1-3H3,(H4,13,14,15,16);1H3,(H,2,3,4)				fraunhofer_290			toxrefdb_21	1	No	Yes	No
OASIS1459	DTXSID8045193	Risperidone	DTXCID6025193	106266-06-2	RAPZEAPATHNIPO-UHFFFAOYSA-N	3-{2-[4-(6-Fluoro-1,2-benzoxazol-3-yl)piperidin-1-yl]ethyl}-2-methyl-6,7,8,9-tetrahydro-4H-pyrido[1,2-a]pyrimidin-4-one	CC1=C(CCN2CCC(CC2)C2=NOC3=C2C=CC(F)=C3)C(=O)N2CCCCC2=N1	InChI=1S/C23H27FN4O2/c1-15-18(23(29)28-10-3-2-4-21(28)25-15)9-13-27-11-7-16(8-12-27)22-19-6-5-17(24)14-20(19)30-26-22/h5-6,14,16H,2-4,7-13H2,1H3	dilist_285							4	Yes	No	Yes
OASIS1705	DTXSID001027936	Erdafitinib	DTXCID201513503	1346242-81-6	OLAHOMJCDNXHFI-UHFFFAOYSA-N	N/A	COC1=CC(=CC(OC)=C1)N(CCNC(C)C)C1=CC=C2N=CC(=NC2=C1)C1=CN(C)N=C1	InChI=1S/C25H30N6O2/c1-17(2)26-8-9-31(20-10-21(32-4)13-22(11-20)33-5)19-6-7-23-24(12-19)29-25(15-27-23)18-14-28-30(3)16-18/h6-7,10-17,26H,8-9H2,1-5H3		dilirank2_194						4	No	Yes	Yes
OASIS585	DTXSID6020511	3,3'-Dimethylbenzidine dihydrochloride	DTXCID00511	612-82-8	LUKPNZHXJRJBAN-UHFFFAOYSA-N	3,3'-Dimethyl[1,1'-biphenyl]-4,4'-diamine--hydrogen chloride (1/2)	Cl.Cl.CC1=C(N)C=CC(=C1)C1=CC(C)=C(N)C=C1	InChI=1S/C14H16N2.2ClH/c1-9-7-11(3-5-13(9)15)12-4-6-14(16)10(2)8-12;;/h3-8H,15-16H2,1-2H3;2*1H				fraunhofer_287				3	No	Yes	No
OASIS1449	DTXSID8029868	Atorvastatin	DTXCID509868	134523-00-5	XUKUURHRXDUEBC-KAYWLYCHSA-N	(3R,5R)-7-[2-(4-Fluorophenyl)-3-phenyl-4-(phenylcarbamoyl)-5-(propan-2-yl)-1H-pyrrol-1-yl]-3,5-dihydroxyheptanoic acid	CC(C)C1=C(C(=O)NC2=CC=CC=C2)C(=C(N1CC[C@@H](O)C[C@@H](O)CC(O)=O)C1=CC=C(F)C=C1)C1=CC=CC=C1	InChI=1S/C33H35FN2O5/c1-21(2)31-30(33(41)35-25-11-7-4-8-12-25)29(22-9-5-3-6-10-22)32(23-13-15-24(34)16-14-23)36(31)18-17-26(37)19-27(38)20-28(39)40/h3-16,21,26-27,37-38H,17-20H2,1-2H3,(H,35,41)(H,39,40)/t26-,27-/m1/s1	dilist_159							4	Yes	No	Yes
OASIS037	DTXSID2029874	Fenofibrate	DTXCID209874	49562-28-9	YMTINGFKWWXKFG-UHFFFAOYSA-N	Propan-2-yl 2-[4-(4-chlorobenzoyl)phenoxy]-2-methylpropanoate	CC(C)OC(=O)C(C)(C)OC1=CC=C(C=C1)C(=O)C1=CC=C(Cl)C=C1	InChI=1S/C20H21ClO4/c1-13(2)24-19(23)20(3,4)25-17-11-7-15(8-12-17)18(22)14-5-9-16(21)10-6-14/h5-13H,1-4H3	dilist_198					tggates_34		2	Yes	No	Yes
OASIS1424	DTXSID8023391	Olsalazine	DTXCID003391	15722-48-2	QQBDLJCYGRGAKP-UHFFFAOYSA-N	3,3'-Diazenediylbis(6-hydroxybenzoic acid)	OC(=O)C1=CC(=CC=C1O)N=NC1=CC=C(O)C(=C1)C(O)=O	InChI=1S/C14H10N2O6/c17-11-3-1-7(5-9(11)13(19)20)15-16-8-2-4-12(18)10(6-8)14(21)22/h1-6,17-18H,(H,19,20)(H,21,22)	dilist_1020							4	No	Yes	Yes
OASIS1549	DTXSID9023413	Paclitaxel	DTXCID603413	33069-62-4	RCINICONZNJXQF-MZXODVADSA-N	4,10beta-Bis(acetyloxy)-13alpha-{[(2R,3S)-3-benzamido-2-hydroxy-3-phenylpropanoyl]oxy}-1,7beta-dihydroxy-9-oxo-4alpha,5beta-5,20-epoxytax-11-en-2alpha-yl benzoate	[H][C@@]12C[C@H](O)[C@@]3(C)C(=O)[C@H](OC(C)=O)C4=C(C)[C@H](C[C@@](O)([C@@H](OC(=O)C5=CC=CC=C5)[C@]3([H])[C@@]1(CO2)OC(C)=O)C4(C)C)OC(=O)[C@H](O)[C@@H](NC(=O)C1=CC=CC=C1)C1=CC=CC=C1	InChI=1S/C47H51NO14/c1-25-31(60-43(56)36(52)35(28-16-10-7-11-17-28)48-41(54)29-18-12-8-13-19-29)23-47(57)40(61-42(55)30-20-14-9-15-21-30)38-45(6,32(51)22-33-46(38,24-58-33)62-27(3)50)39(53)37(59-26(2)49)34(25)44(47,4)5/h7-21,31-33,35-38,40,51-52,57H,22-24H2,1-6H3,(H,48,54)/t31-,32-,33+,35-,36+,37+,38-,40-,45+,46-,47+/m0/s1	dilist_107							4	Yes	No	Yes
OASIS1196	DTXSID6022842	Clomethiazole	DTXCID802842	533-45-9	PCLITLDOTJTVDJ-UHFFFAOYSA-N	5-(2-Chloroethyl)-4-methyl-1,3-thiazole	CC1=C(CCCl)SC=N1	InChI=1S/C6H8ClNS/c1-5-6(2-3-7)9-4-8-5/h4H,2-3H2,1H3	dilist_284							4	Yes	No	Yes
OASIS669	DTXSID0045416	Trapidil	DTXCID8025416	15421-84-8	GSNOZLZNQMLSKJ-UHFFFAOYSA-N	N,N-Diethyl-5-methyl[1,2,4]triazolo[1,5-a]pyrimidin-7-amine	CCN(CC)C1=CC(C)=NC2=NC=NN12	InChI=1S/C10H15N5/c1-4-14(5-2)9-6-8(3)13-10-11-7-12-15(9)10/h6-7H,4-5H2,1-3H3	dilist_517							4	Yes	No	Yes
OASIS1678	DTXSID1020859	alpha-Methylbenzyl alcohol	DTXCID50859	98-85-1	WAPNOHKVXSQRPX-UHFFFAOYSA-N	1-Phenylethan-1-ol	CC(O)C1=CC=CC=C1	InChI=1/C8H10O/c1-7(9)8-5-3-2-4-6-8/h2-7,9H,1H3					ice_102			3	Yes	No	No
OASIS382	DTXSID4021137	1,3-Benzenediamine	DTXCID001137	108-45-2	WZCQRUWWHSTZEM-UHFFFAOYSA-N	Benzene-1,3-diamine	NC1=CC(N)=CC=C1	InChI=1S/C6H8N2/c7-5-2-1-3-6(8)4-5/h1-4H,7-8H2				fraunhofer_37				3	No	Yes	No
OASIS659	DTXSID0040705	Cinchophen	DTXCID8020705	132-60-5	YTRMTPPVNRALON-UHFFFAOYSA-N	2-Phenylquinoline-4-carboxylic acid	OC(=O)C1=C2C=CC=CC2=NC(=C1)C1=CC=CC=C1	InChI=1S/C16H11NO2/c18-16(19)13-10-15(11-6-2-1-3-7-11)17-14-9-5-4-8-12(13)14/h1-10H,(H,18,19)	dilist_1019							4	Yes	No	Yes
OASIS045	DTXSID4020820	Methimazole	DTXCID20820	60-56-0	PMRYVIKBURPHAH-UHFFFAOYSA-N	1-Methyl-1,3-dihydro-2H-imidazole-2-thione	CN1C=CNC1=S	InChI=1S/C4H6N2S/c1-6-3-2-5-4(6)7/h2-3H,1H3,(H,5,7)	dilist_689					tggates_109		2	Yes	No	Yes
OASIS689	DTXSID10198189	Rilpivirine	DTXCID90120680	500287-72-9	YIBOMRUWOWDFLG-ONEGZZNKSA-N	4-[(4-{4-[(E)-2-Cyanoethenyl]-2,6-dimethylanilino}pyrimidin-2-yl)amino]benzonitrile	CC1=CC(\C=C\C#N)=CC(C)=C1NC1=NC(NC2=CC=C(C=C2)C#N)=NC=C1	InChI=1S/C22H18N6/c1-15-12-18(4-3-10-23)13-16(2)21(15)27-20-9-11-25-22(28-20)26-19-7-5-17(14-24)6-8-19/h3-9,11-13H,1-2H3,(H2,25,26,27,28)/b4-3+	dilist_302							4	No	No	Yes
OASIS674	DTXSID0046434	Lafutidine	DTXCID8026434	118288-08-7	KMZQAVXSMUKBPD-DJWKRKHSSA-N	2-[(Furan-2-yl)methanesulfinyl]-N-[(2Z)-4-({4-[(piperidin-1-yl)methyl]pyridin-2-yl}oxy)but-2-en-1-yl]acetamide	O=C(CS(=O)CC1=CC=CO1)NC\C=C/COC1=NC=CC(CN2CCCCC2)=C1	InChI=1/C22H29N3O4S/c26-21(18-30(27)17-20-7-6-14-28-20)23-9-2-5-13-29-22-15-19(8-10-24-22)16-25-11-3-1-4-12-25/h2,5-8,10,14-15H,1,3-4,9,11-13,16-18H2,(H,23,26)/b5-2-	dilist_1003							4	No	No	Yes
OASIS463	DTXSID3020205	Benzyl butyl phthalate	DTXCID70205	85-68-7	IRIAEXORFWYRCZ-UHFFFAOYSA-N	Benzyl butyl benzene-1,2-dicarboxylate	CCCCOC(=O)C1=C(C=CC=C1)C(=O)OCC1=CC=CC=C1	InChI=1S/C19H20O4/c1-2-3-13-22-18(20)16-11-7-8-12-17(16)19(21)23-14-15-9-5-4-6-10-15/h4-12H,2-3,13-14H2,1H3				fraunhofer_143				3	No	Yes	Yes
OASIS542	DTXSID3023845	Acenaphthylene	DTXCID103845	208-96-8	HXGDTGSAIMULJN-UHFFFAOYSA-N	Acenaphthylene	C1=CC2=C3C1=CC=CC3=CC=C2	InChI=1S/C12H8/c1-3-9-4-2-6-11-8-7-10(5-1)12(9)11/h1-8H				fraunhofer_235				3	No	Yes	Yes
OASIS657	DTXSID0040599	Everolimus	DTXCID8020599	159351-69-6	HKVAMNSJSFKALM-GKUWKFKPSA-N	(3S,6R,7E,9R,10R,12R,14S,15E,17E,19E,21S,23S,26R,27R,34aS)-9,27-Dihydroxy-3-{(2R)-1-[(1S,3R,4R)-4-(2-hydroxyethoxy)-3-methoxycyclohexyl]propan-2-yl}-10,21-dimethoxy-6,8,12,14,20,26-hexamethyl-9,10,12,13,14,21,22,23,24,25,26,27,32,33,34,34a-hexadecahydro-3H-23,27-epoxypyrido[2,1-c][1,4]oxazacyclohentriacontine-1,5,11,28,29(4H,6H,31H)-pentone	[H][C@@]12CC[C@@H](C)[C@@](O)(O1)C(=O)C(=O)N1CCCC[C@@]1([H])C(=O)O[C@@]([H])(CC(=O)[C@H](C)\C=C(C)\[C@@H](O)[C@@H](OC)C(=O)[C@H](C)C[C@H](C)\C=C\C=C\C=C(C)\[C@H](C2)OC)[C@H](C)C[C@@H]1CC[C@@H](OCCO)[C@@H](C1)OC	InChI=1S/C53H83NO14/c1-32-16-12-11-13-17-33(2)44(63-8)30-40-21-19-38(7)53(62,68-40)50(59)51(60)54-23-15-14-18-41(54)52(61)67-45(35(4)28-39-20-22-43(66-25-24-55)46(29-39)64-9)31-42(56)34(3)27-37(6)48(58)49(65-10)47(57)36(5)26-32/h11-13,16-17,27,32,34-36,38-41,43-46,48-49,55,58,62H,14-15,18-26,28-31H2,1-10H3/b13-11+,16-12+,33-17+,37-27+/t32-,34-,35-,36-,38-,39+,40+,41+,43-,44+,45+,46-,48-,49+,53-/m…	dilist_837							4	Yes	No	Yes
OASIS1063	DTXSID4048351	Pyridoxal phosphate	DTXCID5028326	54-47-7	NGVDGCNFYWLIFO-UHFFFAOYSA-N	(4-Formyl-5-hydroxy-6-methylpyridin-3-yl)methyl dihydrogen phosphate	CC1=C(O)C(C=O)=C(COP(O)(O)=O)C=N1	InChI=1S/C8H10NO6P/c1-5-8(11)7(3-10)6(2-9-5)4-15-16(12,13)14/h2-3,11H,4H2,1H3,(H2,12,13,14)	dilist_293							4	Yes	No	Yes
OASIS1680	DTXSID8020206	1-Chlorobutane	DTXCID00206	109-69-3	VFWCMGCRMGJXDK-UHFFFAOYSA-N	1-Chlorobutane	CCCCCl	InChI=1S/C4H9Cl/c1-2-3-4-5/h2-4H2,1H3					ice_40			3	Yes	No	No
OASIS031	DTXSID1045536	Disopyramide	DTXCID9025536	9/5/1937	UVTNFZQICZKOEM-UHFFFAOYSA-N	4-[Di(propan-2-yl)amino]-2-phenyl-2-(pyridin-2-yl)butanamide	CC(C)N(CCC(C(N)=O)(C1=CC=CC=C1)C1=CC=CC=N1)C(C)C	InChI=1/C21H29N3O/c1-16(2)24(17(3)4)15-13-21(20(22)25,18-10-6-5-7-11-18)19-12-8-9-14-23-19/h5-12,14,16-17H,13,15H2,1-4H3,(H2,22,25)	dilist_182					tggates_29		2	Yes	No	Yes
OASIS1647	DTXSID6025309	Ethyl methanesulfonate	DTXCID705309	62-50-0	PLUBXMRUUVWRLT-UHFFFAOYSA-N	Ethyl methanesulfonate	CCOS(C)(=O)=O	InChI=1S/C3H8O3S/c1-3-6-7(2,4)5/h3H2,1-2H3					ice_104			3	Yes	No	Yes
OASIS349	DTXSID9024437	Allyl acetate	DTXCID904437	591-87-7	FWZUNOYOVVKUNF-UHFFFAOYSA-N	Prop-2-en-1-yl acetate	CC(=O)OCC=C	InChI=1S/C5H8O2/c1-3-4-7-5(2)6/h3H,1,4H2,2H3				fraunhofer_226	ice_68			3	Yes	No	No
OASIS1626	DTXSID7021073	Ochratoxin A	DTXCID401073	303-47-9	RWQKHEORZBHNRI-BMIGLBTASA-N	N-[(3R)-5-Chloro-8-hydroxy-3-methyl-1-oxo-3,4-dihydro-1H-2-benzopyran-7-carbonyl]-L-phenylalanine	C[C@@H]1CC2=C(C(=O)O1)C(O)=C(C=C2Cl)C(=O)N[C@@H](CC1=CC=CC=C1)C(O)=O	InChI=1S/C20H18ClNO6/c1-10-7-12-14(21)9-13(17(23)16(12)20(27)28-10)18(24)22-15(19(25)26)8-11-5-3-2-4-6-11/h2-6,9-10,15,23H,7-8H2,1H3,(H,22,24)(H,25,26)/t10-,15+/m1/s1					ice_59			3	No	No	Yes
OASIS1791	DTXSID30870359	Gabapentin enacarbil	DTXCID30818094	478296-72-9	TZDUHAJSIBHXDL-UHFFFAOYSA-N	(1-{[({1-[(2-Methylpropanoyl)oxy]ethoxy}carbonyl)amino]methyl}cyclohexyl)acetic acid	CC(C)C(=O)OC(C)OC(=O)NCC1(CC(O)=O)CCCCC1	InChI=1/C16H27NO6/c1-11(2)14(20)22-12(3)23-15(21)17-10-16(9-13(18)19)7-5-4-6-8-16/h11-12H,4-10H2,1-3H3,(H,17,21)(H,18,19)		dilirank2_71						4	No	No	Yes
OASIS414	DTXSID9026710	1-Methoxy-4-methylbenzene	DTXCID306710	104-93-8	CHLICZRVGGXEOD-UHFFFAOYSA-N	1-Methoxy-4-methylbenzene	COC1=CC=C(C)C=C1	InChI=1S/C8H10O/c1-7-3-5-8(9-2)6-4-7/h3-6H,1-2H3				fraunhofer_72				3	No	Yes	Yes
OASIS1771	DTXSID2048240	Ivabradine	DTXCID3028215	155974-00-8	ACRHBAYQBXXRTO-OAQYLSRUSA-N	3-{3-[{[(7S)-3,4-Dimethoxybicyclo[4.2.0]octa-1,3,5-trien-7-yl]methyl}(methyl)amino]propyl}-7,8-dimethoxy-1,3,4,5-tetrahydro-2H-3-benzazepin-2-one	COC1=C(OC)C=C2[C@@H](CN(C)CCCN3CCC4=CC(OC)=C(OC)C=C4CC3=O)CC2=C1	InChI=1S/C27H36N2O5/c1-28(17-21-11-20-14-25(33-4)26(34-5)16-22(20)21)8-6-9-29-10-7-18-12-23(31-2)24(32-3)13-19(18)15-27(29)30/h12-14,16,21H,6-11,15,17H2,1-5H3/t21-/m1/s1		dilirank2_190						4	No	Yes	No
OASIS1602	DTXSID0024341	Toluene diisocyanate	DTXCID001513157	26471-62-5	N/A	N/A	C*.O=C=NC1=CC(=CC=C1)N=C=O |c:6,8,t:4,lp:2:2,4:1,11:1,13:2,m:1:9.8.6|	N/A					ice_105			3	Yes	No	No
OASIS604	DTXSID0020573	17beta-Estradiol	DTXCID80573	50-28-2	VOXZDWNPVJITMN-ZBRFXRBCSA-N	Estra-1(10),2,4-triene-3,17beta-diol	[H][C@@]12CC[C@H](O)[C@@]1(C)CC[C@]1([H])C3=CC=C(O)C=C3CC[C@@]21[H]	InChI=1S/C18H24O2/c1-18-9-8-14-13-5-3-12(19)10-11(13)2-4-15(14)16(18)6-7-17(18)20/h3,5,10,14-17,19-20H,2,4,6-9H2,1H3/t14-,15-,16+,17+,18+/m1/s1	dilist_350							4	Yes	No	Yes
OASIS509	DTXSID7052101	2,2,4,4,6,8,8-Heptamethylnonane	DTXCID5030668	4/9/1990	VCLJODPNBNEBKW-UHFFFAOYSA-N	2,2,4,4,6,8,8-Heptamethylnonane	CC(CC(C)(C)C)CC(C)(C)CC(C)(C)C	InChI=1/C16H34/c1-13(10-14(2,3)4)11-16(8,9)12-15(5,6)7/h13H,10-12H2,1-9H3				fraunhofer_193				3	No	Yes	No
OASIS512	DTXSID1034397	Bromopropylate	DTXCID9014397	18181-80-1	FOANIXZHAMJWOI-UHFFFAOYSA-N	Propan-2-yl bis(4-bromophenyl)(hydroxy)acetate	CC(C)OC(=O)C(O)(C1=CC=C(Br)C=C1)C1=CC=C(Br)C=C1	InChI=1S/C17H16Br2O3/c1-11(2)22-16(20)17(21,12-3-7-14(18)8-4-12)13-5-9-15(19)10-6-13/h3-11,21H,1-2H3				fraunhofer_197				3	No	Yes	No
OASIS1078	DTXSID5020106	L-Ascorbic acid	DTXCID90106	50-81-7	CIWBSHSKHKDKBQ-JLAZNSOCSA-N	(5R)-5-[(1S)-1,2-Dihydroxyethyl]-3,4-dihydroxyfuran-2(5H)-one	[H][C@@]1(OC(=O)C(O)=C1O)[C@@H](O)CO	InChI=1S/C6H8O6/c7-1-2(8)5-3(9)4(10)6(11)12-5/h2,5,7-10H,1H2/t2-,5+/m0/s1	dilist_1073							4	Yes	No	Yes
OASIS1524	DTXSID9022780	Cephalexin	DTXCID002780	15686-71-2	ZAIPMKNFIOOWCQ-UEKVPHQBSA-N	(6R,7R)-7-{[(2R)-2-Amino-2-phenylacetyl]amino}-3-methyl-8-oxo-5-thia-1-azabicyclo[4.2.0]oct-2-ene-2-carboxylic acid	CC1=C(N2[C@H](SC1)[C@H](NC(=O)[C@H](N)C1=CC=CC=C1)C2=O)C(O)=O	InChI=1S/C16H17N3O4S/c1-8-7-24-15-11(14(21)19(15)12(8)16(22)23)18-13(20)10(17)9-5-3-2-4-6-9/h2-6,10-11,15H,7,17H2,1H3,(H,18,20)(H,22,23)/t10-,11-,15-/m1/s1	dilist_290							4	No	Yes	Yes
OASIS1600	DTXSID3021354	Titanocene dichloride	DTXCID501783345	1271-19-8	N/A	Titanium(4+) chloride cyclopenta-2,4-dien-1-ide (1/2/2)	Cl[Ti]Cl.c1cccc1.c1cccc1	N/A					ice_106			3	Yes	No	Yes
OASIS731	DTXSID1023578	Sibutramine	DTXCID603578	106650-56-0	UNAANXDKBXWMLN-UHFFFAOYSA-N	1-[1-(4-Chlorophenyl)cyclobutyl]-N,N,3-trimethylbutan-1-amine	CC(C)CC(N(C)C)C1(CCC1)C1=CC=C(Cl)C=C1	InChI=1/C17H26ClN/c1-13(2)12-16(19(3)4)17(10-5-11-17)14-6-8-15(18)9-7-14/h6-9,13,16H,5,10-12H2,1-4H3	dilist_169							4	No	Yes	No
OASIS1578	DTXSID9046786	Tadalafil	DTXCID7026786	171596-29-5	WOXKDUGGOYFFRN-IIBYNOLFSA-N	(6R,12aR)-6-(2H-1,3-Benzodioxol-5-yl)-2-methyl-2,3,6,7,12,12a-hexahydropyrazino[1',2':1,6]pyrido[3,4-b]indole-1,4-dione	CN1CC(=O)N2[C@H](CC3=C(NC4=C3C=CC=C4)[C@H]2C2=CC=C3OCOC3=C2)C1=O	InChI=1S/C22H19N3O4/c1-24-10-19(26)25-16(22(24)27)9-14-13-4-2-3-5-15(13)23-20(14)21(25)12-6-7-17-18(8-12)29-11-28-17/h2-8,16,21,23H,9-11H2,1H3/t16-,21-/m1/s1	dilist_685							4	Yes	No	Yes
OASIS254	DTXSID6041503	Tralopyril	DTXCID4021503	122454-29-9	XNFIRYXKTXAHAC-UHFFFAOYSA-N	4-Bromo-2-(4-chlorophenyl)-5-(trifluoromethyl)-1H-pyrrole-3-carbonitrile	FC(F)(F)C1=C(Br)C(C#N)=C(N1)C1=CC=C(Cl)C=C1	InChI=1S/C12H5BrClF3N2/c13-9-8(5-18)10(19-11(9)12(15,16)17)6-1-3-7(14)4-2-6/h1-4,19H							toxrefdb_36	1	No	Yes	No
OASIS605	DTXSID0020810	6-Mercaptopurine	DTXCID00810	50-44-2	GLVAUDGFNGKCSF-UHFFFAOYSA-N	1,9-Dihydro-6H-purine-6-thione	S=C1NC=NC2=C1N=CN2	InChI=1S/C5H4N4S/c10-5-3-4(7-1-6-3)8-2-9-5/h1-2H,(H2,6,7,8,9,10)	dilist_1102							4	Yes	No	Yes
OASIS1371	DTXSID7058759	1H-Imidazole-4-ethanamine phosphate (1:2)	DTXCID2040947	51-74-1	ZHIBQGJKHVBLJJ-UHFFFAOYSA-N	Phosphoric acid--2-(1H-imidazol-4-yl)ethan-1-amine (2/1)	OP(O)(O)=O.OP(O)(O)=O.NCCC1=CNC=N1	InChI=1S/C5H9N3.2H3O4P/c6-2-1-5-3-7-4-8-5;2*1-5(2,3)4/h3-4H,1-2,6H2,(H,7,8);2*(H3,1,2,3,4)	dilist_982							4	Yes	No	Yes
OASIS083	DTXSID2023068	Fluphenazine	DTXCID303068	69-23-8	PLDUPXSUYLZYBN-UHFFFAOYSA-N	2-(4-{3-[2-(Trifluoromethyl)-10H-phenothiazin-10-yl]propyl}piperazin-1-yl)ethan-1-ol	OCCN1CCN(CCCN2C3=CC=CC=C3SC3=CC=C(C=C23)C(F)(F)F)CC1	InChI=1S/C22H26F3N3OS/c23-22(24,25)17-6-7-21-19(16-17)28(18-4-1-2-5-20(18)30-21)9-3-8-26-10-12-27(13-11-26)14-15-29/h1-2,4-7,16,29H,3,8-15H2	dilist_1092					tggates_79		2	Yes	No	No
OASIS1805	DTXSID40153847	Siponimod	DTXCID0076338	1230487-00-9	KIHYPELVXPAIDH-HNSNBQBZSA-N	1-({4-[(1E)-N-{[4-Cyclohexyl-3-(trifluoromethyl)phenyl]methoxy}ethanimidoyl]-2-ethylphenyl}methyl)azetidine-3-carboxylic acid	CCC1=C(CN2CC(C2)C(O)=O)C=CC(=C1)C(\C)=N\OCC1=CC(=C(C=C1)C1CCCCC1)C(F)(F)F	InChI=1S/C29H35F3N2O3/c1-3-21-14-23(10-11-24(21)15-34-16-25(17-34)28(35)36)19(2)33-37-18-20-9-12-26(22-7-5-4-6-8-22)27(13-20)29(30,31)32/h9-14,22,25H,3-8,15-18H2,1-2H3,(H,35,36)/b33-19+		dilirank2_108						4	No	No	Yes
OASIS1717	DTXSID0022721	Calcifediol	DTXCID602721	19356-17-3	JWUBBDSIWDLEOM-DTOXIADCSA-N	(3S,5Z,7E)-9,10-Secocholesta-5,7,10-triene-3,25-diol	[H][C@@]1(CC[C@@]2([H])\C(CCC[C@]12C)=C\C=C1\C[C@@H](O)CCC1=C)[C@H](C)CCCC(C)(C)O	InChI=1S/C27H44O2/c1-19-10-13-23(28)18-22(19)12-11-21-9-7-17-27(5)24(14-15-25(21)27)20(2)8-6-16-26(3,4)29/h11-12,20,23-25,28-29H,1,6-10,13-18H2,2-5H3/b21-11+,22-12-/t20-,23+,24-,25+,27-/m1/s1		dilirank2_9						4	No	No	Yes
OASIS360	DTXSID2060387	2,7-Naphthalenediol	DTXCID4042337	582-17-2	DFQICHCWIIJABH-UHFFFAOYSA-N	Naphthalene-2,7-diol	OC1=CC2=CC(O)=CC=C2C=C1	InChI=1S/C10H8O2/c11-9-3-1-7-2-4-10(12)6-8(7)5-9/h1-6,11-12H				fraunhofer_7				3	No	Yes	Yes
OASIS793	DTXSID2022674	Betaxolol	DTXCID102674	63659-18-7	NWIUTZDMDHAVTP-UHFFFAOYSA-N	1-{4-[2-(Cyclopropylmethoxy)ethyl]phenoxy}-3-[(propan-2-yl)amino]propan-2-ol	CC(C)NCC(O)COC1=CC=C(CCOCC2CC2)C=C1	InChI=1/C18H29NO3/c1-14(2)19-11-17(20)13-22-18-7-5-15(6-8-18)9-10-21-12-16-3-4-16/h5-8,14,16-17,19-20H,3-4,9-13H2,1-2H3	dilist_195							4	No	Yes	Yes
OASIS787	DTXSID2020975	Nitrogen mustard	DTXCID80975	51-75-2	HAWPXGHAZFHHAD-UHFFFAOYSA-N	2-Chloro-N-(2-chloroethyl)-N-methylethan-1-amine	CN(CCCl)CCCl	InChI=1S/C5H11Cl2N/c1-8(4-2-6)5-3-7/h2-5H2,1H3	dilist_654							4	Yes	No	No
OASIS1334	DTXSID7031797	Nevirapine	DTXCID9010787	129618-40-2	NQDJXKOVJZTUJA-UHFFFAOYSA-N	11-Cyclopropyl-4-methyl-5,11-dihydro-6H-dipyrido[3,2-b:2',3'-e][1,4]diazepin-6-one	CC1=CC=NC2=C1NC(=O)C1=CC=CN=C1N2C1CC1	InChI=1S/C15H14N4O/c1-9-6-8-17-14-12(9)18-15(20)11-3-2-7-16-13(11)19(14)10-4-5-10/h2-3,6-8,10H,4-5H2,1H3,(H,18,20)	dilist_319							4	Yes	No	Yes
OASIS1042	DTXSID4040682	Mebendazole	DTXCID2020682	31431-39-7	OPXLLQIJSORQAM-UHFFFAOYSA-N	Methyl (5-benzoyl-1H-benzimidazol-2-yl)carbamate	COC(=O)NC1=NC2=C(N1)C=CC(=C2)C(=O)C1=CC=CC=C1	InChI=1S/C16H13N3O3/c1-22-16(21)19-15-17-12-8-7-11(9-13(12)18-15)14(20)10-5-3-2-4-6-10/h2-9H,1H3,(H2,17,18,19,21)	dilist_753							4	Yes	No	Yes
OASIS1000	DTXSID4022783	Cephalothin	DTXCID202783	153-61-7	XIURVHNZVLADCM-IUODEOHRSA-N	(6R,7R)-3-[(Acetyloxy)methyl]-8-oxo-7-[2-(thiophen-2-yl)acetamido]-5-thia-1-azabicyclo[4.2.0]oct-2-ene-2-carboxylic acid	CC(=O)OCC1=C(N2[C@H](SC1)[C@H](NC(=O)CC1=CC=CS1)C2=O)C(O)=O	InChI=1S/C16H16N2O6S2/c1-8(19)24-6-9-7-26-15-12(14(21)18(15)13(9)16(22)23)17-11(20)5-10-3-2-4-25-10/h2-4,12,15H,5-7H2,1H3,(H,17,20)(H,22,23)/t12-,15-/m1/s1	dilist_112							4	Yes	No	Yes
OASIS1096	DTXSID5022855	Clozapine	DTXCID302855	5786-21-0	QZUDBNBUXVUHMW-UHFFFAOYSA-N	8-Chloro-11-(4-methylpiperazin-1-yl)-5H-dibenzo[b,e][1,4]diazepine	CN1CCN(CC1)C1=NC2=C(NC3=C1C=CC=C3)C=CC(Cl)=C2	InChI=1S/C18H19ClN4/c1-22-8-10-23(11-9-22)18-14-4-2-3-5-15(14)20-16-7-6-13(19)12-17(16)21-18/h2-7,12,20H,8-11H2,1H3	dilist_702							4	Yes	No	Yes
OASIS421	DTXSID7024902	Dazomet	DTXCID004902	533-74-4	QAYICIQNSGETAS-UHFFFAOYSA-N	3,5-Dimethyl-1,3,5-thiadiazinane-2-thione	CN1CSC(=S)N(C)C1	InChI=1S/C5H10N2S2/c1-6-3-7(2)5(8)9-4-6/h3-4H2,1-2H3				fraunhofer_86				3	No	Yes	No
OASIS1036	DTXSID4023753	Ziprasidone	DTXCID403753	146939-27-7	MVWVFYHBGMAFLY-UHFFFAOYSA-N	5-{2-[4-(1,2-Benzothiazol-3-yl)piperazin-1-yl]ethyl}-6-chloro-1,3-dihydro-2H-indol-2-one	ClC1=C(CCN2CCN(CC2)C2=NSC3=CC=CC=C23)C=C2CC(=O)NC2=C1	InChI=1S/C21H21ClN4OS/c22-17-13-18-15(12-20(27)23-18)11-14(17)5-6-25-7-9-26(10-8-25)21-16-3-1-2-4-19(16)28-24-21/h1-4,11,13H,5-10,12H2,(H,23,27)	dilist_587							4	Yes	No	Yes
OASIS1657	DTXSID3039242	Benzene	DTXCID20135	71-43-2	UHOVQNZJYSORNB-UHFFFAOYSA-N	Benzene	C1=CC=CC=C1	InChI=1S/C6H6/c1-2-4-6-5-3-1/h1-6H					ice_155			3	Yes	No	No
OASIS1517	DTXSID9022524	Thalidomide	DTXCID402524	50-35-1	UEJJHQNACJXSKW-UHFFFAOYSA-N	2-(2,6-Dioxopiperidin-3-yl)-1H-isoindole-1,3(2H)-dione	O=C1N(C2CCC(=O)NC2=O)C(=O)C2=CC=CC=C12	InChI=1/C13H10N2O4/c16-10-6-5-9(11(17)14-10)15-12(18)7-3-1-2-4-8(7)13(15)19/h1-4,9H,5-6H2,(H,14,16,17)	dilist_1006							4	Yes	No	Yes
OASIS1472	DTXSID8046454	Erlotinib	DTXCID6026454	183321-74-6	AAKJLRGGTJKAMG-UHFFFAOYSA-N	N-(3-Ethynylphenyl)-6,7-bis(2-methoxyethoxy)quinazolin-4-amine	COCCOC1=CC2=NC=NC(NC3=CC=CC(=C3)C#C)=C2C=C1OCCOC	InChI=1S/C22H23N3O4/c1-4-16-6-5-7-17(12-16)25-22-18-13-20(28-10-8-26-2)21(29-11-9-27-3)14-19(18)23-15-24-22/h1,5-7,12-15H,8-11H2,2-3H3,(H,23,24,25)	dilist_854							4	Yes	No	Yes
OASIS1587	DTXSID9049035	Lumiracoxib	DTXCID4028961	220991-20-8	KHPKQFYUPIUARC-UHFFFAOYSA-N	[2-(2-Chloro-6-fluoroanilino)-5-methylphenyl]acetic acid	CC1=CC=C(NC2=C(F)C=CC=C2Cl)C(CC(O)=O)=C1	InChI=1S/C15H13ClFNO2/c1-9-5-6-13(10(7-9)8-14(19)20)18-15-11(16)3-2-4-12(15)17/h2-7,18H,8H2,1H3,(H,19,20)	dilist_316							4	No	Yes	Yes
OASIS1435	DTXSID8023551	Ramipril	DTXCID203551	87333-19-5	HDACQVRGBOVJII-JBDAPHQKSA-N	(2S,3aS,6aS)-1-[(2S)-2-{[(2S)-1-Ethoxy-1-oxo-4-phenylbutan-2-yl]amino}propanoyl]octahydrocyclopenta[b]pyrrole-2-carboxylic acid	CCOC(=O)[C@H](CCC1=CC=CC=C1)N[C@@H](C)C(=O)N1[C@H]2CCC[C@H]2C[C@H]1C(O)=O	InChI=1S/C23H32N2O5/c1-3-30-23(29)18(13-12-16-8-5-4-6-9-16)24-15(2)21(26)25-19-11-7-10-17(19)14-20(25)22(27)28/h4-6,8-9,15,17-20,24H,3,7,10-14H2,1-2H3,(H,27,28)/t15-,17-,18-,19-,20-/m0/s1	dilist_547							4	Yes	No	Yes
OASIS1297	DTXSID7022887	Deferoxamine	DTXCID002887	70-51-9	UBQYURCVBFRUQT-UHFFFAOYSA-N	N~4~-{5-[Acetyl(hydroxy)amino]pentyl}-N~1~-(5-{4-[(5-aminopentyl)(hydroxy)amino]-4-oxobutanamido}pentyl)-N~1~-hydroxybutanediamide	CC(=O)N(O)CCCCCNC(=O)CCC(=O)N(O)CCCCCNC(=O)CCC(=O)N(O)CCCCCN	InChI=1S/C25H48N6O8/c1-21(32)29(37)18-9-3-6-16-27-22(33)12-14-25(36)31(39)20-10-4-7-17-28-23(34)11-13-24(35)30(38)19-8-2-5-15-26/h37-39H,2-20,26H2,1H3,(H,27,33)(H,28,34)	dilist_83							4	No	Yes	Yes
OASIS495	DTXSID4021341	4,4'-Thiobis(6-tert-butyl-m-cresol)	DTXCID301341	96-69-5	HXIQYSLFEXIOAV-UHFFFAOYSA-N	4,4'-Sulfanediylbis(2-tert-butyl-5-methylphenol)	CC1=CC(O)=C(C=C1SC1=C(C)C=C(O)C(=C1)C(C)(C)C)C(C)(C)C	InChI=1S/C22H30O2S/c1-13-9-17(23)15(21(3,4)5)11-19(13)25-20-12-16(22(6,7)8)18(24)10-14(20)2/h9-12,23-24H,1-8H3				fraunhofer_176				3	No	Yes	No
OASIS333	DTXSID9020295	4-Chloroaniline	DTXCID50295	106-47-8	QSNSCYSYFYORTR-UHFFFAOYSA-N	4-Chloroaniline	NC1=CC=C(Cl)C=C1	InChI=1S/C6H6ClN/c7-5-1-3-6(8)4-2-5/h1-4H,8H2			drugmatrix_10					2	Yes	No	No
OASIS020	DTXSID8021480	Doxorubicin	DTXCID301480	23214-92-8	AOJJSUZBOXZQNB-TZSSRYMLSA-N	(1S,3S)-3,5,12-Trihydroxy-3-(hydroxyacetyl)-10-methoxy-6,11-dioxo-1,2,3,4,6,11-hexahydrotetracen-1-yl 3-amino-2,3,6-trideoxy-alpha-L-lyxo-hexopyranoside	COC1=C2C(=O)C3=C(O)C4=C(C[C@](O)(C[C@@H]4O[C@H]4C[C@H](N)[C@H](O)[C@H](C)O4)C(=O)CO)C(O)=C3C(=O)C2=CC=C1	InChI=1S/C27H29NO11/c1-10-22(31)13(28)6-17(38-10)39-15-8-27(36,16(30)9-29)7-12-19(15)26(35)21-20(24(12)33)23(32)11-4-3-5-14(37-2)18(11)25(21)34/h3-5,10,13,15,17,22,29,31,33,35-36H,6-9,28H2,1-2H3/t10-,13-,15-,17-,22+,27-/m0/s1	dilist_841					tggates_18		2	Yes	No	No
OASIS981	DTXSID4020038	Alclofenac	DTXCID9038	22131-79-9	ARHWPKZXBHOEEE-UHFFFAOYSA-N	{3-Chloro-4-[(prop-2-en-1-yl)oxy]phenyl}acetic acid	OC(=O)CC1=CC=C(OCC=C)C(Cl)=C1	InChI=1S/C11H11ClO3/c1-2-5-15-10-4-3-8(6-9(10)12)7-11(13)14/h2-4,6H,1,5,7H2,(H,13,14)	dilist_1029							4	No	Yes	No
OASIS492	DTXSID4032372	Difenoconazole	DTXCID2012372	119446-68-3	BQYJATMQXGBDHF-UHFFFAOYSA-N	1-({2-[2-Chloro-4-(4-chlorophenoxy)phenyl]-4-methyl-1,3-dioxolan-2-yl}methyl)-1H-1,2,4-triazole	CC1COC(CN2C=NC=N2)(O1)C1=C(Cl)C=C(OC2=CC=C(Cl)C=C2)C=C1	InChI=1/C19H17Cl2N3O3/c1-13-9-25-19(27-13,10-24-12-22-11-23-24)17-7-6-16(8-18(17)21)26-15-4-2-14(20)3-5-15/h2-8,11-13H,9-10H2,1H3				fraunhofer_172				3	No	Yes	Yes
OASIS1158	DTXSID5046697	Pazufloxacin	DTXCID3026697	127045-41-4	XAGMUUZPGZWTRP-ZETCQYMHSA-N	(3S)-10-(1-Aminocyclopropyl)-9-fluoro-3-methyl-7-oxo-2,3-dihydro-7H-[1,4]oxazino[2,3,4-ij]quinoline-6-carboxylic acid	C[C@H]1COC2=C(C(F)=CC3=C2N1C=C(C(O)=O)C3=O)C1(N)CC1	InChI=1S/C16H15FN2O4/c1-7-6-23-14-11(16(18)2-3-16)10(17)4-8-12(14)19(7)5-9(13(8)20)15(21)22/h4-5,7H,2-3,6,18H2,1H3,(H,21,22)/t7-/m0/s1	dilist_378							4	Yes	No	No
OASIS1739	DTXSID10233968	Cabozantinib	DTXCID40156459	849217-68-1	ONIQOQHATWINJY-UHFFFAOYSA-N	N~1~-{4-[(6,7-Dimethoxyquinolin-4-yl)oxy]phenyl}-N'~1~-(4-fluorophenyl)cyclopropane-1,1-dicarboxamide	COC1=CC2=NC=CC(OC3=CC=C(NC(=O)C4(CC4)C(=O)NC4=CC=C(F)C=C4)C=C3)=C2C=C1OC	InChI=1S/C28H24FN3O5/c1-35-24-15-21-22(16-25(24)36-2)30-14-11-23(21)37-20-9-7-19(8-10-20)32-27(34)28(12-13-28)26(33)31-18-5-3-17(29)4-6-18/h3-11,14-16H,12-13H2,1-2H3,(H,31,33)(H,32,34)		dilirank2_204						4	No	Yes	Yes
OASIS1665	DTXSID3040774	alpha,beta-Thujone	DTXCID601474050	76231-76-0	USMNOWBWPHYOEA-VWHDNNRLSA-N	(1S,5R)-4-Methyl-1-(propan-2-yl)bicyclo[3.1.0]hexan-3-one	[H][C@]12C[C@]1(CC(=O)C2C)C(C)C	InChI=1S/C10H16O/c1-6(2)10-4-8(10)7(3)9(11)5-10/h6-8H,4-5H2,1-3H3/t7?,8-,10+/m1/s1					ice_73			3	No	Yes	No
OASIS1066	DTXSID4048484	Heptaminol	DTXCID0028458	372-66-7	LREQLEBVOXIEOM-UHFFFAOYSA-N	6-Amino-2-methylheptan-2-ol	CC(N)CCCC(C)(C)O	InChI=1/C8H19NO/c1-7(9)5-4-6-8(2,3)10/h7,10H,4-6,9H2,1-3H3	dilist_229							4	Yes	No	Yes
OASIS336	DTXSID8020830	8-Methoxypsoralen	DTXCID40830	298-81-7	QXKHYNVANLEOEG-UHFFFAOYSA-N	9-Methoxy-7H-furo[3,2-g][1]benzopyran-7-one	COC1=C2OC(=O)C=CC2=CC2=C1OC=C2	InChI=1S/C12H8O4/c1-14-12-10-8(4-5-15-10)6-7-2-3-9(13)16-11(7)12/h2-6H,1H3	dilist_781			fraunhofer_77	ice_46			3	Yes	No	Yes
OASIS589	DTXSID9066544	Benzenamine, 4,4'-methylenebis[2,6-bis(1-methylethyl)-	DTXCID0036182	19900-69-7	KZTROCYBPMKGAW-UHFFFAOYSA-N	4,4'-Methylenebis[2,6-di(propan-2-yl)aniline]	CC(C)C1=CC(CC2=CC(C(C)C)=C(N)C(=C2)C(C)C)=CC(C(C)C)=C1N	InChI=1S/C25H38N2/c1-14(2)20-10-18(11-21(15(3)4)24(20)26)9-19-12-22(16(5)6)25(27)23(13-19)17(7)8/h10-17H,9,26-27H2,1-8H3				fraunhofer_292				3	No	Yes	No
OASIS1795	DTXSID401026209	Acalabrutinib	DTXCID401510462	1420477-60-6	WDENQIQQYWYTPO-DETXXQSHNA-N	N/A	CC#CC(=O)N1CCC[C@H]1C1=NC(=C2N1C=CN=C2N)C1=CC=C(C=C1)C(=O)NC1=CC=CC=N1	InChI=1/C26H23N7O2/c1-2-6-21(34)32-15-5-7-19(32)25-31-22(23-24(27)29-14-16-33(23)25)17-9-11-18(12-10-17)26(35)30-20-8-3-4-13-28-20/h3-4,8-14,16,19H,5,7,15H2,1H3,(H2,27,29)(H,28,30,35)/t19-/s2		dilirank2_60						4	No	Yes	Yes
OASIS1523	DTXSID9022736	Carbimazole	DTXCID902736	22232-54-8	CFOYWRHIYXMDOT-UHFFFAOYSA-N	Ethyl 3-methyl-2-sulfanylidene-2,3-dihydro-1H-imidazole-1-carboxylate	CCOC(=O)N1C=CN(C)C1=S	InChI=1S/C7H10N2O2S/c1-3-11-7(10)9-5-4-8(2)6(9)12/h4-5H,3H2,1-2H3	dilist_568							4	No	Yes	Yes
OASIS1154	DTXSID5046433	Dofetilide	DTXCID3026433	115256-11-6	IXTMWRCNAAVVAI-UHFFFAOYSA-N	N-(4-{2-[(2-{4-[(Methanesulfonyl)amino]phenoxy}ethyl)(methyl)amino]ethyl}phenyl)methanesulfonamide	CN(CCOC1=CC=C(NS(C)(=O)=O)C=C1)CCC1=CC=C(NS(C)(=O)=O)C=C1	InChI=1S/C19H27N3O5S2/c1-22(13-12-16-4-6-17(7-5-16)20-28(2,23)24)14-15-27-19-10-8-18(9-11-19)21-29(3,25)26/h4-11,20-21H,12-15H2,1-3H3	dilist_656							4	Yes	No	Yes
OASIS1095	DTXSID5022853	6-(3-o-Chlorophenyl-5-methylisoxazol-4-ylamido) penicillanic acid	DTXCID502853	61-72-3	LQOLIRLGBULYKD-JKIFEVAISA-N	(2S,5R,6R)-6-{[3-(2-Chlorophenyl)-5-methyl-1,2-oxazole-4-carbonyl]amino}-3,3-dimethyl-7-oxo-4-thia-1-azabicyclo[3.2.0]heptane-2-carboxylic acid	CC1=C(C(=O)N[C@H]2[C@H]3SC(C)(C)[C@@H](N3C2=O)C(O)=O)C(=NO1)C1=CC=CC=C1Cl	InChI=1S/C19H18ClN3O5S/c1-8-11(12(22-28-8)9-6-4-5-7-10(9)20)15(24)21-13-16(25)23-14(18(26)27)19(2,3)29-17(13)23/h4-7,13-14,17H,1-3H3,(H,21,24)(H,26,27)/t13-,14+,17-/m1/s1	dilist_279							4	Yes	No	No
OASIS781	DTXSID2020634	5-Fluorouracil	DTXCID40634	51-21-8	GHASVSINZRGABV-UHFFFAOYSA-N	5-Fluoropyrimidine-2,4(1H,3H)-dione	FC1=CNC(=O)NC1=O	InChI=1S/C4H3FN2O2/c5-2-1-6-4(9)7-3(2)8/h1H,(H2,6,7,8,9)	dilist_886							4	Yes	No	Yes
OASIS1146	DTXSID5045043	Trazodone	DTXCID3025043	19794-93-5	PHLBKPHSAVXXEF-UHFFFAOYSA-N	2-{3-[4-(3-Chlorophenyl)piperazin-1-yl]propyl}[1,2,4]triazolo[4,3-a]pyridin-3(2H)-one	ClC1=CC=CC(=C1)N1CCN(CCCN2N=C3C=CC=CN3C2=O)CC1	InChI=1S/C19H22ClN5O/c20-16-5-3-6-17(15-16)23-13-11-22(12-14-23)8-4-10-25-19(26)24-9-2-1-7-18(24)21-25/h1-3,5-7,9,15H,4,8,10-14H2	dilist_602							4	Yes	No	Yes
OASIS292	DTXSID1020431	1,4-Dichlorobenzene	DTXCID30431	106-46-7	OCJBOOLMMGQPQU-UHFFFAOYSA-N	1,4-Dichlorobenzene	ClC1=CC=C(Cl)C=C1	InChI=1S/C6H4Cl2/c7-5-1-2-6(8)4-3-5/h1-4H	dilist_400		drugmatrix_2	fraunhofer_296	ice_113			2	Yes	No	Yes
OASIS1601	DTXSID4021391	Tris(methylphenyl) phosphate	DTXCID001778218	1330-78-5	N/A	N/A	N/A	N/A					ice_135			3	No	Yes	No
OASIS1359	DTXSID7048328	Sarpogrelate	DTXCID2028303	125926-17-2	FFYNAVGJSYHHFO-UHFFFAOYSA-N	4-{[1-(Dimethylamino)-3-{2-[2-(3-methoxyphenyl)ethyl]phenoxy}propan-2-yl]oxy}-4-oxobutanoic acid	COC1=CC(CCC2=CC=CC=C2OCC(CN(C)C)OC(=O)CCC(O)=O)=CC=C1	InChI=1/C24H31NO6/c1-25(2)16-21(31-24(28)14-13-23(26)27)17-30-22-10-5-4-8-19(22)12-11-18-7-6-9-20(15-18)29-3/h4-10,15,21H,11-14,16-17H2,1-3H3,(H,26,27)	dilist_789							4	No	Yes	No
OASIS879	DTXSID20861271	N-(4-{4-[Ethyl(heptyl)amino]-1-hydroxybutyl}phenyl)methanesulfonamide	DTXCID30197270	122647-31-8	ALOBUEHUHMBRLE-UHFFFAOYSA-N	N-(4-{4-[Ethyl(heptyl)amino]-1-hydroxybutyl}phenyl)methanesulfonamide	CCCCCCCN(CC)CCCC(O)C1=CC=C(NS(C)(=O)=O)C=C1	InChI=1/C20H36N2O3S/c1-4-6-7-8-9-16-22(5-2)17-10-11-20(23)18-12-14-19(15-13-18)21-26(3,24)25/h12-15,20-21,23H,4-11,16-17H2,1-3H3	dilist_482							4	Yes	No	No
OASIS1728	DTXSID101026181	Diroximel Fumarate	DTXCID301510433	1577222-14-0	YIMYDTCOUQIDMT-SNAWJCMRSA-N	N/A	COC(=O)\C=C\C(=O)OCCN1C(=O)CCC1=O	InChI=1S/C11H13NO6/c1-17-10(15)4-5-11(16)18-7-6-12-8(13)2-3-9(12)14/h4-5H,2-3,6-7H2,1H3/b5-4+		dilirank2_177						4	No	Yes	Yes
OASIS1428	DTXSID8023399	Oxandrolone	DTXCID203399	53-39-4	QSLJIVKCVHQPLV-PEMPUTJUSA-N	(4aS,4bS,6aS,7S,9aS,9bR,11aS)-7-Hydroxy-4a,6a,7-trimethyltetradecahydrocyclopenta[5,6]naphtho[1,2-c]pyran-2(1H)-one	C[C@]1(O)CC[C@H]2[C@@H]3CC[C@H]4CC(=O)OC[C@]4(C)[C@H]3CC[C@]12C	InChI=1S/C19H30O3/c1-17-11-22-16(20)10-12(17)4-5-13-14(17)6-8-18(2)15(13)7-9-19(18,3)21/h12-15,21H,4-11H2,1-3H3/t12-,13+,14-,15-,17-,18-,19-/m0/s1	dilist_272							4	Yes	No	No
OASIS1490	DTXSID8049046	Alpidem	DTXCID3028972	82626-01-5	JRTIDHTUMYMPRU-UHFFFAOYSA-N	2-[6-Chloro-2-(4-chlorophenyl)imidazo[1,2-a]pyridin-3-yl]-N,N-dipropylacetamide	CCCN(CCC)C(=O)CC1=C(N=C2C=CC(Cl)=CN12)C1=CC=C(Cl)C=C1	InChI=1S/C21H23Cl2N3O/c1-3-11-25(12-4-2)20(27)13-18-21(15-5-7-16(22)8-6-15)24-19-10-9-17(23)14-26(18)19/h5-10,14H,3-4,11-13H2,1-2H3	dilist_498							4	No	No	Yes
OASIS1341	DTXSID7044130	Sulfadiazine	DTXCID5024130	68-35-9	SEEPANYCNGTZFQ-UHFFFAOYSA-N	4-Amino-N-(pyrimidin-2-yl)benzene-1-sulfonamide	NC1=CC=C(C=C1)S(=O)(=O)NC1=NC=CC=N1	InChI=1S/C10H10N4O2S/c11-8-2-4-9(5-3-8)17(15,16)14-10-12-6-1-7-13-10/h1-7H,11H2,(H,12,13,14)	dilist_936							4	Yes	No	Yes
OASIS1077	DTXSID5020021	N-Acetyl-L-cysteine	DTXCID4021	616-91-1	PWKSKIMOESPYIA-BYPYZUCNSA-N	N-Acetyl-L-cysteine	CC(=O)N[C@@H](CS)C(O)=O	InChI=1S/C5H9NO3S/c1-3(7)6-4(2-10)5(8)9/h4,10H,2H2,1H3,(H,6,7)(H,8,9)/t4-/m0/s1	dilist_85							4	Yes	No	Yes
OASIS1402	DTXSID8022828	Cladribine	DTXCID602828	4291-63-8	PTOAARAWEBMLNO-KVQBGUIXSA-N	2-Chloro-2'-deoxyadenosine	NC1=NC(Cl)=NC2=C1N=CN2[C@H]1C[C@H](O)[C@@H](CO)O1	InChI=1S/C10H12ClN5O3/c11-10-14-8(12)7-9(15-10)16(3-13-7)6-1-4(18)5(2-17)19-6/h3-6,17-18H,1-2H2,(H2,12,14,15)/t4-,5+,6+/m0/s1	dilist_927							4	No	Yes	Yes
OASIS074	DTXSID8021359	Tolbutamide	DTXCID801359	64-77-7	JLRGJRBPOGGCBT-UHFFFAOYSA-N	N-(Butylcarbamoyl)-4-methylbenzene-1-sulfonamide	CCCCNC(=O)NS(=O)(=O)C1=CC=C(C)C=C1	InChI=1S/C12H18N2O3S/c1-3-4-9-13-12(15)14-18(16,17)11-7-5-10(2)6-8-11/h5-8H,3-4,9H2,1-2H3,(H2,13,14,15)	dilist_493					tggates_70		2	Yes	No	Yes
OASIS840	DTXSID2044002	Fluvoxamine	DTXCID0024002	54739-18-3	CJOFXWAVKWHTFT-XSFVSMFZSA-N	2-{[(E)-{5-Methoxy-1-[4-(trifluoromethyl)phenyl]pentylidene}amino]oxy}ethan-1-amine	COCCCC\C(=N/OCCN)C1=CC=C(C=C1)C(F)(F)F	InChI=1S/C15H21F3N2O2/c1-21-10-3-2-4-14(20-22-11-9-19)12-5-7-13(8-6-12)15(16,17)18/h5-8H,2-4,9-11,19H2,1H3/b20-14+	dilist_848							4	Yes	No	Yes
OASIS1608	DTXSID7021075	Corn oil	N/A	8001-30-7	N/A	N/A	N/A	N/A					ice_98			3	No	No	Yes
OASIS327	DTXSID5020023	Acrolein	DTXCID8023	107-02-8	HGINCPLSRVDWNT-UHFFFAOYSA-N	Prop-2-enal	C=CC=O	InChI=1S/C3H4O/c1-2-3-4/h2-3H,1H2			drugmatrix_15					2	Yes	No	No
OASIS563	DTXSID1024120	Glufosinate-ammonium	DTXCID204120	77182-82-2	ZBMRKNMTMPPMMK-UHFFFAOYSA-N	Ammonium 2-amino-4-[hydroxy(methyl)phosphoryl]butanoate	[NH4+].CP(O)(=O)CCC(N)C([O-])=O	InChI=1/C5H12NO4P.H3N/c1-11(9,10)3-2-4(6)5(7)8;/h4H,2-3,6H2,1H3,(H,7,8)(H,9,10);1H3				fraunhofer_259				3	No	No	Yes
OASIS1138	DTXSID5042613	Amisulpride	DTXCID3022613	71675-85-9	NTJOBXMMWNYJFB-UHFFFAOYSA-N	4-Amino-5-(ethanesulfonyl)-N-[(1-ethylpyrrolidin-2-yl)methyl]-2-methoxybenzamide	CCN1CCCC1CNC(=O)C1=CC(=C(N)C=C1OC)S(=O)(=O)CC	InChI=1/C17H27N3O4S/c1-4-20-8-6-7-12(20)11-19-17(21)13-9-16(25(22,23)5-2)14(18)10-15(13)24-3/h9-10,12H,4-8,11,18H2,1-3H3,(H,19,21)	dilist_537	dilirank2_125						4	No	Yes	Yes
OASIS1269	DTXSID6048969	Menatetrenone	DTXCID3028895	863-61-6	DKHGMERMDICWDU-GHDNBGIDSA-N	2-Methyl-3-[(2E,6E,10E)-3,7,11,15-tetramethylhexadeca-2,6,10,14-tetraen-1-yl]naphthalene-1,4-dione	CC(C)=CCC\C(C)=C\CC\C(C)=C\CC\C(C)=C\CC1=C(C)C(=O)C2=C(C=CC=C2)C1=O	InChI=1S/C31H40O2/c1-22(2)12-9-13-23(3)14-10-15-24(4)16-11-17-25(5)20-21-27-26(6)30(32)28-18-7-8-19-29(28)31(27)33/h7-8,12,14,16,18-20H,9-11,13,15,17,21H2,1-6H3/b23-14+,24-16+,25-20+	dilist_149							4	No	Yes	Yes
OASIS1917	DTXSID901026309	Fedratinib hydrochloride	DTXCID101510544	1374744-69-0	QAFZLTVOFJHYDF-UHFFFAOYSA-N	N/A	O.Cl.Cl.CC1=CN=C(NC2=CC=C(OCCN3CCCC3)C=C2)N=C1NC1=CC(=CC=C1)S(=O)(=O)NC(C)(C)C	InChI=1S/C27H36N6O3S.2ClH.H2O/c1-20-19-28-26(30-21-10-12-23(13-11-21)36-17-16-33-14-5-6-15-33)31-25(20)29-22-8-7-9-24(18-22)37(34,35)32-27(2,3)4;;;/h7-13,18-19,32H,5-6,14-17H2,1-4H3,(H2,28,29,30,31);2*1H;1H2		dilirank2_233						4	No	Yes	Yes
OASIS1541	DTXSID9023330	Moexipril	DTXCID803330	103775-10-6	UWWDHYUMIORJTA-HSQYWUDLSA-N	(3S)-2-{N-[(2S)-1-Ethoxy-1-oxo-4-phenylbutan-2-yl]-L-alanyl}-6,7-dimethoxy-1,2,3,4-tetrahydroisoquinoline-3-carboxylic acid	CCOC(=O)[C@H](CCC1=CC=CC=C1)N[C@@H](C)C(=O)N1CC2=CC(OC)=C(OC)C=C2C[C@H]1C(O)=O	InChI=1S/C27H34N2O7/c1-5-36-27(33)21(12-11-18-9-7-6-8-10-18)28-17(2)25(30)29-16-20-15-24(35-4)23(34-3)14-19(20)13-22(29)26(31)32/h6-10,14-15,17,21-22,28H,5,11-13,16H2,1-4H3,(H,31,32)/t17-,21-,22-/m0/s1	dilist_550							4	No	Yes	No
OASIS051	DTXSID5020364	Cyclophosphamide	DTXCID70364	50-18-0	CMSMOCZEIVJLDB-UHFFFAOYSA-N	2-[Bis(2-chloroethyl)amino]-1,3,2lambda~5~-oxazaphosphinan-2-one	ClCCN(CCCl)P1(=O)NCCCO1	InChI=1/C7H15Cl2N2O2P/c8-2-5-11(6-3-9)14(12)10-4-1-7-13-14/h1-7H2,(H,10,12)	dilist_609					tggates_47		2	Yes	No	Yes
OASIS1534	DTXSID9023128	Hycanthone	DTXCID303128	3105-97-3	MFZWMTSUNYWVBU-UHFFFAOYSA-N	1-{[2-(Diethylamino)ethyl]amino}-4-(hydroxymethyl)-9H-thioxanthen-9-one	CCN(CC)CCNC1=CC=C(CO)C2=C1C(=O)C1=CC=CC=C1S2	InChI=1S/C20H24N2O2S/c1-3-22(4-2)12-11-21-16-10-9-14(13-23)20-18(16)19(24)15-7-5-6-8-17(15)25-20/h5-10,21,23H,3-4,11-13H2,1-2H3	dilist_528							4	No	Yes	Yes
OASIS690	DTXSID1020562	Enflurane	DTXCID30562	13838-16-9	JPGQOUSTVILISH-UHFFFAOYSA-N	N/A	FC(F)OC(F)(F)C(F)Cl	InChI=1/C3H2ClF5O/c4-1(5)3(8,9)10-2(6)7/h1-2H	dilist_878							4	Yes	No	Yes
OASIS228	DTXSID5020869	4,4'-Methylenebis(N,N-dimethylaniline)	DTXCID70869	101-61-1	JNRLEMMIVRBKJE-UHFFFAOYSA-N	4,4'-Methylenebis(N,N-dimethylaniline)	CN(C)C1=CC=C(CC2=CC=C(C=C2)N(C)C)C=C1	InChI=1S/C17H22N2/c1-18(2)16-9-5-14(6-10-16)13-15-7-11-17(12-8-15)19(3)4/h5-12H,13H2,1-4H3							toxrefdb_64	1	Yes	No	No
OASIS090	DTXSID5021209	6-Propyl-2-thiouracil	DTXCID101209	51-52-5	KNAHARQHSZJURB-UHFFFAOYSA-N	6-Propyl-2-sulfanylidene-2,3-dihydropyrimidin-4(1H)-one	CCCC1=CC(=O)NC(=S)N1	InChI=1S/C7H10N2OS/c1-2-3-5-4-6(10)9-7(11)8-5/h4H,2-3H2,1H3,(H2,8,9,10,11)	dilist_1107					tggates_110		2	Yes	No	Yes
OASIS1167	DTXSID5048978	Acetylcholine chloride	DTXCID5028904	60-31-1	JUGOREOARAHOCO-UHFFFAOYSA-M	2-(Acetyloxy)-N,N,N-trimethylethan-1-aminium chloride	[Cl-].CC(=O)OCC[N+](C)(C)C	InChI=1S/C7H16NO2.ClH/c1-7(9)10-6-5-8(2,3)4;/h5-6H2,1-4H3;1H/q+1;/p-1	dilist_111							4	Yes	No	Yes
OASIS1382	DTXSID8020331	Ciprofibrate	DTXCID20331	52214-84-3	KPSRODZRAIWAKH-UHFFFAOYSA-N	2-[4-(2,2-Dichlorocyclopropyl)phenoxy]-2-methylpropanoic acid	CC(C)(OC1=CC=C(C=C1)C1CC1(Cl)Cl)C(O)=O	InChI=1/C13H14Cl2O3/c1-12(2,11(16)17)18-9-5-3-8(4-6-9)10-7-13(10,14)15/h3-6,10H,7H2,1-2H3,(H,16,17)	dilist_141							4	No	Yes	Yes
OASIS1337	DTXSID7040235	Ivermectin	N/A	70288-86-7	N/A	N/A	N/A	N/A	dilist_403							4	Yes	No	Yes
OASIS293	DTXSID0020151	Benzyl acetate	DTXCID40151	140-11-4	QUKGYYKBILRGFE-UHFFFAOYSA-N	Benzyl acetate	CC(=O)OCC1=CC=CC=C1	InChI=1S/C9H10O2/c1-8(10)11-7-9-5-3-2-4-6-9/h2-6H,7H2,1H3			drugmatrix_19	fraunhofer_225	ice_132			2	Yes	No	Yes
OASIS1863	DTXSID60174170	Lomitapide mesylate	DTXCID8096661	202914-84-9	QKVKOFVWUHNEBX-UHFFFAOYSA-N	Methanesulfonic acid--N-(2,2,2-trifluoroethyl)-9-[4-(4-{[4'-(trifluoromethyl)[1,1'-biphenyl]-2-carbonyl]amino}piperidin-1-yl)butyl]-9H-fluorene-9-carboxamide (1/1)	CS(O)(=O)=O.FC(F)(F)CNC(=O)C1(CCCCN2CCC(CC2)NC(=O)C2=CC=CC=C2C2=CC=C(C=C2)C(F)(F)F)C2=CC=CC=C2C2=CC=CC=C12	InChI=1S/C39H37F6N3O2.CH4O3S/c40-38(41,42)25-46-36(50)37(33-13-5-3-10-30(33)31-11-4-6-14-34(31)37)21-7-8-22-48-23-19-28(20-24-48)47-35(49)32-12-2-1-9-29(32)26-15-17-27(18-16-26)39(43,44)45;1-5(2,3)4/h1-6,9-18,28H,7-8,19-25H2,(H,46,50)(H,47,49);1H3,(H,2,3,4)		dilirank2_211						4	No	Yes	Yes
OASIS381	DTXSID0040127	2,6-Diaminopyridine	DTXCID8020127	141-86-6	VHNQIURBCCNWDN-UHFFFAOYSA-N	Pyridine-2,6-diamine	NC1=CC=CC(N)=N1	InChI=1S/C5H7N3/c6-4-2-1-3-5(7)8-4/h1-3H,(H4,6,7,8)				fraunhofer_36				3	No	Yes	Yes
OASIS1748	DTXSID10912307	Enzalutamide	DTXCID301341329	915087-33-1	WXCXUHSOUPDCQV-UHFFFAOYSA-N	4-{3-[4-Cyano-3-(trifluoromethyl)phenyl]-5,5-dimethyl-4-oxo-2-sulfanylideneimidazolidin-1-yl}-2-fluoro-N-methylbenzamide	CNC(=O)C1=C(F)C=C(C=C1)N1C(=S)N(C(=O)C1(C)C)C1=CC(=C(C=C1)C#N)C(F)(F)F	InChI=1S/C21H16F4N4O2S/c1-20(2)18(31)28(12-5-4-11(10-26)15(8-12)21(23,24)25)19(32)29(20)13-6-7-14(16(22)9-13)17(30)27-3/h4-9H,1-3H3,(H,27,30)		dilirank2_164						4	No	Yes	Yes
OASIS121	DTXSID6020430	1,2-Dichlorobenzene	DTXCID00430	95-50-1	RFFLAFLAYFXFSW-UHFFFAOYSA-N	1,2-Dichlorobenzene	ClC1=C(Cl)C=CC=C1	InChI=1S/C6H4Cl2/c7-5-3-1-2-4-6(5)8/h1-4H				fraunhofer_95	ice_123		toxrefdb_57	1	Yes	No	No
OASIS220	DTXSID4034576	2-Bromo-4-hydroxyacetophenone	DTXCID2014576	2491-38-5	LJYOFQHKEWTQRH-UHFFFAOYSA-N	2-Bromo-1-(4-hydroxyphenyl)ethan-1-one	OC1=CC=C(C=C1)C(=O)CBr	InChI=1S/C8H7BrO2/c9-5-8(11)6-1-3-7(10)4-2-6/h1-4,10H,5H2							toxrefdb_38	1	Yes	No	Yes
OASIS696	DTXSID1022558	Adenosine	DTXCID902558	58-61-7	OIRDTQYFTABQOQ-KQYNXXCUSA-N	Adenosine	NC1=NC=NC2=C1N=CN2[C@@H]1O[C@H](CO)[C@@H](O)[C@H]1O	InChI=1S/C10H13N5O4/c11-8-5-9(13-2-12-8)15(3-14-5)10-7(18)6(17)4(1-16)19-10/h2-4,6-7,10,16-18H,1H2,(H2,11,12,13)/t4-,6-,7-,10-/m1/s1	dilist_929							4	Yes	No	Yes
OASIS739	DTXSID1025302	Octinoxate	DTXCID905302	5466-77-3	YBGZDTIWKVFICR-UHFFFAOYSA-N	2-Ethylhexyl 3-(4-methoxyphenyl)prop-2-enoate	CCCCC(CC)COC(=O)C=CC1=CC=C(OC)C=C1	InChI=1/C18H26O3/c1-4-6-7-15(5-2)14-21-18(19)13-10-16-8-11-17(20-3)12-9-16/h8-13,15H,4-7,14H2,1-3H3	dilist_464							4	No	Yes	Yes
OASIS1091	DTXSID5022722	Calcitriol	DTXCID002722	32222-06-3	GMRQFYUYWCNGIN-NKMMMXOESA-N	(1S,3R,5Z,7E)-9,10-Secocholesta-5,7,10-triene-1,3,25-triol	[H][C@@]1(CC[C@@]2([H])\C(CCC[C@]12C)=C\C=C1\C[C@@H](O)C[C@H](O)C1=C)[C@H](C)CCCC(C)(C)O	InChI=1S/C27H44O3/c1-18(8-6-14-26(3,4)30)23-12-13-24-20(9-7-15-27(23,24)5)10-11-21-16-22(28)17-25(29)19(21)2/h10-11,18,22-25,28-30H,2,6-9,12-17H2,1,3-5H3/b20-10+,21-11-/t18-,22-,23-,24+,25+,27-/m1/s1	dilist_211							4	No	No	Yes
OASIS417	DTXSID7024164	Bensulfuron-methyl	DTXCID004164	83055-99-6	XMQFTWRPUQYINF-UHFFFAOYSA-N	Methyl 2-({[(4,6-dimethoxypyrimidin-2-yl)carbamoyl]sulfamoyl}methyl)benzoate	COC(=O)C1=C(CS(=O)(=O)NC(=O)NC2=NC(OC)=CC(OC)=N2)C=CC=C1	InChI=1S/C16H18N4O7S/c1-25-12-8-13(26-2)18-15(17-12)19-16(22)20-28(23,24)9-10-6-4-5-7-11(10)14(21)27-3/h4-8H,9H2,1-3H3,(H2,17,18,19,20,22)				fraunhofer_81				3	No	Yes	No
OASIS127	DTXSID2021864	2,4-Dimethylphenol	DTXCID101864	105-67-9	KUFFULVDNCHOFZ-UHFFFAOYSA-N	2,4-Dimethylphenol	CC1=CC(C)=C(O)C=C1	InChI=1S/C8H10O/c1-6-3-4-8(9)7(2)5-6/h3-5,9H,1-2H3				fraunhofer_175			toxrefdb_98	1	Yes	No	No
OASIS1559	DTXSID9025087	Dimenhydrinate	DTXCID705087	523-87-5	NFLLKCVHYJRNRH-UHFFFAOYSA-N	8-Chloro-1,3-dimethyl-3,7-dihydro-1H-purine-2,6-dione--2-(diphenylmethoxy)-N,N-dimethylethan-1-amine (1/1)	CN1C2=C(NC(Cl)=N2)C(=O)N(C)C1=O.CN(C)CCOC(C1=CC=CC=C1)C1=CC=CC=C1	InChI=1S/C17H21NO.C7H7ClN4O2/c1-18(2)13-14-19-17(15-9-5-3-6-10-15)16-11-7-4-8-12-16;1-11-4-3(9-6(8)10-4)5(13)12(2)7(11)14/h3-12,17H,13-14H2,1-2H3;1-2H3,(H,9,10)	dilist_679							4	Yes	No	Yes
OASIS1835	DTXSID50149493	Dacomitinib	DTXCID8071984	1110813-31-4	LVXJQMNHJWSHET-AATRIKPKSA-N	(2E)-N-[4-(3-Chloro-4-fluoroanilino)-7-methoxyquinazolin-6-yl]-4-(piperidin-1-yl)but-2-enamide	COC1=C(NC(=O)\C=C\CN2CCCCC2)C=C2C(NC3=CC(Cl)=C(F)C=C3)=NC=NC2=C1	InChI=1S/C24H25ClFN5O2/c1-33-22-14-20-17(24(28-15-27-20)29-16-7-8-19(26)18(25)12-16)13-21(22)30-23(32)6-5-11-31-9-3-2-4-10-31/h5-8,12-15H,2-4,9-11H2,1H3,(H,30,32)(H,27,28,29)/b6-5+		dilirank2_186						4	No	Yes	Yes
OASIS300	DTXSID5033836	4-Nonylphenol	DTXCID001857	104-40-5	IGFHQQFPSIBGKE-UHFFFAOYSA-N	4-Nonylphenol	CCCCCCCCCC1=CC=C(O)C=C1	InChI=1S/C15H24O/c1-2-3-4-5-6-7-8-9-14-10-12-15(16)13-11-14/h10-13,16H,2-9H2,1H3			drugmatrix_13	fraunhofer_275			toxrefdb_185	1	No	Yes	No
OASIS966	DTXSID3048601	Fosfluconazole	DTXCID6028527	194798-83-9	GHJWNRRCRIGGIO-UHFFFAOYSA-N	2-(2,4-Difluorophenyl)-1,3-bis(1H-1,2,4-triazol-1-yl)propan-2-yl dihydrogen phosphate	OP(O)(=O)OC(CN1C=NC=N1)(CN1C=NC=N1)C1=CC=C(F)C=C1F	InChI=1S/C13H13F2N6O4P/c14-10-1-2-11(12(15)3-10)13(25-26(22,23)24,4-20-8-16-6-18-20)5-21-9-17-7-19-21/h1-3,6-9H,4-5H2,(H2,22,23,24)	dilist_1099							4	No	Yes	Yes
OASIS1015	DTXSID4023200	Lansoprazole	DTXCID703200	103577-45-3	MJIHNNLFOKEZEW-UHFFFAOYSA-N	2-{[3-Methyl-4-(2,2,2-trifluoroethoxy)pyridin-2-yl]methanesulfinyl}-1H-benzimidazole	CC1=C(CS(=O)C2=NC3=CC=CC=C3N2)N=CC=C1OCC(F)(F)F	InChI=1/C16H14F3N3O2S/c1-10-13(20-7-6-14(10)24-9-16(17,18)19)8-25(23)15-21-11-4-2-3-5-12(11)22-15/h2-7H,8-9H2,1H3,(H,21,22)	dilist_288							4	Yes	No	Yes
OASIS602	DTXSID0020234	Calcium acetate	DTXCID00234	62-54-4	VSGNNIFQASZAOI-UHFFFAOYSA-L	Calcium diacetate	[Ca++].CC([O-])=O.CC([O-])=O	InChI=1S/2C2H4O2.Ca/c2*1-2(3)4;/h2*1H3,(H,3,4);/q;;+2/p-2	dilist_239							4	Yes	No	No
OASIS1525	DTXSID9022784	Cephapirin	DTXCID602784	21593-23-7	UQLLWWBDSUHNEB-CZUORRHYSA-N	(6R,7R)-3-[(Acetyloxy)methyl]-8-oxo-7-{2-[(pyridin-4-yl)sulfanyl]acetamido}-5-thia-1-azabicyclo[4.2.0]oct-2-ene-2-carboxylic acid	CC(=O)OCC1=C(N2[C@H](SC1)[C@H](NC(=O)CSC1=CC=NC=C1)C2=O)C(O)=O	InChI=1S/C17H17N3O6S2/c1-9(21)26-6-10-7-28-16-13(15(23)20(16)14(10)17(24)25)19-12(22)8-27-11-2-4-18-5-3-11/h2-5,13,16H,6-8H2,1H3,(H,19,22)(H,24,25)/t13-,16-/m1/s1	dilist_113							4	Yes	No	No
OASIS574	DTXSID6022422	4,4'-Diaminobiphenyl methane	DTXCID402422	101-77-9	YBRVSVVVWCFQMG-UHFFFAOYSA-N	4,4'-Methylenedianiline	NC1=CC=C(CC2=CC=C(N)C=C2)C=C1	InChI=1S/C13H14N2/c14-12-5-1-10(2-6-12)9-11-3-7-13(15)8-4-11/h1-8H,9,14-15H2				fraunhofer_272				3	No	Yes	No
OASIS1756	DTXSID201025948	Nintedanib	DTXCID40875532	656247-17-5	XZXHXSATPCNXJR-ZIADKAODSA-N	N/A	COC(=O)C1=CC=C2C(NC(=O)\C2=C(/NC2=CC=C(C=C2)N(C)C(=O)CN2CCN(C)CC2)C2=CC=CC=C2)=C1	InChI=1S/C31H33N5O4/c1-34-15-17-36(18-16-34)20-27(37)35(2)24-12-10-23(11-13-24)32-29(21-7-5-4-6-8-21)28-25-14-9-22(31(39)40-3)19-26(25)33-30(28)38/h4-14,19,32H,15-18,20H2,1-3H3,(H,33,38)/b29-28-		dilirank2_180						4	No	Yes	Yes
OASIS1132	DTXSID5035080	Nelfinavir	DTXCID3015080	159989-64-7	QAGYKUNXZHXKMR-HKWSIXNMSA-N	(3S,4aS,8aS)-N-tert-Butyl-2-[(2R,3R)-2-hydroxy-3-(3-hydroxy-2-methylbenzamido)-4-(phenylsulfanyl)butyl]decahydroisoquinoline-3-carboxamide	CC1=C(C=CC=C1O)C(=O)N[C@@H](CSC1=CC=CC=C1)[C@H](O)CN1C[C@H]2CCCC[C@H]2C[C@H]1C(=O)NC(C)(C)C	InChI=1S/C32H45N3O4S/c1-21-25(15-10-16-28(21)36)30(38)33-26(20-40-24-13-6-5-7-14-24)29(37)19-35-18-23-12-9-8-11-22(23)17-27(35)31(39)34-32(2,3)4/h5-7,10,13-16,22-23,26-27,29,36-37H,8-9,11-12,17-20H2,1-4H3,(H,33,38)(H,34,39)/t22-,23+,26-,27-,29+/m0/s1	dilist_295							4	No	Yes	Yes
OASIS905	DTXSID30228937	Roxatidine	DTXCID80151428	78273-80-0	BCCREUFCSIMJFS-UHFFFAOYSA-N	2-Hydroxy-N-(3-{3-[(piperidin-1-yl)methyl]phenoxy}propyl)acetamide	OCC(=O)NCCCOC1=CC=CC(CN2CCCCC2)=C1	InChI=1S/C17H26N2O3/c20-14-17(21)18-8-5-11-22-16-7-4-6-15(12-16)13-19-9-2-1-3-10-19/h4,6-7,12,20H,1-3,5,8-11,13-14H2,(H,18,21)	dilist_1068							4	No	Yes	Yes
OASIS1010	DTXSID4023046	Fenoterol	DTXCID903046	13392-18-2	LSLYOANBFKQKPT-UHFFFAOYSA-N	5-(1-Hydroxy-2-{[1-(4-hydroxyphenyl)propan-2-yl]amino}ethyl)benzene-1,3-diol	CC(CC1=CC=C(O)C=C1)NCC(O)C1=CC(O)=CC(O)=C1	InChI=1/C17H21NO4/c1-11(6-12-2-4-14(19)5-3-12)18-10-17(22)13-7-15(20)9-16(21)8-13/h2-5,7-9,11,17-22H,6,10H2,1H3	dilist_205							4	No	Yes	Yes
OASIS1205	DTXSID6022975	Dyphylline	DTXCID102975	479-18-5	KSCFJBIXMNOVSH-UHFFFAOYSA-N	7-(2,3-Dihydroxypropyl)-1,3-dimethyl-3,7-dihydro-1H-purine-2,6-dione	CN1C2=C(N(CC(O)CO)C=N2)C(=O)N(C)C1=O	InChI=1/C10H14N4O4/c1-12-8-7(9(17)13(2)10(12)18)14(5-11-8)3-6(16)4-15/h5-6,15-16H,3-4H2,1-2H3	dilist_678							4	Yes	No	Yes
OASIS019	DTXSID9021136	4-Butyl-1,2-diphenyl-3,5-Pyrazolidinedione	DTXCID601136	50-33-9	VYMDGNCVAMGZFE-UHFFFAOYSA-N	4-Butyl-1,2-diphenylpyrazolidine-3,5-dione	CCCCC1C(=O)N(N(C1=O)C1=CC=CC=C1)C1=CC=CC=C1	InChI=1S/C19H20N2O2/c1-2-3-14-17-18(22)20(15-10-6-4-7-11-15)21(19(17)23)16-12-8-5-9-13-16/h4-13,17H,2-3,14H2,1H3	dilist_474				ice_70	tggates_17		2	Yes	No	Yes
OASIS1750	DTXSID201009336	Vorapaxar	DTXCID801436165	618385-01-6	ZBGXUVOIWDMMJE-QHNZEKIYSA-N	Ethyl [(1R,3aR,4aR,6R,8aR,9S,9aS)-9-{(E)-2-[5-(3-fluorophenyl)pyridin-2-yl]ethenyl}-1-methyl-3-oxododecahydronaphtho[2,3-c]furan-6-yl]carbamate	[H][C@@]12C[C@]3([H])C[C@@H](CC[C@@]3([H])[C@H](\C=C\C3=CC=C(C=N3)C3=CC(F)=CC=C3)[C@]1([H])[C@@H](C)OC2=O)NC(=O)OCC	InChI=1S/C29H33FN2O4/c1-3-35-29(34)32-23-10-11-24-20(14-23)15-26-27(17(2)36-28(26)33)25(24)12-9-22-8-7-19(16-31-22)18-5-4-6-21(30)13-18/h4-9,12-13,16-17,20,23-27H,3,10-11,14-15H2,1-2H3,(H,32,34)/b12-9+/t17-,20+,23-,24-,25+,26-,27+/m1/s1		dilirank2_16						4	No	No	Yes
OASIS1394	DTXSID8022589	Aminoglutethimide	DTXCID202589	125-84-8	ROBVIMPUHSLWNV-UHFFFAOYSA-N	3-(4-Aminophenyl)-3-ethylpiperidine-2,6-dione	CCC1(CCC(=O)NC1=O)C1=CC=C(N)C=C1	InChI=1/C13H16N2O2/c1-2-13(8-7-11(16)15-12(13)17)9-3-5-10(14)6-4-9/h3-6H,2,7-8,14H2,1H3,(H,15,16,17)	dilist_419							4	Yes	No	Yes
OASIS1431	DTXSID8023472	Phytonadione	DTXCID003472	84-80-0	MBWXNTAXLNYFJB-NKFFZRIASA-N	2-Methyl-3-[(2E,7R,11R)-3,7,11,15-tetramethylhexadec-2-en-1-yl]naphthalene-1,4-dione	CC(C)CCC[C@@H](C)CCC[C@@H](C)CCC\C(C)=C\CC1=C(C)C(=O)C2=C(C=CC=C2)C1=O	InChI=1S/C31H46O2/c1-22(2)12-9-13-23(3)14-10-15-24(4)16-11-17-25(5)20-21-27-26(6)30(32)28-18-7-8-19-29(28)31(27)33/h7-8,18-20,22-24H,9-17,21H2,1-6H3/b25-20+/t23-,24-/m1/s1	dilist_177							4	Yes	No	Yes
OASIS1199	DTXSID6022892	Delavirdine	DTXCID302892	136817-59-9	WHBIGIKBNXZKFE-UHFFFAOYSA-N	N-[2-(4-{3-[(Propan-2-yl)amino]pyridin-2-yl}piperazine-1-carbonyl)-1H-indol-5-yl]methanesulfonamide	CC(C)NC1=CC=CN=C1N1CCN(CC1)C(=O)C1=CC2=CC(NS(C)(=O)=O)=CC=C2N1	InChI=1S/C22H28N6O3S/c1-15(2)24-19-5-4-8-23-21(19)27-9-11-28(12-10-27)22(29)20-14-16-13-17(26-32(3,30)31)6-7-18(16)25-20/h4-8,13-15,24-26H,9-12H2,1-3H3	dilist_188							4	Yes	No	No
OASIS919	DTXSID3023390	Olopatadine	DTXCID603390	113806-05-6	JBIMVDZLSHOPLA-LSCVHKIXSA-N	{(11Z)-11-[3-(Dimethylamino)propylidene]-6,11-dihydrodibenzo[b,e]oxepin-2-yl}acetic acid	CN(C)CC\C=C1\C2=C(COC3=C1C=C(CC(O)=O)C=C3)C=CC=C2	InChI=1S/C21H23NO3/c1-22(2)11-5-8-18-17-7-4-3-6-16(17)14-25-20-10-9-15(12-19(18)20)13-21(23)24/h3-4,6-10,12H,5,11,13-14H2,1-2H3,(H,23,24)/b18-8-	dilist_629							4	Yes	No	No
OASIS1466	DTXSID8045933	Zolmitriptan	DTXCID6025933	139264-17-8	ULSDMUVEXKOYBU-ZDUSSCGKSA-N	(4S)-4-({3-[2-(Dimethylamino)ethyl]-1H-indol-5-yl}methyl)-1,3-oxazolidin-2-one	CN(C)CCC1=CNC2=C1C=C(C[C@H]1COC(=O)N1)C=C2	InChI=1S/C16H21N3O2/c1-19(2)6-5-12-9-17-15-4-3-11(8-14(12)15)7-13-10-21-16(20)18-13/h3-4,8-9,13,17H,5-7,10H2,1-2H3,(H,18,20)/t13-/m0/s1	dilist_631							4	Yes	No	Yes
OASIS1102	DTXSID5023037	Exemestane	DTXCID003037	107868-30-4	BFYIZQONLCFLEV-DAELLWKTSA-N	6-Methylideneandrosta-1,4-diene-3,17-dione	C[C@]12CC[C@H]3[C@@H](CC(=C)C4=CC(=O)C=C[C@]34C)[C@@H]1CCC2=O	InChI=1S/C20H24O2/c1-12-10-14-15-4-5-18(22)20(15,3)9-7-16(14)19(2)8-6-13(21)11-17(12)19/h6,8,11,14-16H,1,4-5,7,9-10H2,2-3H3/t14-,15-,16-,19+,20-/m0/s1	dilist_345							4	Yes	No	Yes
OASIS570	DTXSID7020346	Copper-8-hydroxyquinoline (1:2)	DTXCID90346	10380-28-6	YXLXNENXOJSQEI-UHFFFAOYSA-L	Copper(2+) diquinolin-8-olate	O([Cu]OC1=C2N=CC=CC2=CC=C1)C1=CC=CC2=CC=CN=C12	InChI=1S/2C9H7NO.Cu/c2*11-8-5-1-3-7-4-2-6-10-9(7)8;/h2*1-6,11H;/q;;+2/p-2				fraunhofer_267				3	No	Yes	No
OASIS1828	DTXSID501027943	Enasidenib mesylate	DTXCID701513510	1650550-25-6	ORZHZQZYWXEDDL-UHFFFAOYSA-N	N/A	CS(O)(=O)=O.CC(C)(O)CNC1=NC(NC2=CC=NC(=C2)C(F)(F)F)=NC(=N1)C1=CC=CC(=N1)C(F)(F)F	InChI=1S/C19H17F6N7O.CH4O3S/c1-17(2,33)9-27-15-30-14(11-4-3-5-12(29-11)18(20,21)22)31-16(32-15)28-10-6-7-26-13(8-10)19(23,24)25;1-5(2,3)4/h3-8,33H,9H2,1-2H3,(H2,26,27,28,30,31,32);1H3,(H,2,3,4)		dilirank2_210						4	No	Yes	Yes
OASIS1840	DTXSID50196063	Macitentan	DTXCID60118554	441798-33-0	JGCMEBMXRHSZKX-UHFFFAOYSA-N	N-[5-(4-Bromophenyl)-6-{2-[(5-bromopyrimidin-2-yl)oxy]ethoxy}pyrimidin-4-yl]-N'-propylsulfuric diamide	CCCNS(=O)(=O)NC1=C(C(OCCOC2=NC=C(Br)C=N2)=NC=N1)C1=CC=C(Br)C=C1	InChI=1S/C19H20Br2N6O4S/c1-2-7-26-32(28,29)27-17-16(13-3-5-14(20)6-4-13)18(25-12-24-17)30-8-9-31-19-22-10-15(21)11-23-19/h3-6,10-12,26H,2,7-9H2,1H3,(H,24,25,27)		dilirank2_118						4	No	Yes	Yes
OASIS818	DTXSID2023561	Rimantadine	DTXCID503561	13392-28-4	UBCHPRBFMUDMNC-UHFFFAOYSA-N	1-(Adamantan-1-yl)ethan-1-amine	CC(N)C12CC3CC(CC(C3)C1)C2	InChI=1/C12H21N/c1-8(13)12-5-9-2-10(6-12)4-11(3-9)7-12/h8-11H,2-7,13H2,1H3	dilist_227							4	Yes	No	Yes
OASIS1890	DTXSID7045942	Miltefosine	DTXCID5025942	58066-85-6	PQLXHQMOHUQAKB-UHFFFAOYSA-N	Hexadecyl 2-(trimethylazaniumyl)ethyl phosphate	CCCCCCCCCCCCCCCCOP([O-])(=O)OCC[N+](C)(C)C	InChI=1S/C21H46NO4P/c1-5-6-7-8-9-10-11-12-13-14-15-16-17-18-20-25-27(23,24)26-21-19-22(2,3)4/h5-21H2,1-4H3		dilirank2_116						4	No	Yes	Yes
OASIS1504	DTXSID9020372	Mitotane	DTXCID30372	53-19-0	JWBOIMRXGHLCPP-UHFFFAOYSA-N	1-Chloro-2-[2,2-dichloro-1-(4-chlorophenyl)ethyl]benzene	ClC(Cl)C(C1=CC=C(Cl)C=C1)C1=C(Cl)C=CC=C1	InChI=1/C14H10Cl4/c15-10-7-5-9(6-8-10)13(14(17)18)11-3-1-2-4-12(11)16/h1-8,13-14H	dilist_585							4	Yes	No	Yes
OASIS984	DTXSID40203270	Hypericin	DTXCID40125761	548-04-9	BTXNYTINYBABQR-UHFFFAOYSA-N	1,3,4,6,8,13-Hexahydroxy-10,11-dimethylphenanthro[1,10,9,8-opqra]perylene-7,14-dione	CC1=CC(O)=C2C(=O)C3=C(O)C=C(O)C4=C3C3=C2C1=C1C(C)=CC(O)=C2C(=O)C5=C(O)C=C(O)C4=C5C3=C12	InChI=1S/C30H16O8/c1-7-3-9(31)19-23-15(7)16-8(2)4-10(32)20-24(16)28-26-18(12(34)6-14(36)22(26)30(20)38)17-11(33)5-13(35)21(29(19)37)25(17)27(23)28/h3-6,31-36H,1-2H3	dilist_305							4	No	No	Yes
OASIS1159	DTXSID5046934	Penicillin G	DTXCID3026934	61-33-6	JGSARLDLIJGVTE-MBNYWOFBSA-N	(2S,5R,6R)-3,3-Dimethyl-7-oxo-6-(2-phenylacetamido)-4-thia-1-azabicyclo[3.2.0]heptane-2-carboxylic acid	[H][C@]12SC(C)(C)[C@@H](N1C(=O)[C@H]2NC(=O)CC1=CC=CC=C1)C(O)=O	InChI=1S/C16H18N2O4S/c1-16(2)12(15(21)22)18-13(20)11(14(18)23-16)17-10(19)8-9-6-4-3-5-7-9/h3-7,11-12,14H,8H2,1-2H3,(H,17,19)(H,21,22)/t11-,12+,14-/m1/s1	dilist_266							4	Yes	No	No
OASIS859	DTXSID2048290	Darifenacin	DTXCID3028265	133099-04-4	HXGBXQDTNZMWGS-RUZDIDTESA-N	2-{(3S)-1-[2-(2,3-Dihydro-1-benzofuran-5-yl)ethyl]pyrrolidin-3-yl}-2,2-diphenylacetamide	NC(=O)C([C@@H]1CCN(CCC2=CC3=C(OCC3)C=C2)C1)(C1=CC=CC=C1)C1=CC=CC=C1	InChI=1S/C28H30N2O2/c29-27(31)28(23-7-3-1-4-8-23,24-9-5-2-6-10-24)25-14-17-30(20-25)16-13-21-11-12-26-22(19-21)15-18-32-26/h1-12,19,25H,13-18,20H2,(H2,29,31)/t25-/m1/s1	dilist_897							4	Yes	No	Yes
OASIS1061	DTXSID4048276	Dolasetron	DTXCID901768521	115956-12-2	UKTAZPQNNNJVKR-MMUVGSQPNA-N	(5s,6R,8r,9aS)-3-Oxooctahydro-2H-2,6-methanoquinolizin-8-yl 1H-indole-3-carboxylate	[H][C@]12C[C@@H](C[C@]3([H])CC(C1)C(=O)CN23)OC(=O)C1=CNC2=C1C=CC=C2	InChI=1/C19H20N2O3/c22-18-10-21-12-5-11(18)6-13(21)8-14(7-12)24-19(23)16-9-20-17-4-2-1-3-15(16)17/h1-4,9,11-14,20H,5-8,10H2/t11?,12-,13+,14+	dilist_5							4	No	Yes	Yes
OASIS773	DTXSID10872412	Mometasone	DTXCID80820066	105102-22-5	QLIIKPVHVRXHRI-CXSFZGCWSA-N	9,21-Dichloro-11beta,17-dihydroxy-16alpha-methylpregna-1,4-diene-3,20-dione	[H][C@@]12C[C@@H](C)[C@](O)(C(=O)CCl)[C@@]1(C)C[C@H](O)[C@@]1(Cl)[C@@]2([H])CCC2=CC(=O)C=C[C@]12C	InChI=1S/C22H28Cl2O4/c1-12-8-16-15-5-4-13-9-14(25)6-7-19(13,2)21(15,24)17(26)10-20(16,3)22(12,28)18(27)11-23/h6-7,9,12,15-17,26,28H,4-5,8,10-11H2,1-3H3/t12-,15+,16+,17+,19+,20+,21+,22+/m1/s1	dilist_367							4	No	No	Yes
OASIS1426	DTXSID8023395	Orlistat	DTXCID40820067	96829-58-2	AHLBNYSZXLDEJQ-FWEHEUNISA-N	(2S)-1-[(2S,3S)-3-Hexyl-4-oxooxetan-2-yl]tridecan-2-yl N-formyl-L-leucinate	CCCCCCCCCCC[C@@H](C[C@@H]1OC(=O)[C@H]1CCCCCC)OC(=O)[C@H](CC(C)C)NC=O	InChI=1S/C29H53NO5/c1-5-7-9-11-12-13-14-15-16-18-24(34-29(33)26(30-22-31)20-23(3)4)21-27-25(28(32)35-27)19-17-10-8-6-2/h22-27H,5-21H2,1-4H3,(H,30,31)/t24-,25-,26-,27-/m0/s1	dilist_480							4	Yes	No	Yes
OASIS1217	DTXSID6023523	Propofol	DTXCID103523	2078-54-8	OLBCVFGFOZPWHH-UHFFFAOYSA-N	2,6-Di(propan-2-yl)phenol	CC(C)C1=CC=CC(C(C)C)=C1O	InChI=1S/C12H18O/c1-8(2)10-6-5-7-11(9(3)4)12(10)13/h5-9,13H,1-4H3	dilist_161							4	Yes	No	Yes
OASIS785	DTXSID2020892	Metronidazole	DTXCID20892	443-48-1	VAOCPAMSLUNLGC-UHFFFAOYSA-N	2-(2-Methyl-5-nitro-1H-imidazol-1-yl)ethan-1-ol	CC1=NC=C(N1CCO)[N+]([O-])=O	InChI=1S/C6H9N3O3/c1-5-7-4-6(9(11)12)8(5)2-3-10/h4,10H,2-3H2,1H3	dilist_330							4	Yes	No	Yes
OASIS1531	DTXSID9023045	Fenoprofen	DTXCID503045	29679-58-1	RDJGLLICXDHJDY-UHFFFAOYSA-N	2-(3-Phenoxyphenyl)propanoic acid	CC(C(O)=O)C1=CC(OC2=CC=CC=C2)=CC=C1	InChI=1/C15H14O3/c1-11(15(16)17)12-6-5-9-14(10-12)18-13-7-3-2-4-8-13/h2-11H,1H3,(H,16,17)	dilist_118							4	Yes	No	Yes
OASIS285	DTXSID9020617	Eugenol	DTXCID90617	97-53-0	RRAFCDWBNXTKKO-UHFFFAOYSA-N	2-Methoxy-4-(prop-2-en-1-yl)phenol	COC1=C(O)C=CC(CC=C)=C1	InChI=1S/C10H12O2/c1-3-4-8-5-6-9(11)10(7-8)12-2/h3,5-7,11H,1,4H2,2H3							toxrefdb_78	1	Yes	No	Yes
OASIS1275	DTXSID701009329	Crizotinib	DTXCID601436157	877399-52-5	KTEIFNKAUNYNJU-GFCCVEGCSA-N	3-[(1R)-1-(2,6-Dichloro-3-fluorophenyl)ethoxy]-5-[1-(piperidin-4-yl)-1H-pyrazol-4-yl]pyridin-2-amine	C[C@@H](OC1=CC(=CN=C1N)C1=CN(N=C1)C1CCNCC1)C1=C(Cl)C=CC(F)=C1Cl	InChI=1S/C21H22Cl2FN5O/c1-12(19-16(22)2-3-17(24)20(19)23)30-18-8-13(9-27-21(18)25)14-10-28-29(11-14)15-4-6-26-7-5-15/h2-3,8-12,15,26H,4-7H2,1H3,(H2,25,27)/t12-/m1/s1	dilist_247	dilirank2_48						4	Yes	No	Yes
OASIS586	DTXSID7031531	Leucomalachite green	DTXCID5011531	129-73-7	WZKXBGJNNCGHIC-UHFFFAOYSA-N	4,4'-(Phenylmethylene)bis(N,N-dimethylaniline)	CN(C)C1=CC=C(C=C1)C(C1=CC=CC=C1)C1=CC=C(C=C1)N(C)C	InChI=1S/C23H26N2/c1-24(2)21-14-10-19(11-15-21)23(18-8-6-5-7-9-18)20-12-16-22(17-13-20)25(3)4/h5-17,23H,1-4H3				fraunhofer_288				3	No	Yes	Yes
OASIS1069	DTXSID4062016	Formic acid, 2-propenyl ester	DTXCID8035843	1838-59-1	ZHHZHHSFKCANOC-UHFFFAOYSA-N	Prop-2-en-1-yl formate	C=CCOC=O	InChI=1S/C4H6O2/c1-2-3-6-4-5/h2,4H,1,3H2	dilist_66							4	Yes	No	No
OASIS1936	DTXSID9046570	Benznidazole	DTXCID7026570	22994-85-0	CULUWZNBISUWAS-UHFFFAOYSA-N	N-Benzyl-2-(2-nitro-1H-imidazol-1-yl)acetamide	[O-][N+](=O)C1=NC=CN1CC(=O)NCC1=CC=CC=C1	InChI=1S/C12H12N4O3/c17-11(14-8-10-4-2-1-3-5-10)9-15-7-6-13-12(15)16(18)19/h1-7H,8-9H2,(H,14,17)		dilirank2_42						4	No	Yes	Yes
OASIS1009	DTXSID4023042	Felodipine	DTXCID303042	72509-76-3	RZTAMFZIAATZDJ-UHFFFAOYSA-N	Ethyl methyl 4-(2,3-dichlorophenyl)-2,6-dimethyl-1,4-dihydropyridine-3,5-dicarboxylate	CCOC(=O)C1=C(C)NC(C)=C(C1C1=CC=CC(Cl)=C1Cl)C(=O)OC	InChI=1/C18H19Cl2NO4/c1-5-25-18(23)14-10(3)21-9(2)13(17(22)24-4)15(14)11-7-6-8-12(19)16(11)20/h6-8,15,21H,5H2,1-4H3	dilist_564							4	Yes	No	Yes
OASIS320	DTXSID2040650	alpha-Naphthoflavone	DTXCID0020650	604-59-1	VFMMPHCGEFXGIP-UHFFFAOYSA-N	2-Phenyl-4H-naphtho[1,2-b]pyran-4-one	O=C1C=C(OC2=C1C=CC1=C2C=CC=C1)C1=CC=CC=C1	InChI=1S/C19H12O2/c20-17-12-18(14-7-2-1-3-8-14)21-19-15-9-5-4-6-13(15)10-11-16(17)19/h1-12H			drugmatrix_18					2	Yes	No	Yes
OASIS1617	DTXSID5020152	Benzyl alcohol	DTXCID70152	100-51-6	WVDDGKGOMKODPV-UHFFFAOYSA-N	Phenylmethanol	OCC1=CC=CC=C1	InChI=1S/C7H8O/c8-6-7-4-2-1-3-5-7/h1-5,8H,6H2					ice_158			3	Yes	No	Yes
OASIS1715	DTXSID0020781	Lofexidine hydrochloride	DTXCID60781	21498-08-8	DWWHMKBNNNZGHF-UHFFFAOYSA-N	2-[1-(2,6-Dichlorophenoxy)ethyl]-4,5-dihydro-1H-imidazole--hydrogen chloride (1/1)	Cl.CC(OC1=C(Cl)C=CC=C1Cl)C1=NCCN1	InChI=1/C11H12Cl2N2O.ClH/c1-7(11-14-5-6-15-11)16-10-8(12)3-2-4-9(10)13;/h2-4,7H,5-6H2,1H3,(H,14,15);1H		dilirank2_138						4	No	Yes	Yes
OASIS322	DTXSID3020966	4-Nitrobenzoic acid	DTXCID90966	62-23-7	OTLNPYWUJOZPPA-UHFFFAOYSA-N	4-Nitrobenzoic acid	OC(=O)C1=CC=C(C=C1)[N+]([O-])=O	InChI=1S/C7H5NO4/c9-7(10)5-1-3-6(4-2-5)8(11)12/h1-4H,(H,9,10)			drugmatrix_11					2	Yes	No	Yes
OASIS110	DTXSID6020721	3-Hydroxy-4-butyrophenetidide	DTXCID40721	1083-57-4	LIAWQASKBFCRNR-UHFFFAOYSA-N	N-(4-Ethoxyphenyl)-3-hydroxybutanamide	CCOC1=CC=C(NC(=O)CC(C)O)C=C1	InChI=1/C12H17NO3/c1-3-16-11-6-4-10(5-7-11)13-12(15)8-9(2)14/h4-7,9,14H,3,8H2,1-2H3,(H,13,15)						tggates_105		2	No	Yes	Yes
OASIS832	DTXSID2040652	Artemisinin	DTXCID40819890	63968-64-9	BLUAFEHZUWYNDE-NNWCWBAJSA-N	(3R,5aS,6R,8aS,9R,12S,12aR)-3,6,9-Trimethyloctahydro-12H-3,12-epoxypyrano[4,3-j][1,2]benzodioxepin-10(3H)-one	[H][C@@]12CC[C@@H](C)[C@]3([H])CC[C@@]4(C)OO[C@@]13[C@]([H])(OC(=O)[C@@H]2C)O4	InChI=1S/C15H22O5/c1-8-4-5-11-9(2)12(16)17-13-15(11)10(8)6-7-14(3,18-13)19-20-15/h8-11,13H,4-7H2,1-3H3/t8-,9-,10+,11+,13-,14-,15-/m1/s1	dilist_370							4	Yes	No	Yes
OASIS145	DTXSID1020807	2-Mercaptobenzothiazole	DTXCID90807	149-30-4	YXIWHUQXZSMYRE-UHFFFAOYSA-N	1,3-Benzothiazole-2-thiol	SC1=NC2=C(S1)C=CC=C2	InChI=1S/C7H5NS2/c9-7-8-5-3-1-2-4-6(5)10-7/h1-4H,(H,8,9)					ice_51		toxrefdb_63	1	Yes	No	Yes
OASIS700	DTXSID1022687	Bromocriptine	DTXCID602687	25614-03-3	OZVBMTJYIDMWIL-AYFBDAFISA-N	2-Bromo-12'-hydroxy-5'alpha-(2-methylpropyl)-3',6',18-trioxo-2'-(propan-2-yl)ergotaman	CC(C)C[C@@H]1N2C(=O)[C@](NC(=O)[C@H]3CN(C)[C@@H]4CC5=C(Br)NC6=CC=CC(=C56)C4=C3)(O[C@@]2(O)[C@@H]2CCCN2C1=O)C(C)C	InChI=1S/C32H40BrN5O5/c1-16(2)12-24-29(40)37-11-7-10-25(37)32(42)38(24)30(41)31(43-32,17(3)4)35-28(39)18-13-20-19-8-6-9-22-26(19)21(27(33)34-22)14-23(20)36(5)15-18/h6,8-9,13,16-18,23-25,34,42H,7,10-12,14-15H2,1-5H3,(H,35,39)/t18-,23-,24+,25+,31-,32+/m1/s1	dilist_175							4	No	Yes	No
OASIS1186	DTXSID6022636	Azatadine	DTXCID702636	3964-81-6	SEBMTIQKRHYNIT-UHFFFAOYSA-N	11-(1-Methylpiperidin-4-ylidene)-6,11-dihydro-5H-benzo[5,6]cyclohepta[1,2-b]pyridine	CN1CCC(CC1)=C1C2=C(CCC3=C1N=CC=C3)C=CC=C2	InChI=1S/C20H22N2/c1-22-13-10-16(11-14-22)19-18-7-3-2-5-15(18)8-9-17-6-4-12-21-20(17)19/h2-7,12H,8-11,13-14H2,1H3	dilist_692							4	Yes	No	No
OASIS004	DTXSID7029879	Ketoconazole	DTXCID301437106	65277-42-1	XMAYWYJOQHXEEK-GRHWAJSLNA-N	1-{4-[4-({(2R,4S)-2-(2,4-Dichlorophenyl)-2-[(1H-imidazol-1-yl)methyl]-1,3-dioxolan-4-yl}methoxy)phenyl]piperazin-1-yl}ethan-1-one	CC(=O)N1CCN(CC1)C1=CC=C(OC[C@H]2CO[C@@](CN3C=CN=C3)(O2)C2=CC=C(Cl)C=C2Cl)C=C1	InChI=1/C26H28Cl2N4O4/c1-19(33)31-10-12-32(13-11-31)21-3-5-22(6-4-21)34-15-23-16-35-26(36-23,17-30-9-8-29-18-30)24-7-2-20(27)14-25(24)28/h2-9,14,18,23H,10-13,15-17H2,1H3/t23-,26-/s2	dilist_84					tggates_3	toxrefdb_82	1	Yes	No	Yes
OASIS157	DTXSID0029761	Sodium dichloroisocyanurate dihydrate	DTXCID509761	51580-86-0	PYILKOIEIHHYGD-UHFFFAOYSA-M	Sodium 3,5-dichloro-2,4,6-trioxo-1,3,5-triazinan-1-ide--water (1/1/2)	O.O.[Na+].ClN1C(=O)[N-]C(=O)N(Cl)C1=O	InChI=1S/C3HCl2N3O3.Na.2H2O/c4-7-1(9)6-2(10)8(5)3(7)11;;;/h(H,6,9,10);;2*1H2/q;+1;;/p-1							toxrefdb_113	1	No	Yes	No
OASIS595	DTXSID8031077	Curcumin	DTXCID901421	458-37-7	VFLDPWHFBUODDF-FCXRPNKRSA-N	(1E,6E)-1,7-Bis(4-hydroxy-3-methoxyphenyl)hepta-1,6-diene-3,5-dione	COC1=CC(\C=C\C(=O)CC(=O)\C=C\C2=CC=C(O)C(OC)=C2)=CC=C1O	InChI=1S/C21H20O6/c1-26-20-11-14(5-9-18(20)24)3-7-16(22)13-17(23)8-4-15-6-10-19(25)21(12-15)27-2/h3-12,24-25H,13H2,1-2H3/b7-3+,8-4+	dilist_787				ice_177			3	Yes	No	Yes
OASIS666	DTXSID0044107	Ibufenac	DTXCID8024107	1553-60-2	CYWFCPPBTWOZSF-UHFFFAOYSA-N	[4-(2-Methylpropyl)phenyl]acetic acid	CC(C)CC1=CC=C(CC(O)=O)C=C1	InChI=1S/C12H16O2/c1-9(2)7-10-3-5-11(6-4-10)8-12(13)14/h3-6,9H,7-8H2,1-2H3,(H,13,14)	dilist_174							4	Yes	No	Yes
OASIS769	DTXSID1049067	Prasugrel hydrochloride	DTXCID6028993	389574-19-0	JALHGCPDPSNJNY-UHFFFAOYSA-N	5-[2-Cyclopropyl-1-(2-fluorophenyl)-2-oxoethyl]-4,5,6,7-tetrahydrothieno[3,2-c]pyridin-2-yl acetate--hydrogen chloride (1/1)	Cl.CC(=O)OC1=CC2=C(CCN(C2)C(C(=O)C2CC2)C2=CC=CC=C2F)S1	InChI=1/C20H20FNO3S.ClH/c1-12(23)25-18-10-14-11-22(9-8-17(14)26-18)19(20(24)13-6-7-13)15-4-2-3-5-16(15)21;/h2-5,10,13,19H,6-9,11H2,1H3;1H	dilist_102							4	No	Yes	Yes
OASIS1505	DTXSID9020615	Etodolac	DTXCID30615	41340-25-4	NNYBQONXHNTVIJ-UHFFFAOYSA-N	(1,8-Diethyl-1,3,4,9-tetrahydropyrano[3,4-b]indol-1-yl)acetic acid	CCC1=CC=CC2=C1NC1=C2CCOC1(CC)CC(O)=O	InChI=1/C17H21NO3/c1-3-11-6-5-7-12-13-8-9-21-17(4-2,10-14(19)20)16(13)18-15(11)12/h5-7,18H,3-4,8-10H2,1-2H3,(H,19,20)	dilist_430							4	Yes	No	Yes
OASIS067	DTXSID7022592	Amiodarone	DTXCID702592	1951-25-3	IYIKLHRQXLHMJQ-UHFFFAOYSA-N	(2-Butyl-1-benzofuran-3-yl){4-[2-(diethylamino)ethoxy]-3,5-diiodophenyl}methanone	CCCCC1=C(C(=O)C2=CC(I)=C(OCCN(CC)CC)C(I)=C2)C2=CC=CC=C2O1	InChI=1S/C25H29I2NO3/c1-4-7-11-22-23(18-10-8-9-12-21(18)31-22)24(29)17-15-19(26)25(20(27)16-17)30-14-13-28(5-2)6-3/h8-10,12,15-16H,4-7,11,13-14H2,1-3H3	dilist_468					tggates_63		2	Yes	No	No
OASIS502	DTXSID4022361	Vinclozolin	DTXCID002361	50471-44-8	FSCWZHGZWWDELK-UHFFFAOYSA-N	3-(3,5-Dichlorophenyl)-5-ethenyl-5-methyl-1,3-oxazolidine-2,4-dione	CC1(OC(=O)N(C1=O)C1=CC(Cl)=CC(Cl)=C1)C=C	InChI=1/C12H9Cl2NO3/c1-3-12(2)10(16)15(11(17)18-12)9-5-7(13)4-8(14)6-9/h3-6H,1H2,2H3				fraunhofer_183				3	No	Yes	No
OASIS143	DTXSID3049049	Axitinib	DTXCID8028975	319460-85-0	RITAVMQDGBJQJZ-FMIVXFBMSA-N	N-Methyl-2-({3-[(E)-2-(pyridin-2-yl)ethenyl]-1H-indazol-6-yl}sulfanyl)benzamide	CNC(=O)C1=C(SC2=CC=C3C(NN=C3\C=C\C3=NC=CC=C3)=C2)C=CC=C1	InChI=1S/C22H18N4OS/c1-23-22(27)18-7-2-3-8-21(18)28-16-10-11-17-19(25-26-20(17)14-16)12-9-15-6-4-5-13-24-15/h2-14H,1H3,(H,23,27)(H,25,26)/b12-9+	dilist_714	dilirank2_165					toxrefdb_158	1	Yes	No	Yes
OASIS204	DTXSID2057861	Butanedioic acid, 2,3-dihydroxy- (2R,3R)-, sodium salt (1:2)	DTXCID808021	868-18-8	HELHAJAZNSDZJO-OLXYHTOASA-L	Disodium (2R,3R)-2,3-dihydroxybutanedioate	[Na+].[Na+].O[C@H]([C@@H](O)C([O-])=O)C([O-])=O	InChI=1S/C4H6O6.2Na/c5-1(3(7)8)2(6)4(9)10;;/h1-2,5-6H,(H,7,8)(H,9,10);;/q;2*+1/p-2/t1-,2-;;/m1../s1							toxrefdb_90	1	Yes	No	Yes
OASIS1137	DTXSID5040750	Beclomethasone	DTXCID3020750	4419-39-0	NBMKJKDGKREAPL-DVTGEIKXSA-N	9-Chloro-11beta,17,21-trihydroxy-16beta-methylpregna-1,4-diene-3,20-dione	C[C@H]1C[C@H]2[C@@H]3CCC4=CC(=O)C=C[C@]4(C)[C@@]3(Cl)[C@@H](O)C[C@]2(C)[C@@]1(O)C(=O)CO	InChI=1S/C22H29ClO5/c1-12-8-16-15-5-4-13-9-14(25)6-7-19(13,2)21(15,23)17(26)10-20(16,3)22(12,28)18(27)11-24/h6-7,9,12,15-17,24,26,28H,4-5,8,10-11H2,1-3H3/t12-,15-,16-,17-,19-,20-,21-,22-/m0/s1	dilist_368							4	No	Yes	Yes
OASIS976	DTXSID40163148	Tasosartan	DTXCID3085639	145733-36-4	ADXGNEYLLLSOAR-UHFFFAOYSA-N	2,4-Dimethyl-8-{[2'-(2H-tetrazol-5-yl)[1,1'-biphenyl]-4-yl]methyl}-5,8-dihydropyrido[2,3-d]pyrimidin-7(6H)-one	CC1=NC(C)=C2CCC(=O)N(CC3=CC=C(C=C3)C3=CC=CC=C3C3=NNN=N3)C2=N1	InChI=1S/C23H21N7O/c1-14-18-11-12-21(31)30(23(18)25-15(2)24-14)13-16-7-9-17(10-8-16)19-5-3-4-6-20(19)22-26-28-29-27-22/h3-10H,11-13H2,1-2H3,(H,26,27,28,29)	dilist_327							4	No	No	Yes
OASIS1898	DTXSID80152697	Duvelisib	DTXCID2075188	1201438-56-3	SJVQHLPISAIATJ-ZDUSSCGKSA-N	8-Chloro-2-phenyl-3-{(1S)-1-[(7H-purin-6-yl)amino]ethyl}isoquinolin-1(2H)-one	C[C@H](NC1=NC=NC2=C1NC=N2)C1=CC2=C(C(Cl)=CC=C2)C(=O)N1C1=CC=CC=C1	InChI=1S/C22H17ClN6O/c1-13(28-21-19-20(25-11-24-19)26-12-27-21)17-10-14-6-5-9-16(23)18(14)22(30)29(17)15-7-3-2-4-8-15/h2-13H,1H3,(H2,24,25,26,27,28)/t13-/m0/s1		dilirank2_54						4	No	No	Yes
OASIS758	DTXSID1046639	Pilsicainide	DTXCID9026639	88069-67-4	BCQTVJKBTWGHCX-UHFFFAOYSA-N	N-(2,6-Dimethylphenyl)-2-(tetrahydro-1H-pyrrolizin-7a(5H)-yl)acetamide	CC1=CC=CC(C)=C1NC(=O)CC12CCCN1CCC2	InChI=1S/C17H24N2O/c1-13-6-3-7-14(2)16(13)18-15(20)12-17-8-4-10-19(17)11-5-9-17/h3,6-7H,4-5,8-12H2,1-2H3,(H,18,20)	dilist_317							4	No	Yes	No
OASIS079	DTXSID9022940	(+)-Diltiazem	DTXCID202940	42399-41-7	HSUGRBWQSSZJOP-RTWAWAEBSA-N	(2S,3S)-5-[2-(Dimethylamino)ethyl]-2-(4-methoxyphenyl)-4-oxo-2,3,4,5-tetrahydro-1,5-benzothiazepin-3-yl acetate	COC1=CC=C(C=C1)[C@@H]1SC2=CC=CC=C2N(CCN(C)C)C(=O)[C@@H]1OC(C)=O	InChI=1S/C22H26N2O4S/c1-15(25)28-20-21(16-9-11-17(27-4)12-10-16)29-19-8-6-5-7-18(19)24(22(20)26)14-13-23(2)3/h5-12,20-21H,13-14H2,1-4H3/t20-,21+/m1/s1	dilist_795					tggates_75		2	Yes	No	Yes
OASIS1331	DTXSID7026368	Salicylic acid	DTXCID206368	69-72-7	YGSDEFSMJLZEOE-UHFFFAOYSA-N	2-Hydroxybenzoic acid	OC(=O)C1=C(O)C=CC=C1	InChI=1S/C7H6O3/c8-6-4-2-1-3-5(6)7(9)10/h1-4,8H,(H,9,10)	dilist_1017							4	Yes	No	Yes
OASIS1690	DTXSID1020063	2-Amino-5-nitrophenol	DTXCID2063	121-88-0	DOPJTDJKZNWLRB-UHFFFAOYSA-N	2-Amino-5-nitrophenol	NC1=C(O)C=C(C=C1)[N+]([O-])=O	InChI=1S/C6H6N2O3/c7-5-2-1-4(8(10)11)3-6(5)9/h1-3,9H,7H2					ice_164			3	Yes	No	No
OASIS1496	DTXSID80892349	Eltrombopag olamine	DTXCID501079506	496775-62-3	PUIAMXBKYPTHIE-UPPMMAIBSA-N	3'-{(2Z)-2-[1-(3,4-Dimethylphenyl)-3-methyl-5-oxo-1,5-dihydro-4H-pyrazol-4-ylidene]hydrazinyl}-2'-hydroxy[1,1'-biphenyl]-3-carboxylic acid--2-aminoethan-1-ol (1/4)	NCCO.NCCO.NCCO.NCCO.CC1=NN(C(=O)\C1=N/NC1=C(O)C(=CC=C1)C1=CC=CC(=C1)C(O)=O)C1=CC=C(C)C(C)=C1	InChI=1S/C25H22N4O4.4C2H7NO/c1-14-10-11-19(12-15(14)2)29-24(31)22(16(3)28-29)27-26-21-9-5-8-20(23(21)30)17-6-4-7-18(13-17)25(32)33;4*3-1-2-4/h4-13,26,30H,1-3H3,(H,32,33);4*4H,1-3H2/b27-22-;;;;	dilist_334							4	No	Yes	Yes
OASIS1122	DTXSID5023615	Sulfamethizole	DTXCID803615	144-82-1	VACCAVUAMIDAGB-UHFFFAOYSA-N	4-Amino-N-(5-methyl-1,3,4-thiadiazol-2-yl)benzene-1-sulfonamide	CC1=NN=C(NS(=O)(=O)C2=CC=C(N)C=C2)S1	InChI=1S/C9H10N4O2S2/c1-6-11-12-9(16-6)13-17(14,15)8-4-2-7(10)3-5-8/h2-5H,10H2,1H3,(H,12,13)	dilist_335							4	Yes	No	Yes
OASIS933	DTXSID3023718	Triprolidine	DTXCID203718	486-12-4	CBEQULMOCCWAQT-WOJGMQOQSA-N	2-[(1E)-1-(4-Methylphenyl)-3-(pyrrolidin-1-yl)prop-1-en-1-yl]pyridine	CC1=CC=C(C=C1)C(=C/CN1CCCC1)\C1=CC=CC=N1	InChI=1S/C19H22N2/c1-16-7-9-17(10-8-16)18(19-6-2-3-12-20-19)11-15-21-13-4-5-14-21/h2-3,6-12H,4-5,13-15H2,1H3/b18-11+	dilist_309							4	Yes	No	No
OASIS009	DTXSID2023278	Methapyrilene	DTXCID003278	91-80-5	HNJJXZKZRAWDPF-UHFFFAOYSA-N	N~1~,N~1~-Dimethyl-N~2~-(pyridin-2-yl)-N~2~-[(thiophen-2-yl)methyl]ethane-1,2-diamine	CN(C)CCN(CC1=CC=CS1)C1=CC=CC=N1	InChI=1S/C14H19N3S/c1-16(2)9-10-17(12-13-6-5-11-18-13)14-7-3-4-8-15-14/h3-8,11H,9-10,12H2,1-2H3	dilist_639		drugmatrix_40			tggates_7		2	No	Yes	No
OASIS1782	DTXSID30154863	ABT-199	DTXCID0077354	1257044-40-8	LQBVNQSMGBZMKD-UHFFFAOYSA-N	4-{4-[(4'-Chloro-5,5-dimethyl-3,4,5,6-tetrahydro[1,1'-biphenyl]-2-yl)methyl]piperazin-1-yl}-N-(3-nitro-4-{[(oxan-4-yl)methyl]amino}benzene-1-sulfonyl)-2-[(1H-pyrrolo[2,3-b]pyridin-5-yl)oxy]benzamide	CC1(C)CCC(CN2CCN(CC2)C2=CC(OC3=CN=C4NC=CC4=C3)=C(C=C2)C(=O)NS(=O)(=O)C2=CC(=C(NCC3CCOCC3)C=C2)[N+]([O-])=O)=C(C1)C1=CC=C(Cl)C=C1	InChI=1S/C45H50ClN7O7S/c1-45(2)15-11-33(39(26-45)31-3-5-34(46)6-4-31)29-51-17-19-52(20-18-51)35-7-9-38(42(24-35)60-36-23-32-12-16-47-43(32)49-28-36)44(54)50-61(57,58)37-8-10-40(41(25-37)53(55)56)48-27-30-13-21-59-22-14-30/h3-10,12,16,23-25,28,30,48H,11,13-15,17-22,26-27,29H2,1-2H3,(H,47,49)(H,50,54)		dilirank2_91						4	No	Yes	Yes
OASIS456	DTXSID4024270	Prochloraz	DTXCID904270	67747-09-5	TVLSRXXIMLFWEO-UHFFFAOYSA-N	N-Propyl-N-[2-(2,4,6-trichlorophenoxy)ethyl]-1H-imidazole-1-carboxamide	CCCN(CCOC1=C(Cl)C=C(Cl)C=C1Cl)C(=O)N1C=CN=C1	InChI=1S/C15H16Cl3N3O2/c1-2-4-20(15(22)21-5-3-19-10-21)6-7-23-14-12(17)8-11(16)9-13(14)18/h3,5,8-10H,2,4,6-7H2,1H3				fraunhofer_135				3	No	Yes	Yes
OASIS150	DTXSID8020759	Isophorone	DTXCID40759	78-59-1	HJOVHMDZYOCNQW-UHFFFAOYSA-N	3,5,5-Trimethylcyclohex-2-en-1-one	CC1=CC(=O)CC(C)(C)C1	InChI=1S/C9H14O/c1-7-4-8(10)6-9(2,3)5-7/h4H,5-6H2,1-3H3					ice_30		toxrefdb_81	1	Yes	No	Yes
OASIS1253	DTXSID6046474	Ampiroxicam	DTXCID4026474	99464-64-9	LSNWBKACGXCGAJ-UHFFFAOYSA-N	Ethyl 1-({2-methyl-1,1-dioxo-3-[(pyridin-2-yl)carbamoyl]-1,2-dihydro-1lambda~6~,2-benzothiazin-4-yl}oxy)ethyl carbonate	CCOC(=O)OC(C)OC1=C(N(C)S(=O)(=O)C2=CC=CC=C12)C(=O)NC1=NC=CC=C1	InChI=1/C20H21N3O7S/c1-4-28-20(25)30-13(2)29-18-14-9-5-6-10-15(14)31(26,27)23(3)17(18)19(24)22-16-11-7-8-12-21-16/h5-13H,4H2,1-3H3,(H,21,22,24)	dilist_572							4	No	Yes	Yes
OASIS365	DTXSID8040727	Flutriafol	DTXCID6020727	76674-21-0	JWUCHKBSVLQQCO-UHFFFAOYSA-N	1-(2-Fluorophenyl)-1-(4-fluorophenyl)-2-(1H-1,2,4-triazol-1-yl)ethan-1-ol	OC(CN1C=NC=N1)(C1=CC=C(F)C=C1)C1=C(F)C=CC=C1	InChI=1/C16H13F2N3O/c17-13-7-5-12(6-8-13)16(22,9-21-11-19-10-20-21)14-3-1-2-4-15(14)18/h1-8,10-11,22H,9H2				fraunhofer_13				3	No	Yes	Yes
OASIS923	DTXSID3023429	Penicillin V	DTXCID303429	87-08-1	BPLBGHOLXOTWMN-MBNYWOFBSA-N	(2S,5R,6R)-3,3-Dimethyl-7-oxo-6-(2-phenoxyacetamido)-4-thia-1-azabicyclo[3.2.0]heptane-2-carboxylic acid	[H][C@]12SC(C)(C)[C@@H](N1C(=O)[C@H]2NC(=O)COC1=CC=CC=C1)C(O)=O	InChI=1S/C16H18N2O5S/c1-16(2)12(15(21)22)18-13(20)11(14(18)24-16)17-10(19)8-23-9-6-4-3-5-7-9/h3-7,11-12,14H,8H2,1-2H3,(H,17,19)(H,21,22)/t11-,12+,14-/m1/s1	dilist_267							4	Yes	No	No
OASIS047	DTXSID4022731	Carbamazepine	DTXCID902731	298-46-4	FFGPTBGBLSHEPO-UHFFFAOYSA-N	5H-Dibenzo[b,f]azepine-5-carboxamide	NC(=O)N1C2=CC=CC=C2C=CC2=CC=CC=C12	InChI=1S/C15H12N2O/c16-15(18)17-13-7-3-1-5-11(13)9-10-12-6-2-4-8-14(12)17/h1-10H,(H2,16,18)	dilist_905					tggates_43		2	Yes	No	Yes
OASIS1083	DTXSID5021170	Piroxicam	DTXCID401170	36322-90-4	QYSPLQLAKJAUJT-UHFFFAOYSA-N	4-Hydroxy-2-methyl-1,1-dioxo-N-(pyridin-2-yl)-1,2-dihydro-1lambda~6~,2-benzothiazine-3-carboxamide	CN1C(C(=O)NC2=NC=CC=C2)=C(O)C2=C(C=CC=C2)S1(=O)=O	InChI=1S/C15H13N3O4S/c1-18-13(15(20)17-12-8-4-5-9-16-12)14(19)10-6-2-3-7-11(10)23(18,21)22/h2-9,19H,1H3,(H,16,17,20)	dilist_660							4	Yes	No	Yes
OASIS1612	DTXSID8031366	Ginkgo biloba extract	N/A	90045-36-6	N/A	N/A	N/A	N/A					ice_144			3	No	No	Yes
OASIS940	DTXSID3040980	Bortezomib	DTXCID1020980	179324-69-7	GXJABQQUPOEUTA-RDJZCZTQSA-N	N-[(1R)-1-Borono-3-methylbutyl]-Nalpha-(pyrazine-2-carbonyl)-L-phenylalaninamide	CC(C)C[C@H](NC(=O)[C@H](CC1=CC=CC=C1)NC(=O)C1=NC=CN=C1)B(O)O	InChI=1S/C19H25BN4O4/c1-13(2)10-17(20(27)28)24-18(25)15(11-14-6-4-3-5-7-14)23-19(26)16-12-21-8-9-22-16/h3-9,12-13,15,17,27-28H,10-11H2,1-2H3,(H,23,26)(H,24,25)/t15-,17-/m0/s1	dilist_170							4	Yes	No	Yes
OASIS807	DTXSID2023145	Indocyanine green	DTXCID703145	3599-32-4	MOFVSTNWEDAEEK-UHFFFAOYSA-M	Sodium 4-(2-{7-[1,1-dimethyl-3-(4-sulfonatobutyl)-1H-benzo[e]indol-3-ium-2-yl]hepta-2,4,6-trien-1-ylidene}-1,1-dimethyl-1,2-dihydro-3H-benzo[e]indol-3-yl)butane-1-sulfonate	[Na+].CC1(C)C(=CC=CC=CC=CC2=[N+](CCCCS([O-])(=O)=O)C3=C(C4=CC=CC=C4C=C3)C2(C)C)N(CCCCS([O-])(=O)=O)C2=C1C1=CC=CC=C1C=C2	InChI=1S/C43H48N2O6S2.Na/c1-42(2)38(44(28-14-16-30-52(46,47)48)36-26-24-32-18-10-12-20-34(32)40(36)42)22-8-6-5-7-9-23-39-43(3,4)41-35-21-13-11-19-33(35)25-27-37(41)45(39)29-15-17-31-53(49,50)51;/h5-13,18-27H,14-17,28-31H2,1-4H3,(H-,46,47,48,49,50,51);/q;+1/p-1	dilist_256							4	Yes	No	Yes
OASIS1789	DTXSID3048944	Selumetinib	DTXCID0028870	606143-52-6	CYOHGALHFOKKQC-UHFFFAOYSA-N	5-(4-Bromo-2-chloroanilino)-4-fluoro-N-(2-hydroxyethoxy)-1-methyl-1H-benzimidazole-6-carboxamide	CN1C=NC2=C1C=C(C(=O)NOCCO)C(NC1=CC=C(Br)C=C1Cl)=C2F	InChI=1S/C17H15BrClFN4O3/c1-24-8-21-16-13(24)7-10(17(26)23-27-5-4-25)15(14(16)20)22-12-3-2-9(18)6-11(12)19/h2-3,6-8,22,25H,4-5H2,1H3,(H,23,26)		dilirank2_156						4	No	Yes	Yes
OASIS640	DTXSID0023406	Oxybutynin	DTXCID503406	5633-20-5	XIQVNETUBQGFHX-UHFFFAOYSA-N	4-(Diethylamino)but-2-yn-1-yl cyclohexyl(hydroxy)phenylacetate	CCN(CC)CC#CCOC(=O)C(O)(C1CCCCC1)C1=CC=CC=C1	InChI=1/C22H31NO3/c1-3-23(4-2)17-11-12-18-26-21(24)22(25,19-13-7-5-8-14-19)20-15-9-6-10-16-20/h5,7-8,13-14,20,25H,3-4,6,9-10,15-18H2,1-2H3	dilist_518							4	Yes	No	Yes
OASIS030	DTXSID1043881	Imipramine	DTXCID9023881	50-49-7	BCGWQEUPMDMJNV-UHFFFAOYSA-N	3-(10,11-Dihydro-5H-dibenzo[b,f]azepin-5-yl)-N,N-dimethylpropan-1-amine	CN(C)CCCN1C2=CC=CC=C2CCC2=CC=CC=C12	InChI=1S/C19H24N2/c1-20(2)14-7-15-21-18-10-5-3-8-16(18)12-13-17-9-4-6-11-19(17)21/h3-6,8-11H,7,12-15H2,1-2H3	dilist_637					tggates_28		2	Yes	No	Yes
OASIS1849	DTXSID601004469	Canagliflozin	DTXCID901431370	842133-18-0	XTNGUQKDFGDXSJ-ZXGKGEBGSA-N	(1S)-1,5-Anhydro-1-(3-{[5-(4-fluorophenyl)thiophen-2-yl]methyl}-4-methylphenyl)-D-glucitol	CC1=C(CC2=CC=C(S2)C2=CC=C(F)C=C2)C=C(C=C1)[C@@H]1O[C@H](CO)[C@@H](O)[C@H](O)[C@H]1O	InChI=1S/C24H25FO5S/c1-13-2-3-15(24-23(29)22(28)21(27)19(12-26)30-24)10-16(13)11-18-8-9-20(31-18)14-4-6-17(25)7-5-14/h2-10,19,21-24,26-29H,11-12H2,1H3/t19-,21-,22+,23-,24+/m1/s1		dilirank2_92						4	No	Yes	Yes
OASIS1014	DTXSID4023179	Isradipine	DTXCID203179	75695-93-1	HMJIYCCIJYRONP-UHFFFAOYSA-N	Methyl propan-2-yl 4-(2,1,3-benzoxadiazol-4-yl)-2,6-dimethyl-1,4-dihydropyridine-3,5-dicarboxylate	COC(=O)C1=C(C)NC(C)=C(C1C1=CC=CC2=NON=C12)C(=O)OC(C)C	InChI=1/C19H21N3O5/c1-9(2)26-19(24)15-11(4)20-10(3)14(18(23)25-5)16(15)12-7-6-8-13-17(12)22-27-21-13/h6-9,16,20H,1-5H3	dilist_745							4	Yes	No	Yes
OASIS253	DTXSID6032514	1,2-Benzenedicarboxaldehyde	DTXCID4012514	643-79-8	ZWLUXSQADUDCSB-UHFFFAOYSA-N	Benzene-1,2-dicarbaldehyde	O=CC1=CC=CC=C1C=O	InChI=1S/C8H6O2/c9-5-7-3-1-2-4-8(7)6-10/h1-6H							toxrefdb_115	1	Yes	No	Yes
OASIS109	DTXSID4022993	Erythromycin ethylsuccinate	DTXCID902993	1264-62-6	NSYZCCDSJNWWJL-YXOIYICCSA-N	(2S,3R,4S,6R)-4-(Dimethylamino)-2-{[(3R,4S,5S,6R,7R,9R,11R,12R,13S,14R)-14-ethyl-7,12,13-trihydroxy-4-{[(2R,4R,5S,6S)-5-hydroxy-4-methoxy-4,6-dimethyloxan-2-yl]oxy}-3,5,7,9,11,13-hexamethyl-2,10-dioxo-1-oxacyclotetradecan-6-yl]oxy}-6-methyloxan-3-yl ethyl butanedioate	CCOC(=O)CCC(=O)O[C@H]1[C@H](O[C@@H]2[C@@H](C)[C@H](O[C@H]3C[C@@](C)(OC)[C@@H](O)[C@H](C)O3)[C@@H](C)C(=O)O[C@H](CC)[C@@](C)(O)[C@H](O)[C@@H](C)C(=O)[C@H](C)C[C@@]2(C)O)O[C@H](C)C[C@@H]1N(C)C	InChI=1S/C43H75NO16/c1-15-29-43(11,52)36(48)24(5)33(47)22(3)20-41(9,51)38(25(6)34(26(7)39(50)57-29)59-32-21-42(10,53-14)37(49)27(8)56-32)60-40-35(28(44(12)13)19-23(4)55-40)58-31(46)18-17-30(45)54-16-2/h22-29,32,34-38,40,48-49,51-52H,15-21H2,1-14H3/t22-,23-,24+,25+,26-,27+,28+,29-,32+,34+,35-,36-,37+,38-,40+,41-,42-,43-/m1/s1						tggates_104		2	Yes	No	Yes
OASIS896	DTXSID3022665	Betahistine	DTXCID202665	5638-76-6	UUQMNUMQCIQDMZ-UHFFFAOYSA-N	N-Methyl-2-(pyridin-2-yl)ethan-1-amine	CNCCC1=NC=CC=C1	InChI=1S/C8H12N2/c1-9-7-5-8-4-2-3-6-10-8/h2-4,6,9H,5,7H2,1H3	dilist_733							4	Yes	No	Yes
OASIS910	DTXSID3023059	Flucytosine	DTXCID403059	2022-85-7	XRECTZIEBJDKEO-UHFFFAOYSA-N	4-Amino-5-fluoropyrimidin-2(1H)-one	NC1=NC(=O)NC=C1F	InChI=1S/C4H4FN3O/c5-2-1-7-4(9)8-3(2)6/h1H,(H3,6,7,8,9)	dilist_954							4	Yes	No	Yes
OASIS023	DTXSID0022808	Chlorpromazine	DTXCID002808	50-53-3	ZPEIMTDSQAKGNT-UHFFFAOYSA-N	3-(2-Chloro-10H-phenothiazin-10-yl)-N,N-dimethylpropan-1-amine	CN(C)CCCN1C2=C(SC3=C1C=C(Cl)C=C3)C=CC=C2	InChI=1S/C17H19ClN2S/c1-19(2)10-5-11-20-14-6-3-4-7-16(14)21-17-9-8-13(18)12-15(17)20/h3-4,6-9,12H,5,10-11H2,1-2H3	dilist_635					tggates_21		2	Yes	No	Yes
OASIS476	DTXSID8024280	Propiconazole	DTXCID204280	60207-90-1	STJLVHWMYQXCPB-UHFFFAOYSA-N	1-{[2-(2,4-Dichlorophenyl)-4-propyl-1,3-dioxolan-2-yl]methyl}-1H-1,2,4-triazole	CCCC1COC(CN2C=NC=N2)(O1)C1=C(Cl)C=C(Cl)C=C1	InChI=1/C15H17Cl2N3O2/c1-2-3-12-7-21-15(22-12,8-20-10-18-9-19-20)13-5-4-11(16)6-14(13)17/h4-6,9-10,12H,2-3,7-8H2,1H3				fraunhofer_156				3	No	Yes	Yes
OASIS1344	DTXSID7044633	Indapamide	DTXCID5024633	26807-65-8	NDDAHWYSQHTHNT-UHFFFAOYSA-N	4-Chloro-N-(2-methyl-2,3-dihydro-1H-indol-1-yl)-3-sulfamoylbenzamide	CC1CC2=C(C=CC=C2)N1NC(=O)C1=CC(=C(Cl)C=C1)S(N)(=O)=O	InChI=1/C16H16ClN3O3S/c1-10-8-11-4-2-3-5-14(11)20(10)19-16(21)12-6-7-13(17)15(9-12)24(18,22)23/h2-7,9-10H,8H2,1H3,(H,19,21)(H2,18,22,23)	dilist_364							4	Yes	No	Yes
OASIS1945	DTXSID40224167	TAK 385	DTXCID40146658	737789-87-6	AOMXMOCNKJTRQP-UHFFFAOYSA-N	N-(4-{1-[(2,6-Difluorophenyl)methyl]-5-[(dimethylamino)methyl]-3-(6-methoxypyridazin-3-yl)-2,4-dioxo-1,2,3,4-tetrahydrothieno[2,3-d]pyrimidin-6-yl}phenyl)-N'-methoxyurea	CONC(=O)NC1=CC=C(C=C1)C1=C(CN(C)C)C2=C(S1)N(CC1=C(F)C=CC=C1F)C(=O)N(C2=O)C1=NN=C(OC)C=C1	InChI=1S/C29H27F2N7O5S/c1-36(2)14-19-24-26(39)38(22-12-13-23(42-3)34-33-22)29(41)37(15-18-20(30)6-5-7-21(18)31)27(24)44-25(19)16-8-10-17(11-9-16)32-28(40)35-43-4/h5-13H,14-15H2,1-4H3,(H2,32,35,40)									No	No	Yes
OASIS1178	DTXSID6020353	Calcium cyanamide	DTXCID20353	156-62-7	MYFXBBAEXORJNB-UHFFFAOYSA-N	N/A	[Ca++].[N--]C#N	InChI=1S/CN2.Ca/c2-1-3;/q-2;+2	dilist_890							4	Yes	No	No
OASIS286	DTXSID9024699	tert-Butyl perbenzoate	DTXCID904699	614-45-9	GJBRNHKUVLOCEB-UHFFFAOYSA-N	tert-Butyl benzenecarboperoxoate	CC(C)(C)OOC(=O)C1=CC=CC=C1	InChI=1S/C11H14O3/c1-11(2,3)14-13-10(12)9-7-5-4-6-8-9/h4-8H,1-3H3							toxrefdb_91	1	Yes	No	No
OASIS1744	DTXSID1046681	Vandetanib	DTXCID9026681	443913-73-3	UHTHHESEBZOYNR-UHFFFAOYSA-N	N-(4-Bromo-2-fluorophenyl)-6-methoxy-7-[(1-methylpiperidin-4-yl)methoxy]quinazolin-4-amine	COC1=CC2=C(NC3=CC=C(Br)C=C3F)N=CN=C2C=C1OCC1CCN(C)CC1	InChI=1S/C22H24BrFN4O2/c1-28-7-5-14(6-8-28)12-30-21-11-19-16(10-20(21)29-2)22(26-13-25-19)27-18-4-3-15(23)9-17(18)24/h3-4,9-11,13-14H,5-8,12H2,1-2H3,(H,25,26,27)		dilirank2_202						4	No	Yes	Yes
OASIS1183	DTXSID6022420	Dopamine	DTXCID602420	51-61-6	VYFYYTLLBUKUHU-UHFFFAOYSA-N	4-(2-Aminoethyl)benzene-1,2-diol	NCCC1=CC(O)=C(O)C=C1	InChI=1S/C8H11NO2/c9-4-3-6-1-2-7(10)8(11)5-6/h1-2,5,10-11H,3-4,9H2	dilist_980							4	Yes	No	No
OASIS711	DTXSID1022974	Dydrogesterone	DTXCID702974	152-62-5	JGMOKGBVKVMRFX-HQZYFCCVSA-N	9beta,10alpha-Pregna-4,6-diene-3,20-dione	[H][C@@]12CC[C@H](C(C)=O)[C@@]1(C)CC[C@]1([H])[C@@]2([H])C=CC2=CC(=O)CC[C@@]12C	InChI=1S/C21H28O2/c1-13(22)17-6-7-18-16-5-4-14-12-15(23)8-10-20(14,2)19(16)9-11-21(17,18)3/h4-5,12,16-19H,6-11H2,1-3H3/t16-,17+,18-,19+,20+,21+/m0/s1	dilist_79							4	No	No	Yes
OASIS982	DTXSID4020113	Atropine	DTXCID20113	51-55-8	RKUNBYITZUJHSG-SPUOUPEWSA-N	(1R,3r,5S)-8-Methyl-8-azabicyclo[3.2.1]octan-3-yl 3-hydroxy-2-phenylpropanoate	CN1[C@H]2CC[C@@H]1C[C@@H](C2)OC(=O)C(CO)C1=CC=CC=C1	InChI=1S/C17H23NO3/c1-18-13-7-8-14(18)10-15(9-13)21-17(20)16(11-19)12-5-3-2-4-6-12/h2-6,13-16,19H,7-11H2,1H3/t13-,14+,15+,16?	dilist_25							4	Yes	No	Yes
OASIS1304	DTXSID7023067	Fluoxetine	DTXCID903067	54910-89-3	RTHCYVBBDHJXIQ-UHFFFAOYSA-N	N-Methyl-3-phenyl-3-[4-(trifluoromethyl)phenoxy]propan-1-amine	CNCCC(OC1=CC=C(C=C1)C(F)(F)F)C1=CC=CC=C1	InChI=1/C17H18F3NO/c1-21-12-11-16(13-5-3-2-4-6-13)22-15-9-7-14(8-10-15)17(18,19)20/h2-10,16,21H,11-12H2,1H3	dilist_730							4	Yes	No	Yes
OASIS1633	DTXSID3037709	Potassium perfluorohexanesulfonate	DTXCID1017709	3871-99-6	RSCGQEBKFSGWJT-UHFFFAOYSA-M	Potassium tridecafluorohexane-1-sulfonate	[K+].[O-]S(=O)(=O)C(F)(F)C(F)(F)C(F)(F)C(F)(F)C(F)(F)C(F)(F)F	InChI=1S/C6HF13O3S.K/c7-1(8,3(11,12)5(15,16)17)2(9,10)4(13,14)6(18,19)23(20,21)22;/h(H,20,21,22);/q;+1/p-1					ice_179			3	No	Yes	Yes
OASIS523	DTXSID2020420	Propyzamide	DTXCID80420	23950-58-5	PHNUZKMIPFFYSO-UHFFFAOYSA-N	3,5-Dichloro-N-(2-methylbut-3-yn-2-yl)benzamide	CC(C)(NC(=O)C1=CC(Cl)=CC(Cl)=C1)C#C	InChI=1S/C12H11Cl2NO/c1-4-12(2,3)15-11(16)8-5-9(13)7-10(14)6-8/h1,5-7H,2-3H3,(H,15,16)				fraunhofer_212				3	No	Yes	Yes
OASIS301	DTXSID9021924	Pyridine	DTXCID101924	110-86-1	JUJWROOIHBZHMG-UHFFFAOYSA-N	Pyridine	C1=CC=NC=C1	InChI=1S/C5H5N/c1-2-4-6-5-3-1/h1-5H			drugmatrix_45	fraunhofer_231				2	Yes	No	No
OASIS945	DTXSID3043734	Cidofovir	DTXCID1023734	113852-37-2	VWFCHDSQECPREK-LURJTMIESA-N	({[(2S)-1-(4-Amino-2-oxopyrimidin-1(2H)-yl)-3-hydroxypropan-2-yl]oxy}methyl)phosphonic acid	NC1=NC(=O)N(C[C@@H](CO)OCP(O)(O)=O)C=C1	InChI=1S/C8H14N3O6P/c9-7-1-2-11(8(13)10-7)3-6(4-12)17-5-18(14,15)16/h1-2,6,12H,3-5H2,(H2,9,10,13)(H2,14,15,16)/t6-/m0/s1	dilist_953							4	No	No	Yes
OASIS522	DTXSID7032688	Phenothrin	DTXCID00196513	26002-80-2	SBNFWQZLDJGRLK-UHFFFAOYSA-N	(3-Phenoxyphenyl)methyl 2,2-dimethyl-3-(2-methylprop-1-en-1-yl)cyclopropane-1-carboxylate	CC(C)=CC1C(C(=O)OCC2=CC=CC(OC3=CC=CC=C3)=C2)C1(C)C	InChI=1/C23H26O3/c1-16(2)13-20-21(23(20,3)4)22(24)25-15-17-9-8-12-19(14-17)26-18-10-6-5-7-11-18/h5-14,20-21H,15H2,1-4H3				fraunhofer_210				3	No	Yes	Yes
OASIS125	DTXSID1024097	2-Butoxyethanol	DTXCID904097	111-76-2	POAOYUHQDCAZBD-UHFFFAOYSA-N	2-Butoxyethan-1-ol	CCCCOCCO	InChI=1S/C6H14O2/c1-2-3-5-8-6-4-7/h7H,2-6H2,1H3				fraunhofer_278			toxrefdb_61	1	Yes	No	No
OASIS1120	DTXSID5023582	Sirolimus	DTXCID503582	53123-88-9	QFJCIRLUMZQUOT-HPLJOQBZSA-N	(3S,6R,7E,9R,10R,12R,14S,15E,17E,19E,21S,23S,26R,27R,34aS)-9,27-Dihydroxy-3-{(2R)-1-[(1S,3R,4R)-4-hydroxy-3-methoxycyclohexyl]propan-2-yl}-10,21-dimethoxy-6,8,12,14,20,26-hexamethyl-9,10,12,13,14,21,22,23,24,25,26,27,32,33,34,34a-hexadecahydro-3H-23,27-epoxypyrido[2,1-c][1,4]oxazacyclohentriacontine-1,5,11,28,29(4H,6H,31H)-pentone	[H][C@@]12CC[C@@H](C)[C@@](O)(O1)C(=O)C(=O)N1CCCC[C@@]1([H])C(=O)O[C@@]([H])(CC(=O)[C@H](C)\C=C(C)\[C@@H](O)[C@@H](OC)C(=O)[C@H](C)C[C@H](C)\C=C\C=C\C=C(C)\[C@H](C2)OC)[C@H](C)C[C@@H]1CC[C@@H](O)[C@@H](C1)OC	InChI=1S/C51H79NO13/c1-30-16-12-11-13-17-31(2)42(61-8)28-38-21-19-36(7)51(60,65-38)48(57)49(58)52-23-15-14-18-39(52)50(59)64-43(33(4)26-37-20-22-40(53)44(27-37)62-9)29-41(54)32(3)25-35(6)46(56)47(63-10)45(55)34(5)24-30/h11-13,16-17,25,30,32-34,36-40,42-44,46-47,53,56,60H,14-15,18-24,26-29H2,1-10H3/b13-11+,16-12+,31-17+,35-25+/t30-,32-,33-,34-,36-,37+,38+,39+,40-,42+,43+,44-,46-,47+,51-/m1/s1	dilist_835							4	Yes	No	Yes
OASIS1362	DTXSID7048534	Ritodrine	DTXCID801508631	26652-09-5	IOVGROKTTNBUGK-BZXXZZNZNA-N	4-[(1R,2S)-1-Hydroxy-2-{[2-(4-hydroxyphenyl)ethyl]amino}propyl]phenol	C[C@H](NCCC1=CC=C(O)C=C1)[C@H](O)C1=CC=C(O)C=C1	InChI=1/C17H21NO3/c1-12(17(21)14-4-8-16(20)9-5-14)18-11-10-13-2-6-15(19)7-3-13/h2-9,12,17-21H,10-11H2,1H3/t12-,17-/s2	dilist_234							4	No	Yes	No
OASIS539	DTXSID1024912	Decalin	DTXCID304912	91-17-8	NNBZCPXTIHJBJL-UHFFFAOYSA-N	Decahydronaphthalene	C1CCC2CCCCC2C1	InChI=1S/C10H18/c1-2-6-10-8-4-3-7-9(10)5-1/h9-10H,1-8H2				fraunhofer_232				3	No	Yes	No
OASIS1037	DTXSID4025371	Halothane	DTXCID605371	151-67-7	BCQZXOMGPXTTIC-UHFFFAOYSA-N	2-Bromo-2-chloro-1,1,1-trifluoroethane	FC(F)(F)C(Cl)Br	InChI=1/C2HBrClF3/c3-1(4)2(5,6)7/h1H	dilist_874							4	Yes	No	Yes
OASIS1049	DTXSID4045636	Diacerein	DTXCID2025636	13739-02-1	TYNLGDBUJLVSMA-UHFFFAOYSA-N	4,5-Bis(acetyloxy)-9,10-dioxo-9,10-dihydroanthracene-2-carboxylic acid	CC(=O)OC1=CC=CC2=C1C(=O)C1=C(OC(C)=O)C=C(C=C1C2=O)C(O)=O	InChI=1S/C19H12O8/c1-8(20)26-13-5-3-4-11-15(13)18(23)16-12(17(11)22)6-10(19(24)25)7-14(16)27-9(2)21/h3-7H,1-2H3,(H,24,25)	dilist_101							4	No	Yes	Yes
OASIS1240	DTXSID6044226	Valdecoxib	DTXCID4024226	181695-72-7	LNPDTQAFDNKSHK-UHFFFAOYSA-N	4-(5-Methyl-3-phenyl-1,2-oxazol-4-yl)benzene-1-sulfonamide	CC1=C(C(=NO1)C1=CC=CC=C1)C1=CC=C(C=C1)S(N)(=O)=O	InChI=1S/C16H14N2O3S/c1-11-15(12-7-9-14(10-8-12)22(17,19)20)16(18-21-11)13-5-3-2-4-6-13/h2-10H,1H3,(H2,17,19,20)	dilist_274							4	Yes	No	Yes
OASIS836	DTXSID2041094	Phenelzine	DTXCID0021094	51-71-8	RMUCZJUITONUFY-UHFFFAOYSA-N	(2-Phenylethyl)hydrazine	NNCCC1=CC=CC=C1	InChI=1S/C8H12N2/c9-10-7-6-8-4-2-1-3-5-8/h1-5,10H,6-7,9H2	dilist_989							4	Yes	No	No
OASIS445	DTXSID7032393	Fenoxycarb	DTXCID5012393	72490-01-8	HJUFTIJOISQSKQ-UHFFFAOYSA-N	Ethyl [2-(4-phenoxyphenoxy)ethyl]carbamate	CCOC(=O)NCCOC1=CC=C(OC2=CC=CC=C2)C=C1	InChI=1S/C17H19NO4/c1-2-20-17(19)18-12-13-21-14-8-10-16(11-9-14)22-15-6-4-3-5-7-15/h3-11H,2,12-13H2,1H3,(H,18,19)				fraunhofer_120				3	No	Yes	No
OASIS1236	DTXSID6041056	L-Arginine	DTXCID4021056	74-79-3	ODKSFYDXXFIFQN-BYPYZUCNSA-N	L-Arginine	N[C@@H](CCCNC(N)=N)C(O)=O	InChI=1S/C6H14N4O2/c7-4(5(11)12)2-1-3-10-6(8)9/h4H,1-3,7H2,(H,11,12)(H4,8,9,10)/t4-/m0/s1	dilist_919							4	Yes	No	Yes
OASIS1530	DTXSID9023041	Felbamate	DTXCID903041	25451-15-4	WKGXYQFOCVYPAC-UHFFFAOYSA-N	2-Phenylpropane-1,3-diyl dicarbamate	NC(=O)OCC(COC(N)=O)C1=CC=CC=C1	InChI=1S/C11H14N2O4/c12-10(14)16-6-9(7-17-11(13)15)8-4-2-1-3-5-8/h1-5,9H,6-7H2,(H2,12,14)(H2,13,15)	dilist_909							4	Yes	No	Yes
OASIS603	DTXSID0020369	Dacarbazine	DTXCID20369	3/4/1942	FDKXTQMXEQVLRF-UHFFFAOYSA-N	4-(3,3-Dimethyltriaz-1-en-1-yl)-1H-imidazole-5-carboxamide	CN(C)N=NC1=C(NC=N1)C(N)=O	InChI=1S/C6H10N6O/c1-12(2)11-10-6-4(5(7)13)8-3-9-6/h3H,1-2H3,(H2,7,13)(H,8,9)	dilist_645							4	Yes	No	No
OASIS1933	DTXSID9020378	Deflazacort	DTXCID10378	14484-47-0	FBHSPRKOSMHSIF-GRMWVWQJSA-N	2-[(4aR,4bS,5S,6aS,6bS,9aR,10aS,10bS)-5-Hydroxy-4a,6a,8-trimethyl-2-oxo-2,4a,4b,5,6,6a,9a,10,10a,10b,11,12-dodecahydro-6bH-naphtho[2',1':4,5]indeno[1,2-d][1,3]oxazol-6b-yl]-2-oxoethyl acetate	[H][C@@]12C[C@@]3([H])[C@]4([H])CCC5=CC(=O)C=C[C@]5(C)[C@@]4([H])[C@@H](O)C[C@]3(C)[C@@]1(N=C(C)O2)C(=O)COC(C)=O	InChI=1S/C25H31NO6/c1-13-26-25(20(30)12-31-14(2)27)21(32-13)10-18-17-6-5-15-9-16(28)7-8-23(15,3)22(17)19(29)11-24(18,25)4/h7-9,17-19,21-22,29H,5-6,10-12H2,1-4H3/t17-,18-,19-,21+,22+,23-,24-,25+/m0/s1		dilirank2_14						4	No	Yes	Yes
OASIS601	DTXSID0020074	Gabapentin	DTXCID5074	60142-96-3	UGJMXCAKCUNAIE-UHFFFAOYSA-N	[1-(Aminomethyl)cyclohexyl]acetic acid	NCC1(CC(O)=O)CCCCC1	InChI=1S/C9H17NO2/c10-7-9(6-8(11)12)4-2-1-3-5-9/h1-7,10H2,(H,11,12)	dilist_972							4	Yes	No	Yes
OASIS1482	DTXSID8048361	Oxytocin	DTXCID4028335	50-56-6	XNOPRXBHLZRZKH-DSZYJQQASA-N	1-{(4R,7S,10S,13S,16S,19R)-19-Amino-7-(2-amino-2-oxoethyl)-10-(3-amino-3-oxopropyl)-13-[(2S)-butan-2-yl]-16-[(4-hydroxyphenyl)methyl]-6,9,12,15,18-pentaoxo-1,2-dithia-5,8,11,14,17-pentaazacycloicosane-4-carbonyl}-L-prolyl-L-leucylglycinamide	[H][C@]1(NC(=O)[C@H](CC2=CC=C(O)C=C2)NC(=O)[C@@H](N)CSSC[C@H](NC(=O)[C@H](CC(N)=O)NC(=O)[C@H](CCC(N)=O)NC1=O)C(=O)N1CCC[C@H]1C(=O)N[C@@H](CC(C)C)C(=O)NCC(N)=O)[C@@H](C)CC	InChI=1S/C43H66N12O12S2/c1-5-22(4)35-42(66)49-26(12-13-32(45)57)38(62)51-29(17-33(46)58)39(63)53-30(20-69-68-19-25(44)36(60)50-28(40(64)54-35)16-23-8-10-24(56)11-9-23)43(67)55-14-6-7-31(55)41(65)52-27(15-21(2)3)37(61)48-18-34(47)59/h8-11,21-22,25-31,35,56H,5-7,12-20,44H2,1-4H3,(H2,45,57)(H2,46,58)(H2,47,59)(H,48,61)(H,49,66)(H,50,60)(H,51,62)(H,52,65)(H,53,63)(H,54,64)/t22-,25-,26-,27-,28-,29-,30…	dilist_404							4	No	Yes	Yes
OASIS1301	DTXSID7023019	Ethosuximide	DTXCID203019	77-67-8	HAPOVYFOVVWLRS-UHFFFAOYSA-N	3-Ethyl-3-methylpyrrolidine-2,5-dione	CCC1(C)CC(=O)NC1=O	InChI=1/C7H11NO2/c1-3-7(2)4-5(9)8-6(7)10/h3-4H2,1-2H3,(H,8,9,10)	dilist_418							4	Yes	No	Yes
OASIS1823	DTXSID40972590	Palbociclib	DTXCID80207212	571190-30-2	AHJRHEGDXFFMBM-UHFFFAOYSA-N	6-Acetyl-8-cyclopentyl-5-methyl-2-{[5-(piperazin-1-yl)pyridin-2-yl]amino}pyrido[2,3-d]pyrimidin-7(8H)-one	CC(=O)C1=C(C)C2=CN=C(NC3=NC=C(C=C3)N3CCNCC3)N=C2N(C2CCCC2)C1=O	InChI=1S/C24H29N7O2/c1-15-19-14-27-24(28-20-8-7-18(13-26-20)30-11-9-25-10-12-30)29-22(19)31(17-5-3-4-6-17)23(33)21(15)16(2)32/h7-8,13-14,17,25H,3-6,9-12H2,1-2H3,(H,26,27,28,29)		dilirank2_61						4	No	Yes	Yes
OASIS1330	DTXSID7025556	Methoxyflurane	DTXCID405556	76-38-0	RFKMCNOHBTXSMU-UHFFFAOYSA-N	2,2-Dichloro-1,1-difluoro-1-methoxyethane	COC(F)(F)C(Cl)Cl	InChI=1S/C3H4Cl2F2O/c1-8-3(6,7)2(4)5/h2H,1H3	dilist_757							4	Yes	No	Yes
OASIS297	DTXSID4020298	Chlorobenzene	DTXCID40298	108-90-7	MVPPADPHJFYWMZ-UHFFFAOYSA-N	Chlorobenzene	ClC1=CC=CC=C1	InChI=1S/C6H5Cl/c7-6-4-2-1-3-5-6/h1-5H			drugmatrix_23	fraunhofer_96	ice_111			2	Yes	No	No
OASIS1887	DTXSID70235483	Azilsartan kamedoxomil	DTXCID70157974	863031-24-7	IHWFKDWIUSZLCJ-UHFFFAOYSA-M	Potassium 3-{4'-[(2-ethoxy-7-{[(5-methyl-2-oxo-2H-1,3-dioxol-4-yl)methoxy]carbonyl}-1H-benzimidazol-1-yl)methyl][1,1'-biphenyl]-2-yl}-5-oxo-5H-1,2,4-oxadiazol-4-ide	[K+].CCOC1=NC2=CC=CC(C(=O)OCC3=C(C)OC(=O)O3)=C2N1CC1=CC=C(C=C1)C1=CC=CC=C1C1=NOC(=O)[N-]1	InChI=1S/C30H24N4O8.K/c1-3-38-28-31-23-10-6-9-22(27(35)39-16-24-17(2)40-30(37)41-24)25(23)34(28)15-18-11-13-19(14-12-18)20-7-4-5-8-21(20)26-32-29(36)42-33-26;/h4-14H,3,15-16H2,1-2H3,(H,32,33,36);/q;+1/p-1		dilirank2_40						4	No	Yes	No
OASIS107	DTXSID9020902	Monocrotaline	DTXCID50902	315-22-0	QVCMHGGNRFRMAD-XFGHUUIASA-N	(3R,4R,5R,13aR,13bR)-4,5-Dihydroxy-3,4,5-trimethyl-4,5,8,10,12,13,13a,13b-octahydro-2H-[1,6]dioxacycloundecino[2,3,4-gh]pyrrolizine-2,6(3H)-dione	C[C@H]1C(=O)O[C@@H]2CCN3CC=C(COC(=O)[C@](C)(O)[C@]1(C)O)[C@H]23	InChI=1S/C16H23NO6/c1-9-13(18)23-11-5-7-17-6-4-10(12(11)17)8-22-14(19)16(3,21)15(9,2)20/h4,9,11-12,20-21H,5-8H2,1-3H3/t9-,11+,12+,15+,16-/m0/s1						tggates_102		2	No	Yes	Yes
OASIS980	DTXSID40193304	Telaprevir	DTXCID10115795	402957-28-2	BBAWEDCPNXPBQM-GDEBMMAJSA-N	(1S,3aR,6aS)-2-[(2S)-2-({(2S)-2-Cyclohexyl-2-[(pyrazine-2-carbonyl)amino]acetyl}amino)-3,3-dimethylbutanoyl]-N-[(3S)-1-(cyclopropylamino)-1,2-dioxohexan-3-yl]octahydrocyclopenta[c]pyrrole-1-carboxamide	CCC[C@H](NC(=O)[C@@H]1[C@H]2CCC[C@H]2CN1C(=O)[C@@H](NC(=O)[C@@H](NC(=O)C1=NC=CN=C1)C1CCCCC1)C(C)(C)C)C(=O)C(=O)NC1CC1	InChI=1S/C36H53N7O6/c1-5-10-25(29(44)34(48)39-23-15-16-23)40-33(47)28-24-14-9-13-22(24)20-43(28)35(49)30(36(2,3)4)42-32(46)27(21-11-7-6-8-12-21)41-31(45)26-19-37-17-18-38-26/h17-19,21-25,27-28,30H,5-16,20H2,1-4H3,(H,39,48)(H,40,47)(H,41,45)(H,42,46)/t22-,24-,25-,27-,28-,30+/m0/s1	dilist_454							4	Yes	No	Yes
OASIS1824	DTXSID501009335	Sonidegib	DTXCID101436164	956697-53-3	VZZJRYRQSPEMTK-CALCHBBNSA-N	N-{6-[(2R,6S)-2,6-Dimethylmorpholin-4-yl]pyridin-3-yl}-2-methyl-4'-(trifluoromethoxy)[1,1'-biphenyl]-3-carboxamide	C[C@H]1CN(C[C@@H](C)O1)C1=NC=C(NC(=O)C2=C(C)C(=CC=C2)C2=CC=C(OC(F)(F)F)C=C2)C=C1	InChI=1S/C26H26F3N3O3/c1-16-14-32(15-17(2)34-16)24-12-9-20(13-30-24)31-25(33)23-6-4-5-22(18(23)3)19-7-10-21(11-8-19)35-26(27,28)29/h4-13,16-17H,14-15H2,1-3H3,(H,31,33)/t16-,17+		dilirank2_55						4	No	Yes	Yes
OASIS505	DTXSID601029647	(5E)-5-[(4-Chlorophenyl)methylene]-2,2-dimethyl-1-(1H-1,2,4-triazol-1-ylmethyl)cyclopentanol	DTXCID90209500	138182-18-0	PPDBOQMNKNNODG-NTEUORMPSA-N	N/A	CC1(C)CC\C(=C/C2=CC=C(Cl)C=C2)C1(O)CN1C=NC=N1	InChI=1/C17H20ClN3O/c1-16(2)8-7-14(9-13-3-5-15(18)6-4-13)17(16,22)10-21-12-19-11-20-21/h3-6,9,11-12,22H,7-8,10H2,1-2H3/b14-9+				fraunhofer_186				3	No	Yes	No
OASIS310	DTXSID1020198	Bromodichloromethane	DTXCID30198	75-27-4	FMWLUWPQPKEARP-UHFFFAOYSA-N	Bromo(dichloro)methane	ClC(Cl)Br	InChI=1S/CHBrCl2/c2-1(3)4/h1H			drugmatrix_22		ice_41			2	Yes	No	No
OASIS252	DTXSID6032354	Clodinafop-propargyl	DTXCID4012354	105512-06-9	JBDHZKLJNAIJNC-LLVKDONJSA-N	Prop-2-yn-1-yl (2R)-2-{4-[(5-chloro-3-fluoropyridin-2-yl)oxy]phenoxy}propanoate	C[C@@H](OC1=CC=C(OC2=NC=C(Cl)C=C2F)C=C1)C(=O)OCC#C	InChI=1S/C17H13ClFNO4/c1-3-8-22-17(21)11(2)23-13-4-6-14(7-5-13)24-16-15(19)9-12(18)10-20-16/h1,4-7,9-11H,8H2,2H3/t11-/m1/s1							toxrefdb_0	1	No	Yes	Yes
OASIS1127	DTXSID5023746	Zafirlukast	DTXCID303746	107753-78-6	YEEZWCHGZNKEEK-UHFFFAOYSA-N	Cyclopentyl [3-({2-methoxy-4-[(2-methylbenzene-1-sulfonyl)carbamoyl]phenyl}methyl)-1-methyl-1H-indol-5-yl]carbamate	COC1=C(CC2=CN(C)C3=C2C=C(NC(=O)OC2CCCC2)C=C3)C=CC(=C1)C(=O)NS(=O)(=O)C1=CC=CC=C1C	InChI=1S/C31H33N3O6S/c1-20-8-4-7-11-29(20)41(37,38)33-30(35)22-13-12-21(28(17-22)39-3)16-23-19-34(2)27-15-14-24(18-26(23)27)32-31(36)40-25-9-5-6-10-25/h4,7-8,11-15,17-19,25H,5-6,9-10,16H2,1-3H3,(H,32,36)(H,33,35)	dilist_766							4	Yes	No	Yes
OASIS385	DTXSID10195077	Benzenamine, 4,4'-methylenebis(2,3-dichloro-	DTXCID20117568	42240-73-3	PPUHQXZSLCCTAN-UHFFFAOYSA-N	4,4'-Methylenebis(2,3-dichloroaniline)	NC1=C(Cl)C(Cl)=C(CC2=C(Cl)C(Cl)=C(N)C=C2)C=C1	InChI=1S/C13H10Cl4N2/c14-10-6(1-3-8(18)12(10)16)5-7-2-4-9(19)13(17)11(7)15/h1-4H,5,18-19H2				fraunhofer_40				3	No	Yes	No
OASIS442	DTXSID7024241	Oxyfluorfen	DTXCID404241	42874-03-3	OQMBBFQZGJFLBU-UHFFFAOYSA-N	2-Chloro-1-(3-ethoxy-4-nitrophenoxy)-4-(trifluoromethyl)benzene	CCOC1=CC(OC2=CC=C(C=C2Cl)C(F)(F)F)=CC=C1[N+]([O-])=O	InChI=1S/C15H11ClF3NO4/c1-2-23-14-8-10(4-5-12(14)20(21)22)24-13-6-3-9(7-11(13)16)15(17,18)19/h3-8H,2H2,1H3				fraunhofer_117				3	No	Yes	Yes
OASIS682	DTXSID0048478	Foscarnet	DTXCID0028452	4428-95-9	ZJAOAACCNHFJAH-UHFFFAOYSA-N	Dihydroxy(oxo)-lambda~5~-phosphanecarboxylic acid	OC(=O)P(O)(O)=O	InChI=1S/CH3O5P/c2-1(3)7(4,5)6/h(H,2,3)(H2,4,5,6)	dilist_1039							4	Yes	No	No
OASIS1473	DTXSID8046456	Lopinavir	DTXCID6026456	192725-17-0	KJHKTHWMRKYKJE-SUGCFTRWSA-N	(2S)-N-{(2S,4S,5S)-5-[2-(2,6-Dimethylphenoxy)acetamido]-4-hydroxy-1,6-diphenylhexan-2-yl}-3-methyl-2-(2-oxo-1,3-diazinan-1-yl)butanamide	CC(C)[C@H](N1CCCNC1=O)C(=O)N[C@H](C[C@H](O)[C@H](CC1=CC=CC=C1)NC(=O)COC1=C(C)C=CC=C1C)CC1=CC=CC=C1	InChI=1S/C37H48N4O5/c1-25(2)34(41-20-12-19-38-37(41)45)36(44)39-30(21-28-15-7-5-8-16-28)23-32(42)31(22-29-17-9-6-10-18-29)40-33(43)24-46-35-26(3)13-11-14-27(35)4/h5-11,13-18,25,30-32,34,42H,12,19-24H2,1-4H3,(H,38,45)(H,39,44)(H,40,43)/t30-,31-,32-,34-/m0/s1	dilist_157							4	Yes	No	Yes
OASIS478	DTXSID0029210	Butyltin trichloride	DTXCID609210	1118-46-3	YMLFYGFCXGNERH-UHFFFAOYSA-K	Butyl(trichloro)stannane	CCCC[Sn](Cl)(Cl)Cl	InChI=1S/C4H9.3ClH.Sn/c1-3-4-2;;;;/h1,3-4H2,2H3;3*1H;/q;;;;+3/p-3				fraunhofer_158				3	No	Yes	No
OASIS1636	DTXSID1022057	1,3-Dichloropropene	DTXCID501307	542-75-6	UOORRWUZONOOLO-UHFFFAOYSA-N	1,3-Dichloroprop-1-ene	ClCC=CCl	InChI=1S/C3H4Cl2/c4-2-1-3-5/h1-2H,3H2					ice_153			3	Yes	No	No
OASIS638	DTXSID0023373	Nitrendipine	DTXCID203373	39562-70-4	PVHUJELLJLJGLN-UHFFFAOYSA-N	Ethyl methyl 2,6-dimethyl-4-(3-nitrophenyl)-1,4-dihydropyridine-3,5-dicarboxylate	CCOC(=O)C1=C(C)NC(C)=C(C1C1=CC(=CC=C1)[N+]([O-])=O)C(=O)OC	InChI=1/C18H20N2O6/c1-5-26-18(22)15-11(3)19-10(2)14(17(21)25-4)16(15)12-7-6-8-13(9-12)20(23)24/h6-9,16,19H,5H2,1-4H3	dilist_559							4	Yes	No	Yes
OASIS1135	DTXSID5040671	Eperisone	DTXCID3020671	64840-90-0	SQUNAWUMZGQQJD-UHFFFAOYSA-N	1-(4-Ethylphenyl)-2-methyl-3-(piperidin-1-yl)propan-1-one	CCC1=CC=C(C=C1)C(=O)C(C)CN1CCCCC1	InChI=1/C17H25NO/c1-3-15-7-9-16(10-8-15)17(19)14(2)13-18-11-5-4-6-12-18/h7-10,14H,3-6,11-13H2,1-2H3	dilist_429							4	No	Yes	No
OASIS1291	DTXSID70227388	Divalproex sodium [USAN:USP]	DTXCID70149879	76584-70-8	MSRILKIQRXUYCT-UHFFFAOYSA-M	Sodium 2-propylpentanoate--2-propylpentanoic acid (1/1/1)	[Na+].CCCC(CCC)C(O)=O.CCCC(CCC)C([O-])=O	InChI=1S/2C8H16O2.Na/c2*1-3-5-7(6-4-2)8(9)10;/h2*7H,3-6H2,1-2H3,(H,9,10);/q;;+1/p-1	dilist_37							4	No	Yes	No
OASIS1553	DTXSID9023546	Quetiapine	DTXCID903546	111974-69-7	URKOMYMAXPYINW-UHFFFAOYSA-N	2-{2-[4-(Dibenzo[b,f][1,4]thiazepin-11-yl)piperazin-1-yl]ethoxy}ethan-1-ol	OCCOCCN1CCN(CC1)C1=NC2=C(SC3=C1C=CC=C3)C=CC=C2	InChI=1S/C21H25N3O2S/c25-14-16-26-15-13-23-9-11-24(12-10-23)21-17-5-1-3-7-19(17)27-20-8-4-2-6-18(20)22-21/h1-8,25H,9-16H2	dilist_1095							4	Yes	No	Yes
OASIS362	DTXSID5032498	Triclosan	DTXCID3012498	3380-34-5	XEFQLINVKFYRCS-UHFFFAOYSA-N	5-Chloro-2-(2,4-dichlorophenoxy)phenol	OC1=C(OC2=CC=C(Cl)C=C2Cl)C=CC(Cl)=C1	InChI=1S/C12H7Cl3O2/c13-7-1-3-11(9(15)5-7)17-12-4-2-8(14)6-10(12)16/h1-6,16H				fraunhofer_9				3	No	Yes	Yes
OASIS1776	DTXSID20963865	Tivozanib	DTXCID60205690	475108-18-0	SPMVMDHWKHCIDT-UHFFFAOYSA-N	N-{2-Chloro-4-[(6,7-dimethoxyquinolin-4-yl)oxy]phenyl}-N'-(5-methyl-1,2-oxazol-3-yl)urea	COC1=C(OC)C=C2C(OC3=CC(Cl)=C(NC(=O)NC4=NOC(C)=C4)C=C3)=CC=NC2=C1	InChI=1S/C22H19ClN4O5/c1-12-8-21(27-32-12)26-22(28)25-16-5-4-13(9-15(16)23)31-18-6-7-24-17-11-20(30-3)19(29-2)10-14(17)18/h4-11H,1-3H3,(H2,25,26,27,28)		dilirank2_191						4	No	No	Yes
OASIS1668	DTXSID0021383	Trichloroethylene	DTXCID901382	79-01-6	XSTXAVWGXDQKEL-UHFFFAOYSA-N	1,1,2-Trichloroethene	ClC=C(Cl)Cl	InChI=1S/C2HCl3/c3-1-2(4)5/h1H					ice_83			3	Yes	No	No
OASIS1683	DTXSID6026298	m-Xylene	DTXCID501446	108-38-3	IVSZLXZYQVIEFR-UHFFFAOYSA-N	1,3-Xylene	CC1=CC(C)=CC=C1	InChI=1S/C8H10/c1-7-4-3-5-8(2)6-7/h3-6H,1-2H3					ice_130			3	Yes	No	No
OASIS465	DTXSID0028038	3-Iodo-2-propynyl-N-butylcarbamate	DTXCID908038	55406-53-6	WYVVKGNFXHOCQV-UHFFFAOYSA-N	3-Iodoprop-2-yn-1-yl butylcarbamate	CCCCNC(=O)OCC#CI	InChI=1S/C8H12INO2/c1-2-3-6-10-8(11)12-7-4-5-9/h2-3,6-7H2,1H3,(H,10,11)				fraunhofer_145				3	No	Yes	Yes
OASIS1020	DTXSID4023339	Moxisylyte	DTXCID403339	54-32-0	VRYMTAVOXVTQEF-UHFFFAOYSA-N	4-[2-(Dimethylamino)ethoxy]-2-methyl-5-(propan-2-yl)phenyl acetate	CC(C)C1=CC(OC(C)=O)=C(C)C=C1OCCN(C)C	InChI=1S/C16H25NO3/c1-11(2)14-10-15(20-13(4)18)12(3)9-16(14)19-8-7-17(5)6/h9-11H,7-8H2,1-6H3	dilist_160							4	No	Yes	No
OASIS1299	DTXSID7022964	Doxazosin	DTXCID402964	74191-85-8	RUZYUOTYCVRMRZ-UHFFFAOYSA-N	[4-(4-Amino-6,7-dimethoxyquinazolin-2-yl)piperazin-1-yl](2,3-dihydro-1,4-benzodioxin-2-yl)methanone	COC1=C(OC)C=C2C(N)=NC(=NC2=C1)N1CCN(CC1)C(=O)C1COC2=C(O1)C=CC=C2	InChI=1/C23H25N5O5/c1-30-18-11-14-15(12-19(18)31-2)25-23(26-21(14)24)28-9-7-27(8-10-28)22(29)20-13-32-16-5-3-4-6-17(16)33-20/h3-6,11-12,20H,7-10,13H2,1-2H3,(H2,24,25,26)	dilist_773							4	Yes	No	No
OASIS971	DTXSID3057800	Propacetamol	DTXCID7031589	66532-85-2	QTGAJCQTLIRCFL-UHFFFAOYSA-N	4-Acetamidophenyl N,N-diethylglycinate	CCN(CC)CC(=O)OC1=CC=C(NC(C)=O)C=C1	InChI=1S/C14H20N2O3/c1-4-16(5-2)10-14(18)19-13-8-6-12(7-9-13)15-11(3)17/h6-9H,4-5,10H2,1-3H3,(H,15,17)	dilist_520							4	No	Yes	Yes
OASIS1327	DTXSID7023693	N-(3′,4′-Dimethoxycinnamoyl)anthranilic acid	DTXCID80810189	53902-12-8	NZHGWWWHIYHZNX-UHFFFAOYSA-N	2-{[3-(3,4-Dimethoxyphenyl)prop-2-enoyl]amino}benzoic acid	COC1=CC=C(C=CC(=O)NC2=C(C=CC=C2)C(O)=O)C=C1OC	InChI=1S/C18H17NO5/c1-23-15-9-7-12(11-16(15)24-2)8-10-17(20)19-14-6-4-3-5-13(14)18(21)22/h3-11H,1-2H3,(H,19,20)(H,21,22)	dilist_796							4	No	Yes	Yes
OASIS1474	DTXSID8046458	Estramustine	DTXCID6026458	2998-57-4	FRPJXPJMRWBBIH-RBRWEJTLSA-N	17beta-Hydroxyestra-1,3,5(10)-trien-3-yl bis(2-chloroethyl)carbamate	C[C@]12CC[C@H]3[C@@H](CCC4=C3C=CC(OC(=O)N(CCCl)CCCl)=C4)[C@@H]1CC[C@@H]2O	InChI=1S/C23H31Cl2NO3/c1-23-9-8-18-17-5-3-16(29-22(28)26(12-10-24)13-11-25)14-15(17)2-4-19(18)20(23)6-7-21(23)27/h3,5,14,18-21,27H,2,4,6-13H2,1H3/t18-,19-,20+,21+,23+/m1/s1	dilist_351							4	No	Yes	Yes
OASIS384	DTXSID7052319	4-Chloro-3-nitroaniline	DTXCID8030891	635-22-3	FOHHWGVAOVDVLP-UHFFFAOYSA-N	4-Chloro-3-nitroaniline	NC1=CC(=C(Cl)C=C1)[N+]([O-])=O	InChI=1S/C6H5ClN2O2/c7-5-2-1-4(8)3-6(5)9(10)11/h1-3H,8H2				fraunhofer_39				3	No	Yes	Yes
OASIS088	DTXSID4040686	Naproxen	DTXCID2020686	22204-53-1	CMWTZPSULFXXJA-VIFPVBQESA-N	(2S)-2-(6-Methoxynaphthalen-2-yl)propanoic acid	COC1=CC2=CC=C(C=C2C=C1)[C@H](C)C(O)=O	InChI=1S/C14H14O3/c1-9(14(15)16)10-3-4-12-8-13(17-2)6-5-11(12)7-10/h3-9H,1-2H3,(H,15,16)/t9-/m0/s1	dilist_823					tggates_84		2	Yes	No	Yes
OASIS513	DTXSID9032329	Bensulide	DTXCID7012329	741-58-2	RRNIZKPFKNDSRS-UHFFFAOYSA-N	S-{2-[(Benzenesulfonyl)amino]ethyl} O,O-dipropan-2-yl phosphorodithioate	CC(C)OP(=S)(OC(C)C)SCCNS(=O)(=O)C1=CC=CC=C1	InChI=1S/C14H24NO4PS3/c1-12(2)18-20(21,19-13(3)4)22-11-10-15-23(16,17)14-8-6-5-7-9-14/h5-9,12-13,15H,10-11H2,1-4H3				fraunhofer_198				3	No	Yes	No
OASIS1573	DTXSID9044950	Exifone	DTXCID7024950	52479-85-3	XEDWWPGWIXPVRQ-UHFFFAOYSA-N	(2,3,4-Trihydroxyphenyl)(3,4,5-trihydroxyphenyl)methanone	OC1=CC=C(C(=O)C2=CC(O)=C(O)C(O)=C2)C(O)=C1O	InChI=1S/C13H10O7/c14-7-2-1-6(11(18)13(7)20)10(17)5-3-8(15)12(19)9(16)4-5/h1-4,14-16,18-20H	dilist_1057							4	No	Yes	No
OASIS584	DTXSID0034308	1,4-Bis(bromoacetoxy)-2-butene	DTXCID40810049	20679-58-7	SIHKVAXULDBIIY-UHFFFAOYSA-N	But-2-ene-1,4-diyl bis(bromoacetate)	BrCC(=O)OCC=CCOC(=O)CBr	InChI=1S/C8H10Br2O4/c9-5-7(11)13-3-1-2-4-14-8(12)6-10/h1-2H,3-6H2				fraunhofer_286				3	No	Yes	No
OASIS375	DTXSID0021961	Benzophenone	DTXCID101961	119-61-9	RWCCWEUUXYIKHB-UHFFFAOYSA-N	Diphenylmethanone	O=C(C1=CC=CC=C1)C1=CC=CC=C1	InChI=1S/C13H10O/c14-13(11-7-3-1-4-8-11)12-9-5-2-6-10-12/h1-10H				fraunhofer_28				3	No	Yes	Yes
OASIS1818	DTXSID4060787	Dimethyl fumarate	DTXCID20209679	624-49-7	LDCRTTXIJACKKU-ONEGZZNKSA-N	Dimethyl (2E)-but-2-enedioate	COC(=O)\C=C\C(=O)OC	InChI=1S/C6H8O4/c1-9-5(7)3-4-6(8)10-2/h3-4H,1-2H3/b4-3+		dilirank2_176						4	No	Yes	Yes
OASIS531	DTXSID2037502	Bitertanol	DTXCID0017502	55179-31-2	VGPIBGGRCVEHQZ-UHFFFAOYSA-N	1-[([1,1'-Biphenyl]-4-yl)oxy]-3,3-dimethyl-1-(1H-1,2,4-triazol-1-yl)butan-2-ol	CC(C)(C)C(O)C(OC1=CC=C(C=C1)C1=CC=CC=C1)N1C=NC=N1	InChI=1/C20H23N3O2/c1-20(2,3)18(24)19(23-14-21-13-22-23)25-17-11-9-16(10-12-17)15-7-5-4-6-8-15/h4-14,18-19,24H,1-3H3				fraunhofer_220				3	No	Yes	No
OASIS1555	DTXSID9023679	Tizanidine	DTXCID203679	51322-75-9	XFYDIVBRZNQMJC-UHFFFAOYSA-N	5-Chloro-N-(4,5-dihydro-1H-imidazol-2-yl)-2,1,3-benzothiadiazol-4-amine	ClC1=C(NC2=NCCN2)C2=NSN=C2C=C1	InChI=1S/C9H8ClN5S/c10-5-1-2-6-8(15-16-14-6)7(5)13-9-11-3-4-12-9/h1-2H,3-4H2,(H2,11,12,13)	dilist_588							4	Yes	No	Yes
OASIS1160	DTXSID5048265	Propiverine	DTXCID0028240	60569-19-9	QPCVHQBVMYCJOM-UHFFFAOYSA-N	1-Methylpiperidin-4-yl diphenyl(propoxy)acetate	CCCOC(C(=O)OC1CCN(C)CC1)(C1=CC=CC=C1)C1=CC=CC=C1	InChI=1S/C23H29NO3/c1-3-18-26-23(19-10-6-4-7-11-19,20-12-8-5-9-13-20)22(25)27-21-14-16-24(2)17-15-21/h4-13,21H,3,14-18H2,1-2H3	dilist_506							4	No	Yes	No
OASIS306	DTXSID7022883	Daunorubicin	DTXCID402883	20830-81-3	STQGQHZAVUOBTE-VGBVRHCVSA-N	(1S,3S)-3-Acetyl-3,5,12-trihydroxy-10-methoxy-6,11-dioxo-1,2,3,4,6,11-hexahydrotetracen-1-yl 3-amino-2,3,6-trideoxy-alpha-L-lyxo-hexopyranoside	COC1=C2C(=O)C3=C(O)C4=C(C[C@](O)(C[C@@H]4O[C@H]4C[C@H](N)[C@H](O)[C@H](C)O4)C(C)=O)C(O)=C3C(=O)C2=CC=C1	InChI=1S/C27H29NO10/c1-10-22(30)14(28)7-17(37-10)38-16-9-27(35,11(2)29)8-13-19(16)26(34)21-20(24(13)32)23(31)12-5-4-6-15(36-3)18(12)25(21)33/h4-6,10,14,16-17,22,30,32,34-35H,7-9,28H2,1-3H3/t10-,14-,16-,17-,22+,27-/m0/s1	dilist_812		drugmatrix_26					2	No	Yes	No
OASIS1433	DTXSID8023476	Pindolol	DTXCID603476	13523-86-9	JZQKKSLKJUAGIC-UHFFFAOYSA-N	1-[(1H-Indol-4-yl)oxy]-3-[(propan-2-yl)amino]propan-2-ol	CC(C)NCC(O)COC1=C2C=CNC2=CC=C1	InChI=1/C14H20N2O2/c1-10(2)16-8-11(17)9-18-14-5-3-4-13-12(14)6-7-15-13/h3-7,10-11,15-17H,8-9H2,1-2H3	dilist_193							4	No	Yes	Yes
OASIS1911	DTXSID80942414	Safinamide mesylate	DTXCID401513442	202825-46-5	YKOCHIUQOBQIAC-YDALLXLXSA-N	Methanesulfonic acid--N~2~-({4-[(3-fluorophenyl)methoxy]phenyl}methyl)-L-alaninamide (1/1)	CS(O)(=O)=O.C[C@H](NCC1=CC=C(OCC2=CC=CC(F)=C2)C=C1)C(N)=O	InChI=1S/C17H19FN2O2.CH4O3S/c1-12(17(19)21)20-10-13-5-7-16(8-6-13)22-11-14-3-2-4-15(18)9-14;1-5(2,3)4/h2-9,12,20H,10-11H2,1H3,(H2,19,21);1H3,(H,2,3,4)/t12-;/m0./s1		dilirank2_209						4	No	Yes	Yes
OASIS1386	DTXSID8021430	Vinblastine	DTXCID801430	865-21-4	JXLYSJRDGCGARV-CFWMRBGOSA-N	2alpha,3alpha,4alpha,5beta,19beta-Vincaleukoblastine	[H][C@@]12N(C)C3=CC(OC)=C(C=C3[C@@]11CCN3CC=C[C@@](CC)([C@@H](OC(C)=O)[C@]2(O)C(=O)OC)[C@@]13[H])[C@]1(C[C@@]2([H])C[N@](C[C@](O)(CC)C2)CCC2=C1NC1=CC=CC=C21)C(=O)OC	InChI=1S/C46H58N4O9/c1-8-42(54)23-28-24-45(40(52)57-6,36-30(15-19-49(25-28)26-42)29-13-10-11-14-33(29)47-36)32-21-31-34(22-35(32)56-5)48(4)38-44(31)17-20-50-18-12-16-43(9-2,37(44)50)39(59-27(3)51)46(38,55)41(53)58-7/h10-14,16,21-22,28,37-39,47,54-55H,8-9,15,17-20,23-26H2,1-7H3/t28-,37-,38+,39+,42-,43+,44+,45-,46-/m0/s1	dilist_33							4	No	Yes	No
OASIS937	DTXSID3037125	Imatinib	DTXCID1017125	152459-95-5	KTUFNOKKBVMGRW-UHFFFAOYSA-N	4-[(4-Methylpiperazin-1-yl)methyl]-N-(4-methyl-3-{[4-(pyridin-3-yl)pyrimidin-2-yl]amino}phenyl)benzamide	CN1CCN(CC2=CC=C(C=C2)C(=O)NC2=CC(NC3=NC=CC(=N3)C3=CC=CN=C3)=C(C)C=C2)CC1	InChI=1S/C29H31N7O/c1-21-5-10-25(18-27(21)34-29-31-13-11-26(33-29)24-4-3-12-30-19-24)32-28(37)23-8-6-22(7-9-23)20-36-16-14-35(2)15-17-36/h3-13,18-19H,14-17,20H2,1-2H3,(H,32,37)(H,31,33,34)	dilist_704							4	Yes	No	Yes
OASIS1202	DTXSID6022927	Didanosine	DTXCID402927	69655-05-6	BXZVVICBKDXVGW-NKWVEPMBSA-N	9-[(2R,5S)-5-(Hydroxymethyl)oxolan-2-yl]-1,9-dihydro-6H-purin-6-one	OC[C@@H]1CC[C@@H](O1)N1C=NC2=C1N=CNC2=O	InChI=1S/C10H12N4O3/c15-3-6-1-2-7(17-6)14-5-13-8-9(14)11-4-12-10(8)16/h4-7,15H,1-3H2,(H,11,12,16)/t6-,7+/m0/s1	dilist_1080							4	Yes	No	Yes
OASIS920	DTXSID3023396	Orphenadrine	DTXCID003396	83-98-7	QVYRGXJJSLMXQH-UHFFFAOYSA-N	N,N-Dimethyl-2-[(2-methylphenyl)(phenyl)methoxy]ethan-1-amine	CN(C)CCOC(C1=CC=CC=C1)C1=C(C)C=CC=C1	InChI=1/C18H23NO/c1-15-9-7-8-12-17(15)18(20-14-13-19(2)3)16-10-5-4-6-11-16/h4-12,18H,13-14H2,1-3H3	dilist_643							4	Yes	No	No
OASIS1697	DTXSID6026086	3,3',4,4'-Tetrachloroazobenzene	DTXCID406086	14047-09-7	SOBGIMQKWDUEPY-ISLYRVAYSA-N	(E)-Bis(3,4-dichlorophenyl)diazene	ClC1=CC=C(C=C1Cl)\N=N\C1=CC(Cl)=C(Cl)C=C1	InChI=1S/C12H6Cl4N2/c13-9-3-1-7(5-11(9)15)17-18-8-2-4-10(14)12(16)6-8/h1-6H/b18-17+					ice_126			3	No	Yes	No
OASIS506	DTXSID5035957	Cyfluthrin	DTXCID6028078	68359-37-5	QQODLKZGRKWIFG-UHFFFAOYSA-N	Cyano(4-fluoro-3-phenoxyphenyl)methyl 3-(2,2-dichloroethenyl)-2,2-dimethylcyclopropane-1-carboxylate	CC1(C)C(C=C(Cl)Cl)C1C(=O)OC(C#N)C1=CC=C(F)C(OC2=CC=CC=C2)=C1	InChI=1/C22H18Cl2FNO3/c1-22(2)15(11-19(23)24)20(22)21(27)29-18(12-26)13-8-9-16(25)17(10-13)28-14-6-4-3-5-7-14/h3-11,15,18,20H,1-2H3				fraunhofer_187				3	No	Yes	No
OASIS374	DTXSID8052566	Benz[de]anthracen-7-one	DTXCID5031139	82-05-3	HUKPVYBUJRAUAG-UHFFFAOYSA-N	7H-Benzo[de]anthracen-7-one	O=C1C2=CC=CC=C2C2=C3C(C=CC=C13)=CC=C2	InChI=1S/C17H10O/c18-17-14-8-2-1-7-12(14)13-9-3-5-11-6-4-10-15(17)16(11)13/h1-10H				fraunhofer_27				3	No	Yes	No
OASIS415	DTXSID3022405	2-Hydroxy-4-methoxybenzophenone	DTXCID002405	131-57-7	DXGLGDHPHMLXJC-UHFFFAOYSA-N	(2-Hydroxy-4-methoxyphenyl)(phenyl)methanone	COC1=CC=C(C(=O)C2=CC=CC=C2)C(O)=C1	InChI=1S/C14H12O3/c1-17-11-7-8-12(13(15)9-11)14(16)10-5-3-2-4-6-10/h2-9,15H,1H3				fraunhofer_73				3	No	Yes	Yes
OASIS298	DTXSID7020689	Hexachloroethane	DTXCID90689	67-72-1	VHHHONWQHHHLTI-UHFFFAOYSA-N	Hexachloroethane	ClC(Cl)(Cl)C(Cl)(Cl)Cl	InChI=1S/C2Cl6/c3-1(4,5)2(6,7)8			drugmatrix_37	fraunhofer_109	ice_10			2	Yes	No	No
OASIS543	DTXSID5022017	Adamantane	DTXCID302017	281-23-2	ORILYTVJVMAKLC-UHFFFAOYSA-N	Adamantane	C1C2CC3CC1CC(C2)C3	InChI=1S/C10H16/c1-7-2-9-4-8(1)5-10(3-7)6-9/h7-10H,1-6H2				fraunhofer_236				3	No	Yes	Yes
OASIS1369	DTXSID7049059	Paliperidone	DTXCID30210372	144598-75-4	PMXMIIMHBWHSKN-UHFFFAOYSA-N	3-{2-[4-(6-Fluoro-1,2-benzoxazol-3-yl)piperidin-1-yl]ethyl}-9-hydroxy-2-methyl-6,7,8,9-tetrahydro-4H-pyrido[1,2-a]pyrimidin-4-one	CC1=C(CCN2CCC(CC2)C2=NOC3=CC(F)=CC=C23)C(=O)N2CCCC(O)C2=N1	InChI=1/C23H27FN4O3/c1-14-17(23(30)28-9-2-3-19(29)22(28)25-14)8-12-27-10-6-15(7-11-27)21-18-5-4-16(24)13-20(18)31-26-21/h4-5,13,15,19,29H,2-3,6-12H2,1H3	dilist_286							4	Yes	No	Yes
OASIS1320	DTXSID7023481	Piperacetazine	DTXCID903481	3819-00-9	BTFMCMVEUCGQDX-UHFFFAOYSA-N	1-(10-{3-[4-(2-Hydroxyethyl)piperidin-1-yl]propyl}-10H-phenothiazin-2-yl)ethan-1-one	CC(=O)C1=CC2=C(SC3=CC=CC=C3N2CCCN2CCC(CCO)CC2)C=C1	InChI=1S/C24H30N2O2S/c1-18(28)20-7-8-24-22(17-20)26(21-5-2-3-6-23(21)29-24)13-4-12-25-14-9-19(10-15-25)11-16-27/h2-3,5-8,17,19,27H,4,9-16H2,1H3	dilist_78							4	Yes	No	Yes
OASIS154	DTXSID0021125	Phenolphthalein	DTXCID901125	77-09-8	KJFMBFZCATUALV-UHFFFAOYSA-N	3,3-Bis(4-hydroxyphenyl)-2-benzofuran-1(3H)-one	OC1=CC=C(C=C1)C1(OC(=O)C2=C1C=CC=C2)C1=CC=C(O)C=C1	InChI=1S/C20H14O4/c21-15-9-5-13(6-10-15)20(14-7-11-16(22)12-8-14)18-4-2-1-3-17(18)19(23)24-20/h1-12,21-22H							toxrefdb_88	1	Yes	No	No
OASIS573	DTXSID9032537	Didecyldimethylammonium chloride	DTXCID7012537	7173-51-5	RUPBZQFQVRMKDG-UHFFFAOYSA-M	N-Decyl-N,N-dimethyldecan-1-aminium chloride	[Cl-].CCCCCCCCCC[N+](C)(C)CCCCCCCCCC	InChI=1S/C22H48N.ClH/c1-5-7-9-11-13-15-17-19-21-23(3,4)22-20-18-16-14-12-10-8-6-2;/h5-22H2,1-4H3;1H/q+1;/p-1				fraunhofer_271				3	No	Yes	Yes
OASIS748	DTXSID1044223	Ezetimibe	DTXCID9024223	163222-33-1	OLNTVTPDXPETLC-XPWALMASSA-N	(3R,4S)-1-(4-Fluorophenyl)-3-[(3S)-3-(4-fluorophenyl)-3-hydroxypropyl]-4-(4-hydroxyphenyl)azetidin-2-one	O[C@@H](CC[C@@H]1[C@H](N(C1=O)C1=CC=C(F)C=C1)C1=CC=C(O)C=C1)C1=CC=C(F)C=C1	InChI=1S/C24H21F2NO3/c25-17-5-1-15(2-6-17)22(29)14-13-21-23(16-3-11-20(28)12-4-16)27(24(21)30)19-9-7-18(26)8-10-19/h1-12,21-23,28-29H,13-14H2/t21-,22+,23-/m1/s1	dilist_1042							4	Yes	No	Yes
OASIS819	DTXSID2023563	Risedronic acid	DTXCID303563	105462-24-6	IIDJRNMFWXDHID-UHFFFAOYSA-N	[1-Hydroxy-2-(pyridin-3-yl)ethane-1,1-diyl]bis(phosphonic acid)	OC(CC1=CC=CN=C1)(P(O)(O)=O)P(O)(O)=O	InChI=1S/C7H11NO7P2/c9-7(16(10,11)12,17(13,14)15)4-6-2-1-3-8-5-6/h1-3,5,9H,4H2,(H2,10,11,12)(H2,13,14,15)	dilist_1041							4	Yes	No	Yes
OASIS987	DTXSID4020614	Ethynodiol diacetate	DTXCID00614	297-76-7	ONKUMRGIYFNPJW-KIEAKMPYSA-N	3beta,17alpha-19-Norpregn-4-en-20-yne-3,17-diyl diacetate	[H][C@@]12CC[C@@](OC(C)=O)(C#C)[C@@]1(C)CC[C@]1([H])[C@@]3([H])CC[C@H](OC(C)=O)C=C3CC[C@@]21[H]	InChI=1S/C24H32O4/c1-5-24(28-16(3)26)13-11-22-21-8-6-17-14-18(27-15(2)25)7-9-19(17)20(21)10-12-23(22,24)4/h1,14,18-22H,6-13H2,2-4H3/t18-,19-,20+,21+,22-,23-,24-/m0/s1	dilist_108							4	Yes	No	Yes
OASIS025	DTXSID0037237	Glybenclamide	DTXCID8017237	10238-21-8	ZNNLBTZKUZBEKO-UHFFFAOYSA-N	5-Chloro-N-(2-{4-[(cyclohexylcarbamoyl)sulfamoyl]phenyl}ethyl)-2-methoxybenzamide	COC1=C(C=C(Cl)C=C1)C(=O)NCCC1=CC=C(C=C1)S(=O)(=O)NC(=O)NC1CCCCC1	InChI=1S/C23H28ClN3O5S/c1-32-21-12-9-17(24)15-20(21)22(28)25-14-13-16-7-10-19(11-8-16)33(30,31)27-23(29)26-18-5-3-2-4-6-18/h7-12,15,18H,2-6,13-14H2,1H3,(H,25,28)(H2,26,27,29)	dilist_763					tggates_23		2	Yes	No	Yes
OASIS1188	DTXSID6022682	Bisoprolol	DTXCID602682	66722-44-9	VHYCDWMUTMEGQY-UHFFFAOYSA-N	1-[(Propan-2-yl)amino]-3-[4-({2-[(propan-2-yl)oxy]ethoxy}methyl)phenoxy]propan-2-ol	CC(C)NCC(O)COC1=CC=C(COCCOC(C)C)C=C1	InChI=1/C18H31NO4/c1-14(2)19-11-17(20)13-23-18-7-5-16(6-8-18)12-21-9-10-22-15(3)4/h5-8,14-15,17,19-20H,9-13H2,1-4H3	dilist_196							4	No	Yes	No
OASIS076	DTXSID8046034	Acarbose	DTXCID301508448	56180-94-0	CEMXHAPUFJOOSV-XGWNLRGSSA-N	4,6-Dideoxy-4-{[(1S,4R,5S,6S)-4,5,6-trihydroxy-3-(hydroxymethyl)cyclohex-2-en-1-yl]amino}-alpha-D-glucopyranosyl-(1->4)-alpha-D-glucopyranosyl-(1->4)-D-glucose	C[C@H]1O[C@H](O[C@@H]2[C@@H](CO)O[C@H](O[C@H]([C@H](O)CO)[C@H](O)[C@@H](O)C=O)[C@H](O)[C@H]2O)[C@H](O)[C@@H](O)[C@@H]1N[C@H]1C=C(CO)[C@@H](O)[C@H](O)[C@H]1O	InChI=1S/C25H43NO18/c1-7-13(26-9-2-8(3-27)14(33)18(37)15(9)34)17(36)20(39)24(41-7)44-23-12(6-30)42-25(21(40)19(23)38)43-22(11(32)5-29)16(35)10(31)4-28/h2,4,7,9-27,29-40H,3,5-6H2,1H3/t7-,9+,10+,11-,12-,13-,14-,15+,16-,17+,18+,19-,20-,21-,22-,23-,24-,25-/m1/s1	dilist_384					tggates_72		2	No	Yes	Yes
OASIS705	DTXSID1022893	Demeclocycline	DTXCID702893	127-33-3	FMTDIUIBLCQGJB-SEYHBJAFSA-N	(4S,4aS,5aS,6S,12aS)-7-Chloro-4-(dimethylamino)-3,6,10,12,12a-pentahydroxy-1,11-dioxo-1,4,4a,5,5a,6,11,12a-octahydrotetracene-2-carboxamide	CN(C)[C@H]1[C@@H]2C[C@@H]3[C@H](O)C4=C(C(O)=CC=C4Cl)C(=O)C3=C(O)[C@]2(O)C(=O)C(C(N)=O)=C1O	InChI=1S/C21H21ClN2O8/c1-24(2)14-7-5-6-10(16(27)12-9(25)4-3-8(22)11(12)15(6)26)18(29)21(7,32)19(30)13(17(14)28)20(23)31/h3-4,6-7,14-15,25-26,28-29,32H,5H2,1-2H3,(H2,23,31)/t6-,7-,14-,15-,21-/m0/s1	dilist_621							4	No	No	Yes
OASIS1187	DTXSID6022680	Biperiden	DTXCID802680	514-65-8	YSXKPIUOCJLQIE-UHFFFAOYSA-N	1-(Bicyclo[2.2.1]hept-5-en-2-yl)-1-phenyl-3-(piperidin-1-yl)propan-1-ol	OC(CCN1CCCCC1)(C1CC2CC1C=C2)C1=CC=CC=C1	InChI=1/C21H29NO/c23-21(19-7-3-1-4-8-19,11-14-22-12-5-2-6-13-22)20-16-17-9-10-18(20)15-17/h1,3-4,7-10,17-18,20,23H,2,5-6,11-16H2	dilist_1044							4	No	Yes	Yes
OASIS1558	DTXSID9023754	Zomepirac	DTXCID803754	33369-31-2	ZXVNMYWKKDOREA-UHFFFAOYSA-N	[5-(4-Chlorobenzoyl)-1,4-dimethyl-1H-pyrrol-2-yl]acetic acid	CN1C(CC(O)=O)=CC(C)=C1C(=O)C1=CC=C(Cl)C=C1	InChI=1S/C15H14ClNO3/c1-9-7-12(8-13(18)19)17(2)14(9)15(20)10-3-5-11(16)6-4-10/h3-7H,8H2,1-2H3,(H,18,19)	dilist_664							4	No	Yes	No
OASIS1210	DTXSID6023286	Methocarbamol	DTXCID503286	532-03-6	GNXFOGHNGIVQEH-UHFFFAOYSA-N	2-Hydroxy-3-(2-methoxyphenoxy)propyl carbamate	COC1=CC=CC=C1OCC(O)COC(N)=O	InChI=1/C11H15NO5/c1-15-9-4-2-3-5-10(9)16-6-8(13)7-17-11(12)14/h2-5,8,13H,6-7H2,1H3,(H2,12,14)	dilist_811							4	Yes	No	Yes
OASIS1754	DTXSID201025831	Tazemetostat	DTXCID601510082	1403254-99-8	NSQSAUGJQHDYNO-UHFFFAOYSA-N	N/A	CCN(C1CCOCC1)C1=C(C)C(=CC(=C1)C1=CC=C(CN2CCOCC2)C=C1)C(=O)NCC1=C(C)C=C(C)NC1=O	InChI=1S/C34H44N4O4/c1-5-38(29-10-14-41-15-11-29)32-20-28(27-8-6-26(7-9-27)22-37-12-16-42-17-13-37)19-30(25(32)4)33(39)35-21-31-23(2)18-24(3)36-34(31)40/h6-9,18-20,29H,5,10-17,21-22H2,1-4H3,(H,35,39)(H,36,40)		dilirank2_121						4	No	Yes	Yes
OASIS799	DTXSID2022759	Cefoperazone	DTXCID702759	62893-19-0	GCFBRXLSHGKWDP-XCGNWRKASA-N	(6R,7R)-7-{[(2R)-2-[(4-Ethyl-2,3-dioxopiperazine-1-carbonyl)amino]-2-(4-hydroxyphenyl)acetyl]amino}-3-{[(1-methyl-1H-tetrazol-5-yl)sulfanyl]methyl}-8-oxo-5-thia-1-azabicyclo[4.2.0]oct-2-ene-2-carboxylic acid	CCN1CCN(C(=O)N[C@@H](C(=O)N[C@H]2[C@H]3SCC(CSC4=NN=NN4C)=C(N3C2=O)C(O)=O)C2=CC=C(O)C=C2)C(=O)C1=O	InChI=1S/C25H27N9O8S2/c1-3-32-8-9-33(21(39)20(32)38)24(42)27-15(12-4-6-14(35)7-5-12)18(36)26-16-19(37)34-17(23(40)41)13(10-43-22(16)34)11-44-25-28-29-30-31(25)2/h4-7,15-16,22,35H,3,8-11H2,1-2H3,(H,26,36)(H,27,42)(H,40,41)/t15-,16-,22-/m1/s1	dilist_539							4	Yes	No	Yes
OASIS499	DTXSID2032637	Pymetrozine	DTXCID0012637	123312-89-0	QHMTXANCGGJZRX-WUXMJOGZSA-N	6-Methyl-4-{(E)-[(pyridin-3-yl)methylidene]amino}-4,5-dihydro-1,2,4-triazin-3(2H)-one	CC1=NNC(=O)N(C1)\N=C\C1=CC=CN=C1	InChI=1S/C10H11N5O/c1-8-7-15(10(16)14-13-8)12-6-9-3-2-4-11-5-9/h2-6H,7H2,1H3,(H,14,16)/b12-6+				fraunhofer_180				3	No	Yes	Yes
OASIS467	DTXSID6027395	Sorbitan monododecanoate	N/A	1338-39-2	N/A	N/A	N/A	N/A				fraunhofer_147				3	No	Yes	No
OASIS520	DTXSID7025502	Linalool	DTXCID305502	78-70-6	CDOSHBSSFJOMGT-UHFFFAOYSA-N	3,7-Dimethylocta-1,6-dien-3-ol	CC(C)=CCCC(C)(O)C=C	InChI=1/C10H18O/c1-5-10(4,11)8-6-7-9(2)3/h5,7,11H,1,6,8H2,2-4H3				fraunhofer_208				3	No	Yes	Yes
OASIS1222	DTXSID6023577	Sertraline	DTXCID203577	79617-96-2	VGKDLMBJGBXTGI-SJCJKPOMSA-N	(1S,4S)-4-(3,4-Dichlorophenyl)-N-methyl-1,2,3,4-tetrahydronaphthalen-1-amine	CN[C@H]1CC[C@@H](C2=CC(Cl)=C(Cl)C=C2)C2=C1C=CC=C2	InChI=1S/C17H17Cl2N/c1-20-17-9-7-12(13-4-2-3-5-14(13)17)11-6-8-15(18)16(19)10-11/h2-6,8,10,12,17,20H,7,9H2,1H3/t12-,17-/m0/s1	dilist_725							4	Yes	No	No
OASIS1026	DTXSID4023547	Quinapril	DTXCID303547	85441-61-8	JSDRRTOADPPCHY-HSQYWUDLSA-N	(3S)-2-{N-[(2S)-1-Ethoxy-1-oxo-4-phenylbutan-2-yl]-L-alanyl}-1,2,3,4-tetrahydroisoquinoline-3-carboxylic acid	CCOC(=O)[C@H](CCC1=CC=CC=C1)N[C@@H](C)C(=O)N1CC2=C(C[C@H]1C(O)=O)C=CC=C2	InChI=1S/C25H30N2O5/c1-3-32-25(31)21(14-13-18-9-5-4-6-10-18)26-17(2)23(28)27-16-20-12-8-7-11-19(20)15-22(27)24(29)30/h4-12,17,21-22,26H,3,13-16H2,1-2H3,(H,29,30)/t17-,21-,22-/m0/s1	dilist_549							4	Yes	No	No
OASIS892	DTXSID3021358	Tolazamide	DTXCID401358	1156-19-0	OUDSBRTVNLOZBN-UHFFFAOYSA-N	N-[(Azepan-1-yl)carbamoyl]-4-methylbenzene-1-sulfonamide	CC1=CC=C(C=C1)S(=O)(=O)NC(=O)NN1CCCCCC1	InChI=1S/C14H21N3O3S/c1-12-6-8-13(9-7-12)21(19,20)16-14(18)15-17-10-4-2-3-5-11-17/h6-9H,2-5,10-11H2,1H3,(H2,15,16,18)	dilist_315							4	Yes	No	Yes
OASIS810	DTXSID2023272	Methacycline	DTXCID603272	914-00-1	MHIGBKBJSQVXNH-IWVLMIASSA-N	(4S,4aR,5S,5aR,12aS)-4-(Dimethylamino)-3,5,10,12,12a-pentahydroxy-6-methylidene-1,11-dioxo-1,4,4a,5,5a,6,11,12a-octahydrotetracene-2-carboxamide	CN(C)[C@H]1[C@@H]2[C@@H](O)[C@@H]3C(=C)C4=C(C(O)=CC=C4)C(=O)C3=C(O)[C@]2(O)C(=O)C(C(N)=O)=C1O	InChI=1S/C22H22N2O8/c1-7-8-5-4-6-9(25)11(8)16(26)12-10(7)17(27)14-15(24(2)3)18(28)13(21(23)31)20(30)22(14,32)19(12)29/h4-6,10,14-15,17,25,27-29,32H,1H2,2-3H3,(H2,23,31)/t10-,14-,15+,17+,22+/m1/s1	dilist_619							4	No	Yes	No
OASIS412	DTXSID9020827	Methoxychlor	DTXCID30827	72-43-5	IAKOZHOLGAGEJT-UHFFFAOYSA-N	1,1'-(2,2,2-Trichloroethane-1,1-diyl)bis(4-methoxybenzene)	COC1=CC=C(C=C1)C(C1=CC=C(OC)C=C1)C(Cl)(Cl)Cl	InChI=1S/C16H15Cl3O2/c1-20-13-7-3-11(4-8-13)15(16(17,18)19)12-5-9-14(21-2)10-6-12/h3-10,15H,1-2H3				fraunhofer_70				3	No	Yes	No
OASIS1485	DTXSID8048571	Oxyphenonium	DTXCID9028203	14214-84-7	GFRUPHOKLBPHTQ-UHFFFAOYSA-N	2-{[Cyclohexyl(hydroxy)phenylacetyl]oxy}-N,N-diethyl-N-methylethan-1-aminium	CC[N+](C)(CC)CCOC(=O)C(O)(C1CCCCC1)C1=CC=CC=C1	InChI=1/C21H34NO3/c1-4-22(3,5-2)16-17-25-20(23)21(24,18-12-8-6-9-13-18)19-14-10-7-11-15-19/h6,8-9,12-13,19,24H,4-5,7,10-11,14-17H2,1-3H3/q+1	dilist_251							4	No	Yes	No
OASIS996	DTXSID4022650	Benoxaprofen	DTXCID902650	51234-28-7	MITFXPHMIHQXPI-UHFFFAOYSA-N	2-[2-(4-Chlorophenyl)-1,3-benzoxazol-5-yl]propanoic acid	CC(C(O)=O)C1=CC=C2OC(=NC2=C1)C1=CC=C(Cl)C=C1	InChI=1/C16H12ClNO3/c1-9(16(19)20)11-4-7-14-13(8-11)18-15(21-14)10-2-5-12(17)6-3-10/h2-9H,1H3,(H,19,20)	dilist_121							4	No	No	Yes
OASIS1679	DTXSID0021832	N,N,4-Trimethylaniline	DTXCID401832	99-97-8	GYVGXEWAOAAJEU-UHFFFAOYSA-N	N,N,4-Trimethylaniline	CN(C)C1=CC=C(C)C=C1	InChI=1S/C9H13N/c1-8-4-6-9(7-5-8)10(2)3/h4-7H,1-3H3					ice_44			3	Yes	No	Yes
OASIS869	DTXSID2048660	Raltegravir	DTXCID5028586	518048-05-0	CZFFBEXEKNGXKS-UHFFFAOYSA-N	N-[(4-Fluorophenyl)methyl]-5-hydroxy-1-methyl-2-{2-[(5-methyl-1,3,4-oxadiazole-2-carbonyl)amino]propan-2-yl}-6-oxo-1,6-dihydropyrimidine-4-carboxamide	CN1C(=O)C(O)=C(N=C1C(C)(C)NC(=O)C1=NN=C(C)O1)C(=O)NCC1=CC=C(F)C=C1	InChI=1S/C20H21FN6O5/c1-10-25-26-17(32-10)16(30)24-20(2,3)19-23-13(14(28)18(31)27(19)4)15(29)22-9-11-5-7-12(21)8-6-11/h5-8,28H,9H2,1-4H3,(H,22,29)(H,24,30)	dilist_658							4	Yes	No	Yes
OASIS1361	DTXSID7048532	Cloperastine	DTXCID4027999	3703-76-2	FLNXBVJLPJNOSI-UHFFFAOYSA-N	1-{2-[(4-Chlorophenyl)(phenyl)methoxy]ethyl}piperidine	ClC1=CC=C(C=C1)C(OCCN1CCCCC1)C1=CC=CC=C1	InChI=1/C20H24ClNO/c21-19-11-9-18(10-12-19)20(17-7-3-1-4-8-17)23-16-15-22-13-5-2-6-14-22/h1,3-4,7-12,20H,2,5-6,13-16H2	dilist_589							4	Yes	No	No
OASIS686	DTXSID00904918	Simethicone	N/A	8050-81-5	N/A	N/A	N/A	N/A	dilist_739							4	No	No	Yes
OASIS1213	DTXSID6023363	Nicardipine	DTXCID903363	55985-32-5	ZBBHBTPTTSWHBA-UHFFFAOYSA-N	2-[Benzyl(methyl)amino]ethyl methyl 2,6-dimethyl-4-(3-nitrophenyl)-1,4-dihydropyridine-3,5-dicarboxylate	COC(=O)C1=C(C)NC(C)=C(C1C1=CC=CC(=C1)[N+]([O-])=O)C(=O)OCCN(C)CC1=CC=CC=C1	InChI=1/C26H29N3O6/c1-17-22(25(30)34-4)24(20-11-8-12-21(15-20)29(32)33)23(18(2)27-17)26(31)35-14-13-28(3)16-19-9-6-5-7-10-19/h5-12,15,24,27H,13-14,16H2,1-4H3	dilist_747							4	Yes	No	Yes
OASIS809	DTXSID2023195	Lamotrigine	DTXCID203195	84057-84-1	PYZRQGJRPPTADH-UHFFFAOYSA-N	6-(2,3-Dichlorophenyl)-1,2,4-triazine-3,5-diamine	NC1=NC(N)=C(N=N1)C1=CC=CC(Cl)=C1Cl	InChI=1S/C9H7Cl2N5/c10-5-3-1-2-4(6(5)11)7-8(12)14-9(13)16-15-7/h1-3H,(H4,12,13,14,16)	dilist_955							4	Yes	No	Yes
OASIS474	DTXSID20870444	1-Ethenoxy-2-ethylhexane	DTXCID40818166	103-44-6	DSSAWHFZNWVJEC-UHFFFAOYSA-N	3-[(Ethenyloxy)methyl]heptane	CCCCC(CC)COC=C	InChI=1/C10H20O/c1-4-7-8-10(5-2)9-11-6-3/h6,10H,3-5,7-9H2,1-2H3				fraunhofer_154				3	No	Yes	No
OASIS849	DTXSID2046094	Eplerenone	DTXCID0026094	107724-20-9	JUKPWJGBANNWMW-VWBFHTRKSA-N	Methyl (2'R,4aS,4bR,5aR,6aS,9aS,9bR,10R)-4a,6a-dimethyl-2,5'-dioxo-2,4,4a,5a,6,6a,8,9,9a,9b,10,11-dodecahydro-3H-spiro[cyclopenta[7,8]phenanthro[4b,5-b]oxirene-7,2'-oxolane]-10-carboxylate	[H][C@@]12C[C@@]3(C)[C@@]([H])(CC[C@@]33CCC(=O)O3)[C@]3([H])[C@@H](CC4=CC(=O)CC[C@]4(C)[C@@]13O2)C(=O)OC	InChI=1S/C24H30O6/c1-21-7-4-14(25)10-13(21)11-15(20(27)28-3)19-16-5-8-23(9-6-18(26)30-23)22(16,2)12-17-24(19,21)29-17/h10,15-17,19H,4-9,11-12H2,1-3H3/t15-,16+,17-,19+,21+,22+,23-,24-/m1/s1	dilist_750							4	Yes	No	Yes
OASIS960	DTXSID3048239	Temocapril	DTXCID8028214	111902-57-9	FIQOFIRCTOWDOW-BJLQDIEVSA-N	[(2S,6R)-6-{[(2S)-1-Ethoxy-1-oxo-4-phenylbutan-2-yl]amino}-5-oxo-2-(thiophen-2-yl)-1,4-thiazepan-4-yl]acetic acid	CCOC(=O)[C@H](CCC1=CC=CC=C1)N[C@H]1CS[C@@H](CN(CC(O)=O)C1=O)C1=CC=CS1	InChI=1S/C23H28N2O5S2/c1-2-30-23(29)17(11-10-16-7-4-3-5-8-16)24-18-15-32-20(19-9-6-12-31-19)13-25(22(18)28)14-21(26)27/h3-9,12,17-18,20,24H,2,10-11,13-15H2,1H3,(H,26,27)/t17-,18-,20-/m0/s1	dilist_554							4	No	Yes	Yes
OASIS650	DTXSID0033960	Rifabutin	DTXCID5010773	72559-06-9	ATEBXHFBFRCZMA-VXTBVIBXSA-N	(9S,12E,14S,15R,16S,17R,18R,19R,20S,21S,22E,24Z)-6,18,20-Trihydroxy-14-methoxy-7,9,15,17,19,21,25-heptamethyl-1'-(2-methylpropyl)-5,10,26-trioxo-3,5,9,10-tetrahydrospiro[9,4-(epoxypentadeca[1,11,13]trienoimino)furo[2',3':7,8]naphtho[1,2-d]imidazole-2,4'-piperidin]-16-yl acetate	CO[C@H]1\C=C\O[C@@]2(C)OC3=C(C2=O)C2=C(C(O)=C3C)C(=O)C(NC(=O)\C(C)=C/C=C/[C@H](C)[C@H](O)[C@@H](C)[C@@H](O)[C@@H](C)[C@H](OC(C)=O)[C@@H]1C)=C1NC3(CCN(CC(C)C)CC3)N=C21	InChI=1S/C46H62N4O11/c1-22(2)21-50-18-16-46(17-19-50)48-34-31-32-39(54)28(8)42-33(31)43(56)45(10,61-42)59-20-15-30(58-11)25(5)41(60-29(9)51)27(7)38(53)26(6)37(52)23(3)13-12-14-24(4)44(57)47-36(40(32)55)35(34)49-46/h12-15,20,22-23,25-27,30,37-38,41,49,52-54H,16-19,21H2,1-11H3,(H,47,57)/b13-12+,20-15+,24-14-/t23-,25+,26+,27+,30-,37-,38+,41+,45-/m0/s1	dilist_833							4	Yes	No	Yes
OASIS1453	DTXSID8040640	Vinorelbine	DTXCID6020640	71486-22-1	GBABOYUKABKIAF-IELIFDKJSA-N	Methyl 4beta-(acetyloxy)-15-[(2R,6R,8S)-4-ethyl-8-(methoxycarbonyl)-1,3,6,7,8,9-hexahydro-2,6-methanoazecino[4,3-b]indol-8-yl]-3beta-hydroxy-16-methoxy-1-methyl-2beta,5alpha,12beta,19alpha-6,7-didehydroaspidospermidine-3alpha-carboxylate	CCC1=C[C@@H]2C[N@](C1)CC1=C(NC3=C1C=CC=C3)[C@@](C2)(C(=O)OC)C1=CC2=C(C=C1OC)N(C)[C@@H]1[C@]22CCN3CC=C[C@](CC)([C@@H]23)[C@@H](OC(C)=O)[C@]1(O)C(=O)OC	InChI=1S/C45H54N4O8/c1-8-27-19-28-22-44(40(51)55-6,36-30(25-48(23-27)24-28)29-13-10-11-14-33(29)46-36)32-20-31-34(21-35(32)54-5)47(4)38-43(31)16-18-49-17-12-15-42(9-2,37(43)49)39(57-26(3)50)45(38,53)41(52)56-7/h10-15,19-21,28,37-39,46,53H,8-9,16-18,22-25H2,1-7H3/t28-,37-,38+,39+,42+,43+,44-,45-/m0/s1	dilist_31							4	No	Yes	No
OASIS1101	DTXSID5023033	Etomidate	DTXCID401765734	33125-97-2	NPUKDXXFDDZOKR-LLVKDONJSA-N	Ethyl 1-[(1R)-1-phenylethyl]-1H-imidazole-5-carboxylate	CCOC(=O)C1=CN=CN1[C@H](C)C1=CC=CC=C1	InChI=1S/C14H16N2O2/c1-3-18-14(17)13-9-15-10-16(13)11(2)12-7-5-4-6-8-12/h4-11H,3H2,1-2H3/t11-/m1/s1	dilist_563							4	Yes	No	Yes
OASIS557	DTXSID7032551	Fluazinam	DTXCID5012551	79622-59-6	UZCGKGPEKUCDTF-UHFFFAOYSA-N	3-Chloro-N-[3-chloro-2,6-dinitro-4-(trifluoromethyl)phenyl]-5-(trifluoromethyl)pyridin-2-amine	[O-][N+](=O)C1=CC(=C(Cl)C(=C1NC1=C(Cl)C=C(C=N1)C(F)(F)F)[N+]([O-])=O)C(F)(F)F	InChI=1S/C13H4Cl2F6N4O4/c14-6-1-4(12(16,17)18)3-22-11(6)23-9-7(24(26)27)2-5(13(19,20)21)8(15)10(9)25(28)29/h1-3H,(H,22,23)				fraunhofer_253				3	No	Yes	Yes
OASIS070	DTXSID7023518	Promethazine	DTXCID803518	60-87-7	PWWVAXIEGOYWEE-UHFFFAOYSA-N	N,N-Dimethyl-1-(10H-phenothiazin-10-yl)propan-2-amine	CC(CN1C2=C(SC3=C1C=CC=C3)C=CC=C2)N(C)C	InChI=1/C17H20N2S/c1-13(18(2)3)12-19-14-8-4-6-10-16(14)20-17-11-7-5-9-15(17)19/h4-11,13H,12H2,1-3H3	dilist_215					tggates_66		2	No	Yes	No
OASIS1768	DTXSID20196671	Obeticholic acid	DTXCID60119162	459789-99-2	ZXERDUOLZKYMJM-ZWECCWDJSA-N	6alpha-Ethyl-3alpha,7alpha-dihydroxy-5beta-cholan-24-oic acid	[H][C@@]1(CC[C@@]2([H])[C@]3([H])[C@H](O)[C@H](CC)[C@]4([H])C[C@H](O)CC[C@]4(C)[C@@]3([H])CC[C@]12C)[C@H](C)CCC(O)=O	InChI=1S/C26H44O4/c1-5-17-21-14-16(27)10-12-26(21,4)20-11-13-25(3)18(15(2)6-9-22(28)29)7-8-19(25)23(20)24(17)30/h15-21,23-24,27,30H,5-14H2,1-4H3,(H,28,29)/t15-,16-,17-,18-,19+,20+,21+,23+,24-,25-,26-/m1/s1		dilirank2_7						4	No	Yes	Yes
OASIS1302	DTXSID7023061	Fludrocortisone	DTXCID503061	127-31-1	AAXVEMMRQDVLJB-BULBTXNYSA-N	9-Fluoro-11beta,17,21-trihydroxypregn-4-ene-3,20-dione	C[C@]12C[C@H](O)[C@@]3(F)[C@@H](CCC4=CC(=O)CC[C@]34C)[C@@H]1CC[C@]2(O)C(=O)CO	InChI=1S/C21H29FO5/c1-18-7-5-13(24)9-12(18)3-4-15-14-6-8-20(27,17(26)11-23)19(14,2)10-16(25)21(15,18)22/h9,14-16,23,25,27H,3-8,10-11H2,1-2H3/t14-,15-,16-,18-,19-,20-,21-/m0/s1	dilist_341							4	No	No	Yes
OASIS1640	DTXSID3020047	Allyl isothiocyanate	DTXCID8047	57-06-7	ZOJBYZNEUISWFT-UHFFFAOYSA-N	3-Isothiocyanatoprop-1-ene	C=CCN=C=S	InChI=1S/C4H5NS/c1-2-3-5-4-6/h2H,1,3H2					ice_43			3	Yes	No	No
OASIS534	DTXSID9032113	Tebuconazole	DTXCID7012113	107534-96-3	PXMNMQRDXWABCY-UHFFFAOYSA-N	1-(4-Chlorophenyl)-4,4-dimethyl-3-[(1H-1,2,4-triazol-1-yl)methyl]pentan-3-ol	CC(C)(C)C(O)(CCC1=CC=C(Cl)C=C1)CN1C=NC=N1	InChI=1/C16H22ClN3O/c1-15(2,3)16(21,10-20-12-18-11-19-20)9-8-13-4-6-14(17)7-5-13/h4-7,11-12,21H,8-10H2,1-3H3				fraunhofer_223				3	No	Yes	Yes
OASIS1277	DTXSID7020007	Acetohexamide	DTXCID707	968-81-0	VGZSUPCWNCWDAN-UHFFFAOYSA-N	4-Acetyl-N-(cyclohexylcarbamoyl)benzene-1-sulfonamide	CC(=O)C1=CC=C(C=C1)S(=O)(=O)NC(=O)NC1CCCCC1	InChI=1S/C15H20N2O4S/c1-11(18)12-7-9-14(10-8-12)22(20,21)17-15(19)16-13-5-3-2-4-6-13/h7-10,13H,2-6H2,1H3,(H2,16,17,19)	dilist_77							4	Yes	No	Yes
OASIS894	DTXSID3022586	Amikacin	DTXCID002586	37517-28-5	LKCWBDHBTVXHDL-RMDFUYIESA-N	(2S)-4-Amino-N-{(1R,2S,3S,4R,5S)-5-amino-2-[(3-amino-3-deoxy-alpha-D-glucopyranosyl)oxy]-4-[(6-amino-6-deoxy-alpha-D-glucopyranosyl)oxy]-3-hydroxycyclohexyl}-2-hydroxybutanamide	[H][C@]1(O[C@H]2[C@@H](C[C@H](N)[C@@H](O[C@@]3([H])O[C@H](CN)[C@@H](O)[C@H](O)[C@H]3O)[C@@H]2O)NC(=O)[C@@H](O)CCN)O[C@H](CO)[C@@H](O)[C@H](N)[C@H]1O	InChI=1S/C22H43N5O13/c23-2-1-8(29)20(36)27-7-3-6(25)18(39-22-16(34)15(33)13(31)9(4-24)37-22)17(35)19(7)40-21-14(32)11(26)12(30)10(5-28)38-21/h6-19,21-22,28-35H,1-5,23-26H2,(H,27,36)/t6-,7+,8-,9+,10+,11-,12+,13+,14+,15-,16+,17-,18+,19-,21+,22+/m0/s1	dilist_978							4	No	Yes	Yes
OASIS582	DTXSID2020268	Chlorendic acid	DTXCID80268	115-28-6	DJKGDNKYTKCJKD-UHFFFAOYSA-N	1,4,5,6,7,7-Hexachlorobicyclo[2.2.1]hept-5-ene-2,3-dicarboxylic acid	OC(=O)C1C(C(O)=O)C2(Cl)C(Cl)=C(Cl)C1(Cl)C2(Cl)Cl	InChI=1/C9H4Cl6O4/c10-3-4(11)8(13)2(6(18)19)1(5(16)17)7(3,12)9(8,14)15/h1-2H,(H,16,17)(H,18,19)				fraunhofer_284				3	No	Yes	Yes
OASIS062	DTXSID6021080	Omeprazole	DTXCID501080	73590-58-6	SUBDBMMJDZJVOS-UHFFFAOYSA-N	5-Methoxy-2-[(4-methoxy-3,5-dimethylpyridin-2-yl)methanesulfinyl]-1H-benzimidazole	COC1=CC2=C(NC(=N2)S(=O)CC2=C(C)C(OC)=C(C)C=N2)C=C1	InChI=1/C17H19N3O3S/c1-10-8-18-15(11(2)16(10)23-4)9-24(21)17-19-13-6-5-12(22-3)7-14(13)20-17/h5-8H,9H2,1-4H3,(H,19,20)	dilist_820					tggates_58		2	Yes	No	Yes
OASIS800	DTXSID2022832	Clemastine	DTXCID502832	15686-51-8	YNNUSGIPVFPVBX-NHCUHLMSSA-N	(2R)-2-{2-[(1R)-1-(4-Chlorophenyl)-1-phenylethoxy]ethyl}-1-methylpyrrolidine	CN1CCC[C@@H]1CCO[C@](C)(C1=CC=CC=C1)C1=CC=C(Cl)C=C1	InChI=1S/C21H26ClNO/c1-21(17-7-4-3-5-8-17,18-10-12-19(22)13-11-18)24-16-14-20-9-6-15-23(20)2/h3-5,7-8,10-13,20H,6,9,14-16H2,1-2H3/t20-,21-/m1/s1	dilist_696							4	No	Yes	No
OASIS526	DTXSID4032619	Halofenozide	DTXCID2012619	112226-61-6	CNKHSLKYRMDDNQ-UHFFFAOYSA-N	N'-Benzoyl-N'-tert-butyl-4-chlorobenzohydrazide	CC(C)(C)N(NC(=O)C1=CC=C(Cl)C=C1)C(=O)C1=CC=CC=C1	InChI=1S/C18H19ClN2O2/c1-18(2,3)21(17(23)14-7-5-4-6-8-14)20-16(22)13-9-11-15(19)12-10-13/h4-12H,1-3H3,(H,20,22)				fraunhofer_215				3	No	Yes	Yes
OASIS792	DTXSID2022628	Atenolol	DTXCID202628	29122-68-7	METKIMKYRPQLGS-UHFFFAOYSA-N	2-(4-{2-Hydroxy-3-[(propan-2-yl)amino]propoxy}phenyl)acetamide	CC(C)NCC(O)COC1=CC=C(CC(N)=O)C=C1	InChI=1/C14H22N2O3/c1-10(2)16-8-12(17)9-19-13-5-3-11(4-6-13)7-14(15)18/h3-6,10,12,16-17H,7-9H2,1-2H3,(H2,15,18)	dilist_194							4	Yes	No	Yes
OASIS358	DTXSID6040165	1,3-Dihydroxyacetone dimer	DTXCID101767981	62147-49-3	KEQUNHIAUQQPAC-OLQVQODUNA-N	(2R,5S)-2,5-Bis(hydroxymethyl)-1,4-dioxane-2,5-diol	OC[C@]1(O)CO[C@@](O)(CO)CO1	InChI=1/C6H12O6/c7-1-5(9)3-12-6(10,2-8)4-11-5/h7-10H,1-4H2/t5-,6+				fraunhofer_4				3	No	Yes	No
OASIS503	DTXSID3032549	Fenhexamid	DTXCID1012549	126833-17-8	VDLGAVXLJYLFDH-UHFFFAOYSA-N	N-(2,3-Dichloro-4-hydroxyphenyl)-1-methylcyclohexane-1-carboxamide	CC1(CCCCC1)C(=O)NC1=C(Cl)C(Cl)=C(O)C=C1	InChI=1S/C14H17Cl2NO2/c1-14(7-3-2-4-8-14)13(19)17-9-5-6-10(18)12(16)11(9)15/h5-6,18H,2-4,7-8H2,1H3,(H,17,19)				fraunhofer_184				3	No	Yes	Yes
OASIS1566	DTXSID9041152	(+/-)-Verapamil	DTXCID7021152	52-53-9	SGTNSNPWRIOYBX-UHFFFAOYSA-N	2-(3,4-Dimethoxyphenyl)-5-{[2-(3,4-dimethoxyphenyl)ethyl](methyl)amino}-2-(propan-2-yl)pentanenitrile	COC1=CC=C(CCN(C)CCCC(C#N)(C(C)C)C2=CC=C(OC)C(OC)=C2)C=C1OC	InChI=1/C27H38N2O4/c1-20(2)27(19-28,22-10-12-24(31-5)26(18-22)33-7)14-8-15-29(3)16-13-21-9-11-23(30-4)25(17-21)32-6/h9-12,17-18,20H,8,13-16H2,1-7H3	dilist_801							4	Yes	No	Yes
OASIS1874	DTXSID701007266	Idelalisib	DTXCID901434124	870281-82-6	IFSDAJWBUCMOAH-HNNXBMFYSA-N	5-Fluoro-3-phenyl-2-{(1S)-1-[(9H-purin-6-yl)amino]propyl}quinazolin-4(3H)-one	CC[C@H](NC1=NC=NC2=C1N=CN2)C1=NC2=CC=CC(F)=C2C(=O)N1C1=CC=CC=C1	InChI=1S/C22H18FN7O/c1-2-15(28-20-18-19(25-11-24-18)26-12-27-20)21-29-16-10-6-9-14(23)17(16)22(31)30(21)13-7-4-3-5-8-13/h3-12,15H,2H2,1H3,(H2,24,25,26,27,28)/t15-/m0/s1		dilirank2_90						4	No	Yes	Yes
OASIS579	DTXSID3032129	Tetrabromobisphenol A-bis(2,3-dibromopropyl ether)	DTXCID1012129	21850-44-2	LXIZRZRTWSDLKK-UHFFFAOYSA-N	1,1'-(Propane-2,2-diyl)bis[3,5-dibromo-4-(2,3-dibromopropoxy)benzene]	CC(C)(C1=CC(Br)=C(OCC(Br)CBr)C(Br)=C1)C1=CC(Br)=C(OCC(Br)CBr)C(Br)=C1	InChI=1/C21H20Br8O2/c1-21(2,11-3-15(26)19(16(27)4-11)30-9-13(24)7-22)12-5-17(28)20(18(29)6-12)31-10-14(25)8-23/h3-6,13-14H,7-10H2,1-2H3				fraunhofer_281				3	No	Yes	No
OASIS1377	DTXSID80161224	Metopimazine	DTXCID4083715	14008-44-7	BQDBKDMTIJBJLA-UHFFFAOYSA-N	1-{3-[2-(Methanesulfonyl)-10H-phenothiazin-10-yl]propyl}piperidine-4-carboxamide	CS(=O)(=O)C1=CC2=C(SC3=CC=CC=C3N2CCCN2CCC(CC2)C(N)=O)C=C1	InChI=1S/C22H27N3O3S2/c1-30(27,28)17-7-8-21-19(15-17)25(18-5-2-3-6-20(18)29-21)12-4-11-24-13-9-16(10-14-24)22(23)26/h2-3,5-8,15-16H,4,9-14H2,1H3,(H2,23,26)	dilist_865							4	No	No	Yes
OASIS916	DTXSID3023340	Mycophenolate mofetil	DTXCID103340	128794-94-5	RTGDFNSFWBGLEC-SYZQJQIISA-N	2-(Morpholin-4-yl)ethyl (4E)-6-(4-hydroxy-6-methoxy-7-methyl-3-oxo-1,3-dihydro-2-benzofuran-5-yl)-4-methylhex-4-enoate	COC1=C(C)C2=C(C(=O)OC2)C(O)=C1C\C=C(/C)CCC(=O)OCCN1CCOCC1	InChI=1S/C23H31NO7/c1-15(5-7-19(25)30-13-10-24-8-11-29-12-9-24)4-6-17-21(26)20-18(14-31-23(20)27)16(2)22(17)28-3/h4,26H,5-14H2,1-3H3/b15-4+	dilist_765							4	Yes	No	Yes
OASIS1246	DTXSID6045614	Dihydroergotamine	DTXCID4025614	511-12-6	LUZRJRNZXALNLM-JGRZULCMSA-N	5'alpha-Benzyl-12'-hydroxy-2'-methyl-3',6',18-trioxo-10alpha-9,10-dihydroergotaman	[H][C@@]12CCCN1C(=O)[C@H](CC1=CC=CC=C1)N1C(=O)[C@](C)(NC(=O)[C@H]3CN(C)[C@]4([H])CC5=CNC6=C5C(=CC=C6)[C@@]4([H])C3)O[C@@]21O	InChI=1S/C33H37N5O5/c1-32(35-29(39)21-15-23-22-10-6-11-24-28(22)20(17-34-24)16-25(23)36(2)18-21)31(41)38-26(14-19-8-4-3-5-9-19)30(40)37-13-7-12-27(37)33(38,42)43-32/h3-6,8-11,17,21,23,25-27,34,42H,7,12-16,18H2,1-2H3,(H,35,39)/t21-,23-,25-,26+,27+,32-,33+/m1/s1	dilist_688							4	Yes	No	No
OASIS953	DTXSID3045196	Ranolazine	DTXCID1025196	95635-55-5	XKLMZUWKNUAPSZ-UHFFFAOYSA-N	N-(2,6-Dimethylphenyl)-2-{4-[2-hydroxy-3-(2-methoxyphenoxy)propyl]piperazin-1-yl}acetamide	COC1=C(OCC(O)CN2CCN(CC(=O)NC3=C(C)C=CC=C3C)CC2)C=CC=C1	InChI=1/C24H33N3O4/c1-18-7-6-8-19(2)24(18)25-23(29)16-27-13-11-26(12-14-27)15-20(28)17-31-22-10-5-4-9-21(22)30-3/h4-10,20,28H,11-17H2,1-3H3,(H,25,29)	dilist_775							4	Yes	No	Yes
OASIS637	DTXSID0023371	Nisoldipine	DTXCID403371	63675-72-9	VKQFCGNPDRICFG-UHFFFAOYSA-N	Methyl 2-methylpropyl 2,6-dimethyl-4-(2-nitrophenyl)-1,4-dihydropyridine-3,5-dicarboxylate	COC(=O)C1=C(C)NC(C)=C(C1C1=CC=CC=C1[N+]([O-])=O)C(=O)OCC(C)C	InChI=1/C20H24N2O6/c1-11(2)10-28-20(24)17-13(4)21-12(3)16(19(23)27-5)18(17)14-8-6-7-9-15(14)22(25)26/h6-9,11,18,21H,10H2,1-5H3	dilist_748							4	Yes	No	Yes
OASIS1280	DTXSID7020714	Hydrocortisone	DTXCID10714	50-23-7	JYGXADMDTFJGBT-VWUMJDOOSA-N	11,17,21-Trihydroxypregn-4-ene-3,20-dione	[H][C@@]12CC[C@](O)(C(=O)CO)[C@@]1(C)C[C@H](O)[C@@]1([H])[C@@]2([H])CCC2=CC(=O)CC[C@]12C	InChI=1S/C21H30O5/c1-19-7-5-13(23)9-12(19)3-4-14-15-6-8-21(26,17(25)11-22)20(15,2)10-16(24)18(14)19/h9,14-16,18,22,24,26H,3-8,10-11H2,1-2H3/t14-,15-,16-,18+,19-,20-,21-/m0/s1	dilist_343							4	Yes	No	Yes
OASIS763	DTXSID1048596	Deferasirox	DTXCID1028522	201530-41-8	BOFQWVMAQOTZIW-UHFFFAOYSA-N	4-[3,5-Bis(2-hydroxyphenyl)-1H-1,2,4-triazol-1-yl]benzoic acid	OC(=O)C1=CC=C(C=C1)N1N=C(N=C1C1=CC=CC=C1O)C1=CC=CC=C1O	InChI=1S/C21H15N3O4/c25-17-7-3-1-5-15(17)19-22-20(16-6-2-4-8-18(16)26)24(23-19)14-11-9-13(10-12-14)21(27)28/h1-12,25-26H,(H,27,28)	dilist_1021							4	Yes	No	Yes
OASIS305	DTXSID3029869	Bezafibrate	DTXCID909869	41859-67-0	IIBYAHWJQTYFKB-UHFFFAOYSA-N	2-{4-[2-(4-Chlorobenzamido)ethyl]phenoxy}-2-methylpropanoic acid	CC(C)(OC1=CC=C(CCNC(=O)C2=CC=C(Cl)C=C2)C=C1)C(O)=O	InChI=1S/C19H20ClNO4/c1-19(2,18(23)24)25-16-9-3-13(4-10-16)11-12-21-17(22)14-5-7-15(20)8-6-14/h3-10H,11-12H2,1-2H3,(H,21,22)(H,23,24)	dilist_142		drugmatrix_21					2	Yes	No	Yes
OASIS646	DTXSID0023664	Tiapride	DTXCID903664	51012-32-9	JTVPZMFULRWINT-UHFFFAOYSA-N	N-[2-(Diethylamino)ethyl]-5-(methanesulfonyl)-2-methoxybenzamide	CCN(CC)CCNC(=O)C1=CC(=CC=C1OC)S(C)(=O)=O	InChI=1S/C15H24N2O4S/c1-5-17(6-2)10-9-16-15(18)13-11-12(22(4,19)20)7-8-14(13)21-3/h7-8,11H,5-6,9-10H2,1-4H3,(H,16,18)	dilist_524							4	Yes	No	No
OASIS1340	DTXSID7041128	Sorafenib	DTXCID5021128	284461-73-0	MLDQJTXFUGDVEO-UHFFFAOYSA-N	4-[4-({[4-Chloro-3-(trifluoromethyl)phenyl]carbamoyl}amino)phenoxy]-N-methylpyridine-2-carboxamide	CNC(=O)C1=CC(OC2=CC=C(NC(=O)NC3=CC=C(Cl)C(=C3)C(F)(F)F)C=C2)=CC=N1	InChI=1S/C21H16ClF3N4O3/c1-26-19(30)18-11-15(8-9-27-18)32-14-5-2-12(3-6-14)28-20(31)29-13-4-7-17(22)16(10-13)21(23,24)25/h2-11H,1H3,(H,26,30)(H2,28,29,31)	dilist_713							4	Yes	No	Yes
OASIS027	DTXSID1021322	Tetraethylthiuram disulfide	DTXCID101322	97-77-8	AUZONCFQVSMFAP-UHFFFAOYSA-N	N/A	CCN(CC)C(=S)SSC(=S)N(CC)CC	InChI=1S/C10H20N2S4/c1-5-11(6-2)9(13)15-16-10(14)12(7-3)8-4/h5-8H2,1-4H3	dilist_515					tggates_25		2	Yes	No	Yes
OASIS1564	DTXSID9040687	Nateglinide	DTXCID7020687	105816-04-4	OELFLUMRDSZNSF-BRWVUGGUSA-N	N-[(1r,4R)-4-(Propan-2-yl)cyclohexane-1-carbonyl]-D-phenylalanine	CC(C)[C@H]1CC[C@@H](CC1)C(=O)N[C@H](CC1=CC=CC=C1)C(O)=O	InChI=1S/C19H27NO3/c1-13(2)15-8-10-16(11-9-15)18(21)20-17(19(22)23)12-14-6-4-3-5-7-14/h3-7,13,15-17H,8-12H2,1-2H3,(H,20,21)(H,22,23)/t15-,16-,17-/m1/s1	dilist_164							4	Yes	No	Yes
OASIS724	DTXSID1023368	Niflumic acid	DTXCID903368	4394-00-7	JZFPYUNJRRFVQU-UHFFFAOYSA-N	2-[3-(Trifluoromethyl)anilino]pyridine-3-carboxylic acid	OC(=O)C1=CC=CN=C1NC1=CC=CC(=C1)C(F)(F)F	InChI=1S/C13H9F3N2O2/c14-13(15,16)8-3-1-4-9(7-8)18-11-10(12(19)20)5-2-6-17-11/h1-7H,(H,17,18)(H,19,20)	dilist_1023							4	Yes	No	Yes
OASIS319	DTXSID0024761	3-Chloroaniline	DTXCID004761	108-42-9	PNPCRKVUWYDDST-UHFFFAOYSA-N	3-Chloroaniline	NC1=CC(Cl)=CC=C1	InChI=1S/C6H6ClN/c7-5-2-1-3-6(8)4-5/h1-4H,8H2			drugmatrix_7					2	Yes	No	No
OASIS1675	DTXSID2021238	Resorcinol	DTXCID601238	108-46-3	GHMLBKRAJCXXBS-UHFFFAOYSA-N	Benzene-1,3-diol	OC1=CC(O)=CC=C1	InChI=1S/C6H6O2/c7-5-2-1-3-6(8)4-5/h1-4,7-8H					ice_118			3	Yes	No	Yes
OASIS1355	DTXSID7046675	Lapatinib	DTXCID5026675	231277-92-2	BCFGMOOMADDAQU-UHFFFAOYSA-N	N-{3-Chloro-4-[(3-fluorophenyl)methoxy]phenyl}-6-[5-({[2-(methanesulfonyl)ethyl]amino}methyl)furan-2-yl]quinazolin-4-amine	CS(=O)(=O)CCNCC1=CC=C(O1)C1=CC2=C(NC3=CC=C(OCC4=CC(F)=CC=C4)C(Cl)=C3)N=CN=C2C=C1	InChI=1S/C29H26ClFN4O4S/c1-40(36,37)12-11-32-16-23-7-10-27(39-23)20-5-8-26-24(14-20)29(34-18-33-26)35-22-6-9-28(25(30)15-22)38-17-19-3-2-4-21(31)13-19/h2-10,13-15,18,32H,11-12,16-17H2,1H3,(H,33,34,35)	dilist_866							4	Yes	No	Yes
OASIS548	DTXSID4024012	1,4-Dibromobenzene	DTXCID504012	106-37-6	SWJPEBQEEAHIGZ-UHFFFAOYSA-N	1,4-Dibromobenzene	BrC1=CC=C(Br)C=C1	InChI=1S/C6H4Br2/c7-5-1-2-6(8)4-3-5/h1-4H				fraunhofer_243				3	No	Yes	Yes
OASIS861	DTXSID2048327	Lercanidipine	DTXCID7028302	100427-26-7	ZDXUKAKRHYTAKV-UHFFFAOYSA-N	1-[(3,3-Diphenylpropyl)(methyl)amino]-2-methylpropan-2-yl methyl 2,6-dimethyl-4-(3-nitrophenyl)-1,4-dihydropyridine-3,5-dicarboxylate	COC(=O)C1=C(C)NC(C)=C(C1C1=CC(=CC=C1)[N+]([O-])=O)C(=O)OC(C)(C)CN(C)CCC(C1=CC=CC=C1)C1=CC=CC=C1	InChI=1/C36H41N3O6/c1-24-31(34(40)44-6)33(28-18-13-19-29(22-28)39(42)43)32(25(2)37-24)35(41)45-36(3,4)23-38(5)21-20-30(26-14-9-7-10-15-26)27-16-11-8-12-17-27/h7-19,22,30,33,37H,20-21,23H2,1-6H3	dilist_742							4	No	Yes	Yes
OASIS1443	DTXSID8023717	Tripelennamine	DTXCID803717	91-81-6	UFLGIAIHIAPJJC-UHFFFAOYSA-N	N~1~-Benzyl-N~2~,N~2~-dimethyl-N~1~-(pyridin-2-yl)ethane-1,2-diamine	CN(C)CCN(CC1=CC=CC=C1)C1=NC=CC=C1	InChI=1S/C16H21N3/c1-18(2)12-13-19(16-10-6-7-11-17-16)14-15-8-4-3-5-9-15/h3-11H,12-14H2,1-2H3	dilist_638							4	Yes	No	No
OASIS515	DTXSID5024344	Tri-allate	DTXCID804344	2303-17-5	MWBPRDONLNQCFV-UHFFFAOYSA-N	S-(2,3,3-Trichloroprop-2-en-1-yl) dipropan-2-ylcarbamothioate	CC(C)N(C(C)C)C(=O)SCC(Cl)=C(Cl)Cl	InChI=1S/C10H16Cl3NOS/c1-6(2)14(7(3)4)10(15)16-5-8(11)9(12)13/h6-7H,5H2,1-4H3				fraunhofer_200				3	No	Yes	No
OASIS635	DTXSID0023325	Mirtazapine	DTXCID503325	85650-52-8	RONZAEMNMFQXRA-UHFFFAOYSA-N	2-Methyl-1,2,3,4,10,14b-hexahydropyrazino[2,1-a]pyrido[2,3-c][2]benzazepine	CN1CCN2C(C1)C1=CC=CC=C1CC1=C2N=CC=C1	InChI=1/C17H19N3/c1-19-9-10-20-16(12-19)15-7-3-2-5-13(15)11-14-6-4-8-18-17(14)20/h2-8,16H,9-12H2,1H3	dilist_707							4	Yes	No	No
OASIS928	DTXSID3023631	Tamsulosin	DTXCID803631	106133-20-4	DRHKJLXJIQTDTD-OAHLLOKOSA-N	5-[(2R)-2-{[2-(2-Ethoxyphenoxy)ethyl]amino}propyl]-2-methoxybenzene-1-sulfonamide	CCOC1=C(OCCN[C@H](C)CC2=CC(=C(OC)C=C2)S(N)(=O)=O)C=CC=C1	InChI=1S/C20H28N2O5S/c1-4-26-17-7-5-6-8-18(17)27-12-11-22-15(2)13-16-9-10-19(25-3)20(14-16)28(21,23)24/h5-10,14-15,22H,4,11-13H2,1-3H3,(H2,21,23,24)/t15-/m1/s1	dilist_578							4	No	No	Yes
OASIS267	DTXSID6057877	Sampatrilat	DTXCID7031664	129981-36-8	LPUDGHQMOAHMMF-JBACZVJFSA-N	N-{1-[(2S)-2-Carboxy-3-{[N~2~-(methanesulfonyl)-L-lysyl]amino}propyl]cyclopentane-1-carbonyl}-L-tyrosine	CS(=O)(=O)N[C@@H](CCCCN)C(=O)NC[C@H](CC1(CCCC1)C(=O)N[C@@H](CC1=CC=C(O)C=C1)C(O)=O)C(O)=O	InChI=1S/C26H40N4O9S/c1-40(38,39)30-20(6-2-5-13-27)22(32)28-16-18(23(33)34)15-26(11-3-4-12-26)25(37)29-21(24(35)36)14-17-7-9-19(31)10-8-17/h7-10,18,20-21,30-31H,2-6,11-16,27H2,1H3,(H,28,32)(H,29,37)(H,33,34)(H,35,36)/t18-,20-,21-/m0/s1							toxrefdb_128	1	No	No	Yes
OASIS1248	DTXSID6045951	Ramelteon	DTXCID301508624	196597-26-9	YLXDSYKOBKBWJQ-PLAQIDKDNA-N	N-{2-[(8S)-1,6,7,8-Tetrahydro-2H-indeno[5,4-b]furan-8-yl]ethyl}propanamide	CCC(=O)NCC[C@@H]1CCC2=CC=C3OCCC3=C12	InChI=1/C16H21NO2/c1-2-15(18)17-9-7-12-4-3-11-5-6-14-13(16(11)12)8-10-19-14/h5-6,12H,2-4,7-10H2,1H3,(H,17,18)/t12-/s2	dilist_393							4	Yes	No	Yes
OASIS1950	DTXSID70236238	BGJ-398	DTXCID70158729	872511-34-7	QADPYRIHXKWUSV-UHFFFAOYSA-N	N'-(2,6-Dichloro-3,5-dimethoxyphenyl)-N-{6-[4-(4-ethylpiperazin-1-yl)anilino]pyrimidin-4-yl}-N-methylurea	CCN1CCN(CC1)C1=CC=C(NC2=CC(=NC=N2)N(C)C(=O)NC2=C(Cl)C(OC)=CC(OC)=C2Cl)C=C1	InChI=1S/C26H31Cl2N7O3/c1-5-34-10-12-35(13-11-34)18-8-6-17(7-9-18)31-21-15-22(30-16-29-21)33(2)26(36)32-25-23(27)19(37-3)14-20(38-4)24(25)28/h6-9,14-16H,5,10-13H2,1-4H3,(H,32,36)(H,29,30,31)									No	No	Yes
OASIS1772	DTXSID20893451	Afatinib	DTXCID301323466	850140-72-6	ULXXDDBFHOBEHA-CWDCEQMOSA-N	(2E)-N-[4-(3-Chloro-4-fluoroanilino)-7-{[(3S)-oxolan-3-yl]oxy}quinazolin-6-yl]-4-(dimethylamino)but-2-enamide	CN(C)C\C=C\C(=O)NC1=C(O[C@H]2CCOC2)C=C2N=CN=C(NC3=CC(Cl)=C(F)C=C3)C2=C1	InChI=1S/C24H25ClFN5O3/c1-31(2)8-3-4-23(32)30-21-11-17-20(12-22(21)34-16-7-9-33-13-16)27-14-28-24(17)29-15-5-6-19(26)18(25)10-15/h3-6,10-12,14,16H,7-9,13H2,1-2H3,(H,30,32)(H,27,28,29)/b4-3+/t16-/m0/s1		dilirank2_152						4	No	Yes	Yes
OASIS1226	DTXSID6023656	Thioridazine	DTXCID403656	50-52-2	KLBQZWRITKRQQV-UHFFFAOYSA-N	10-[2-(1-Methylpiperidin-2-yl)ethyl]-2-(methylsulfanyl)-10H-phenothiazine	CSC1=CC2=C(SC3=CC=CC=C3N2CCC2CCCCN2C)C=C1	InChI=1/C21H26N2S2/c1-22-13-6-5-7-16(22)12-14-23-18-8-3-4-9-20(18)25-21-11-10-17(24-2)15-19(21)23/h3-4,8-11,15-16H,5-7,12-14H2,1-2H3	dilist_869							4	Yes	No	No
OASIS135	DTXSID8024652	Bronopol	DTXCID904652	52-51-7	LVDKZNITIUWNER-UHFFFAOYSA-N	2-Bromo-2-nitropropane-1,3-diol	OCC(Br)(CO)[N+]([O-])=O	InChI=1S/C3H6BrNO4/c4-3(1-6,2-7)5(8)9/h6-7H,1-2H2				fraunhofer_5			toxrefdb_117	1	No	Yes	Yes
OASIS1881	DTXSID701027951	Lusutrombopag	DTXCID001513519	1110766-97-6	NOZIJMHMKORZBA-KJCUYJGMSA-N	N/A	CCCCCCO[C@@H](C)C1=C(OC)C(=CC=C1)C1=CSC(NC(=O)C2=CC(Cl)=C(\C=C(/C)C(O)=O)C(Cl)=C2)=N1	InChI=1S/C29H32Cl2N2O5S/c1-5-6-7-8-12-38-18(3)20-10-9-11-21(26(20)37-4)25-16-39-29(32-25)33-27(34)19-14-23(30)22(24(31)15-19)13-17(2)28(35)36/h9-11,13-16,18H,5-8,12H2,1-4H3,(H,35,36)(H,32,33,34)/b17-13+/t18-/m0/s1		dilirank2_117						4	No	No	Yes
OASIS1618	DTXSID4020296	4-Chloroaniline hydrochloride	DTXCID80296	20265-96-7	ISJBQSJDQZLCSF-UHFFFAOYSA-N	4-Chloroaniline--hydrogen chloride (1/1)	Cl.NC1=CC=C(Cl)C=C1	InChI=1S/C6H6ClN.ClH/c7-5-1-3-6(8)4-2-5;/h1-4H,8H2;1H					ice_29			3	No	Yes	No
OASIS954	DTXSID3045350	Tranexamic acid	DTXCID401333941	1197-18-8	GYDJEQRTZSCIOI-LJGSYFOKNA-N	(1r,4r)-4-(Aminomethyl)cyclohexane-1-carboxylic acid	NC[C@H]1CC[C@@H](CC1)C(O)=O	InChI=1/C8H15NO2/c9-5-6-1-3-7(4-2-6)8(10)11/h6-7H,1-5,9H2,(H,10,11)/t6-,7-	dilist_974							4	Yes	No	Yes
OASIS626	DTXSID0023111	Granisetron	DTXCID203111	109889-09-0	MFWNKCLOYSRHCJ-BTTYYORXSA-N	1-Methyl-N-[(1R,3r,5S)-9-methyl-9-azabicyclo[3.3.1]nonan-3-yl]-1H-indazole-3-carboxamide	CN1N=C(C(=O)N[C@@H]2C[C@@H]3CCC[C@H](C2)N3C)C2=CC=CC=C12	InChI=1S/C18H24N4O/c1-21-13-6-5-7-14(21)11-12(10-13)19-18(23)17-15-8-3-4-9-16(15)22(2)20-17/h3-4,8-9,12-14H,5-7,10-11H2,1-2H3,(H,19,23)/t12-,13+,14-	dilist_28							4	Yes	No	Yes
OASIS949	DTXSID3044209	Losartan potassium	DTXCID1024209	124750-99-8	OXCMYAYHXIHQOA-UHFFFAOYSA-N	Potassium 5-(4'-{[2-butyl-4-chloro-5-(hydroxymethyl)-1H-imidazol-1-yl]methyl}[1,1'-biphenyl]-2-yl)tetrazol-1-ide	[K+].CCCCC1=NC(Cl)=C(CO)N1CC1=CC=C(C=C1)C1=CC=CC=C1C1=NN=N[N-]1	InChI=1S/C22H22ClN6O.K/c1-2-3-8-20-24-21(23)19(14-30)29(20)13-15-9-11-16(12-10-15)17-6-4-5-7-18(17)22-25-27-28-26-22;/h4-7,9-12,30H,2-3,8,13-14H2,1H3;/q-1;+1	dilist_469							4	No	Yes	Yes
OASIS845	DTXSID2045440	Probucol	DTXCID0025440	23288-49-5	FYPMFJGVHOHGLL-UHFFFAOYSA-N	4,4'-[Propane-2,2-diylbis(sulfanediyl)]bis(2,6-di-tert-butylphenol)	CC(C)(SC1=CC(=C(O)C(=C1)C(C)(C)C)C(C)(C)C)SC1=CC(=C(O)C(=C1)C(C)(C)C)C(C)(C)C	InChI=1S/C31H48O2S2/c1-27(2,3)21-15-19(16-22(25(21)32)28(4,5)6)34-31(13,14)35-20-17-23(29(7,8)9)26(33)24(18-20)30(10,11)12/h15-18,32-33H,1-14H3	dilist_146							4	Yes	No	Yes
OASIS078	DTXSID9020322	Chlorpropamide	DTXCID30322	94-20-2	RKWGIWYCVPQPMF-UHFFFAOYSA-N	4-Chloro-N-(propylcarbamoyl)benzene-1-sulfonamide	CCCNC(=O)NS(=O)(=O)C1=CC=C(Cl)C=C1	InChI=1S/C10H13ClN2O3S/c1-2-7-12-10(14)13-17(15,16)9-5-3-8(11)4-6-9/h3-6H,2,7H2,1H3,(H2,12,13,14)	dilist_503					tggates_74		2	Yes	No	Yes
OASIS1560	DTXSID9031800	Nocodazole	DTXCID7011800	31430-18-9	KYRVNWMVYQXFEU-UHFFFAOYSA-N	Methyl [5-(thiophene-2-carbonyl)-1H-benzimidazol-2-yl]carbamate	COC(=O)NC1=NC2=C(N1)C=CC(=C2)C(=O)C1=CC=CS1	InChI=1S/C14H11N3O3S/c1-20-14(19)17-13-15-9-5-4-8(7-10(9)16-13)12(18)11-3-2-6-21-11/h2-7H,1H3,(H2,15,16,17,19)	dilist_754							4	No	Yes	Yes
OASIS1793	DTXSID401004837	Bedaquiline fumarate	DTXCID601513379	845533-86-0	ZLVSPMRFRHMMOY-WWCCMVHESA-N	(2E)-But-2-enedioic acid--(1R,2S)-1-(6-bromo-2-methoxyquinolin-3-yl)-4-(dimethylamino)-2-(naphthalen-1-yl)-1-phenylbutan-2-ol (1/1)	[H]\C(=C(\[H])C(O)=O)C(O)=O.COC1=NC2=C(C=C(Br)C=C2)C=C1[C@@H](C1=CC=CC=C1)[C@@](O)(CCN(C)C)C1=CC=CC2=C1C=CC=C2	InChI=1S/C32H31BrN2O2.C4H4O4/c1-35(2)19-18-32(36,28-15-9-13-22-10-7-8-14-26(22)28)30(23-11-5-4-6-12-23)27-21-24-20-25(33)16-17-29(24)34-31(27)37-3;5-3(6)1-2-4(7)8/h4-17,20-21,30,36H,18-19H2,1-3H3;1-2H,(H,5,6)(H,7,8)/b;2-1+/t30-,32-;/m1./s1		dilirank2_34						4	No	Yes	Yes
OASIS1209	DTXSID6023284	Methicillin	DTXCID703284	61-32-5	RJQXTJLFIWVMTO-TYNCELHUSA-N	(2S,5R,6R)-6-(2,6-Dimethoxybenzamido)-3,3-dimethyl-7-oxo-4-thia-1-azabicyclo[3.2.0]heptane-2-carboxylic acid	[H][C@]12SC(C)(C)[C@@H](N1C(=O)[C@H]2NC(=O)C1=C(OC)C=CC=C1OC)C(O)=O	InChI=1S/C17H20N2O6S/c1-17(2)12(16(22)23)19-14(21)11(15(19)26-17)18-13(20)10-8(24-3)6-5-7-9(10)25-4/h5-7,11-12,15H,1-4H3,(H,18,20)(H,22,23)/t11-,12+,15-/m1/s1	dilist_807							4	No	Yes	No
OASIS656	DTXSID0040464	Docetaxel	DTXCID8020464	114977-28-5	ZDZOTLJHXYCWBA-VCVYQWHSSA-N	4-(Acetyloxy)-13alpha-({(2R,3S)-3-[(tert-butoxycarbonyl)amino]-2-hydroxy-3-phenylpropanoyl}oxy)-1,7beta,10beta-trihydroxy-9-oxo-4alpha,5beta-5,20-epoxytax-11-en-2alpha-yl benzoate	[H][C@@]12C[C@H](O)[C@@]3(C)C(=O)[C@H](O)C4=C(C)[C@H](C[C@@](O)([C@@H](OC(=O)C5=CC=CC=C5)[C@]3([H])[C@@]1(CO2)OC(C)=O)C4(C)C)OC(=O)[C@H](O)[C@@H](NC(=O)OC(C)(C)C)C1=CC=CC=C1	InChI=1S/C43H53NO14/c1-22-26(55-37(51)32(48)30(24-15-11-9-12-16-24)44-38(52)58-39(3,4)5)20-43(53)35(56-36(50)25-17-13-10-14-18-25)33-41(8,34(49)31(47)29(22)40(43,6)7)27(46)19-28-42(33,21-54-28)57-23(2)45/h9-18,26-28,30-33,35,46-48,53H,19-21H2,1-8H3,(H,44,52)/t26-,27-,28+,30-,31+,32+,33-,35-,41+,42-,43+/m0/s1	dilist_103							4	Yes	No	Yes
OASIS1908	DTXSID80893457	Teriflunomide	DTXCID401323471	163451-81-8	UTNUDOFZCWSZMS-YFHOEESVSA-N	N/A	C\C(O)=C(/C#N)C(=O)NC1=CC=C(C=C1)C(F)(F)F	InChI=1S/C12H9F3N2O2/c1-7(18)10(6-16)11(19)17-9-4-2-8(3-5-9)12(13,14)15/h2-5,18H,1H3,(H,17,19)/b10-7-		dilirank2_59						4	No	Yes	Yes
OASIS033	DTXSID1048334	Bendazac	DTXCID2028309	20187-55-7	BYFMCKSPFYVMOU-UHFFFAOYSA-N	[(1-Benzyl-1H-indazol-3-yl)oxy]acetic acid	OC(=O)COC1=NN(CC2=CC=CC=C2)C2=C1C=CC=C2	InChI=1S/C16H14N2O3/c19-15(20)11-21-16-13-8-4-5-9-14(13)18(17-16)10-12-6-2-1-3-7-12/h1-9H,10-11H2,(H,19,20)	dilist_1037					tggates_31		2	No	Yes	Yes
OASIS347	DTXSID5030030	Perfluorobutanesulfonic acid	DTXCID3010030	375-73-5	JGTNAGYHADQMCM-UHFFFAOYSA-N	Nonafluorobutane-1-sulfonic acid	OS(=O)(=O)C(F)(F)C(F)(F)C(F)(F)C(F)(F)F	InChI=1S/C4HF9O3S/c5-1(6,3(9,10)11)2(7,8)4(12,13)17(14,15)16/h(H,14,15,16)				fraunhofer_29	ice_27			3	Yes	No	Yes
OASIS439	DTXSID8034580	Ethofumesate	DTXCID6014580	26225-79-6	IRCMYGHHKLLGHV-UHFFFAOYSA-N	2-Ethoxy-3,3-dimethyl-2,3-dihydro-1-benzofuran-5-yl methanesulfonate	CCOC1OC2=C(C=C(OS(C)(=O)=O)C=C2)C1(C)C	InChI=1/C13H18O5S/c1-5-16-12-13(2,3)10-8-9(18-19(4,14)15)6-7-11(10)17-12/h6-8,12H,5H2,1-4H3				fraunhofer_114				3	No	Yes	Yes
OASIS1689	DTXSID2020474	3,4-Dihydrocoumarin	DTXCID00474	119-84-6	VMUXSMXIQBNMGZ-UHFFFAOYSA-N	3,4-Dihydro-2H-1-benzopyran-2-one	O=C1CCC2=C(O1)C=CC=C2	InChI=1S/C9H8O2/c10-9-6-5-7-3-1-2-4-8(7)11-9/h1-4H,5-6H2					ice_75			3	Yes	No	Yes
OASIS1787	DTXSID30234977	Tedizolid phosphate	DTXCID60157468	856867-55-5	QCGUSIANLFXSGE-GFCCVEGCSA-N	[(5R)-3-{3-Fluoro-4-[6-(2-methyl-2H-tetrazol-5-yl)pyridin-3-yl]phenyl}-2-oxo-1,3-oxazolidin-5-yl]methyl dihydrogen phosphate	CN1N=NC(=N1)C1=NC=C(C=C1)C1=C(F)C=C(C=C1)N1C[C@H](COP(O)(O)=O)OC1=O	InChI=1S/C17H16FN6O6P/c1-23-21-16(20-22-23)15-5-2-10(7-19-15)13-4-3-11(6-14(13)18)24-8-12(30-17(24)25)9-29-31(26,27)28/h2-7,12H,8-9H2,1H3,(H2,26,27,28)/t12-/m1/s1		dilirank2_162						4	No	Yes	Yes
OASIS1373	DTXSID70873208	Cefepime	DTXCID20820707	88040-23-7	HVFLCNVBZFFHBT-ZKDACBOMSA-N	(6R,7R)-7-{[(2Z)-2-(2-Amino-1,3-thiazol-4-yl)-2-(methoxyimino)acetyl]amino}-3-[(1-methylpyrrolidin-1-ium-1-yl)methyl]-8-oxo-5-thia-1-azabicyclo[4.2.0]oct-2-ene-2-carboxylate	[H][C@]12SCC(C[N+]3(C)CCCC3)=C(N1C(=O)[C@H]2NC(=O)C(=N/OC)\C1=CSC(N)=N1)C([O-])=O	InChI=1S/C19H24N6O5S2/c1-25(5-3-4-6-25)7-10-8-31-17-13(16(27)24(17)14(10)18(28)29)22-15(26)12(23-30-2)11-9-32-19(20)21-11/h9,13,17H,3-8H2,1-2H3,(H3-,20,21,22,26,28,29)/b23-12-/t13-,17-/m1/s1	dilist_855							4	No	Yes	Yes
OASIS1360	DTXSID7048455	Succinylcholine	DTXCID3028429	306-40-1	AXOIZCJOOAYSMI-UHFFFAOYSA-N	2,2'-[(1,4-Dioxobutane-1,4-diyl)bis(oxy)]bis(N,N,N-trimethylethan-1-aminium)	C[N+](C)(C)CCOC(=O)CCC(=O)OCC[N+](C)(C)C	InChI=1S/C14H30N2O4/c1-15(2,3)9-11-19-13(17)7-8-14(18)20-12-10-16(4,5)6/h7-12H2,1-6H3/q+2	dilist_57							4	No	Yes	No
OASIS1315	DTXSID7023352	Nandrolone decanoate	DTXCID203352	360-70-3	JKWKMORAXJQQSR-MOPIKTETSA-N	3-Oxoestr-4-en-17beta-yl decanoate	CCCCCCCCCC(=O)O[C@H]1CC[C@H]2[C@@H]3CCC4=CC(=O)CC[C@@H]4[C@H]3CC[C@]12C	InChI=1S/C28H44O3/c1-3-4-5-6-7-8-9-10-27(30)31-26-16-15-25-24-13-11-20-19-21(29)12-14-22(20)23(24)17-18-28(25,26)2/h19,22-26H,3-18H2,1-2H3/t22-,23+,24+,25-,26-,28-/m0/s1	dilist_479							4	No	No	Yes
OASIS663	DTXSID0042664	Vancomycin	DTXCID401031367	1404-90-6	MYPYJXKWCTUITO-LYRMYLQWSA-N	(1S,2R,18R,19R,22S,25R,28R,40S)-48-{[(2S,3R,4S,5S,6R)-3-{[(2S,4S,5S,6S)-4-Amino-5-hydroxy-4,6-dimethyloxan-2-yl]oxy}-4,5-dihydroxy-6-(hydroxymethyl)oxan-2-yl]oxy}-22-(2-amino-2-oxoethyl)-5,15-dichloro-2,18,32,35,37-pentahydroxy-19-{[(2R)-4-methyl-2-(methylamino)pentanoyl]amino}-20,23,26,42,44-pentaoxo-7,13-dioxa-21,24,27,41,43-pentaazaoctacyclo[26.14.2.2~3,6~.2~14,17~.1~8,12~.1~29,33~.0~10,25~.0~…	CN[C@H](CC(C)C)C(=O)N[C@@H]1[C@H](O)C2=CC=C(OC3=C(O[C@@H]4O[C@H](CO)[C@@H](O)[C@H](O)[C@H]4O[C@H]4C[C@](C)(N)[C@H](O)[C@H](C)O4)C4=CC(=C3)[C@@H](NC(=O)[C@H](CC(N)=O)NC1=O)C(=O)N[C@@H]1C3=CC=C(O)C(=C3)C3=C(C=C(O)C=C3O)[C@H](NC(=O)[C@@H](NC1=O)[C@H](O)C1=CC(Cl)=C(O4)C=C1)C(O)=O)C(Cl)=C2	InChI=1S/C66H75Cl2N9O24/c1-23(2)12-34(71-5)58(88)76-49-51(83)26-7-10-38(32(67)14-26)97-40-16-28-17-41(55(40)101-65-56(54(86)53(85)42(22-78)99-65)100-44-21-66(4,70)57(87)24(3)96-44)98-39-11-8-27(15-33(39)68)52(84)50-63(93)75-48(64(94)95)31-18-29(79)19-37(81)45(31)30-13-25(6-9-36(30)80)46(60(90)77-50)74-61(91)47(28)73-59(89)35(20-43(69)82)72-62(49)92/h6-11,13-19,23-24,34-35,42,44,46-54,56-57,65,71,…	dilist_35							4	Yes	No	Yes
OASIS1679	DTXSID0021832	N,N,4-Trimethylaniline	DTXCID401832	99-97-8	GYVGXEWAOAAJEU-UHFFFAOYSA-N	N,N,4-Trimethylaniline	CN(C)C1=CC=C(C)C=C1	InChI=1S/C9H13N/c1-8-4-6-9(7-5-8)10(2)3/h4-7H,1-3H3					ice_162			3	Yes	No	Yes
OASIS1488	DTXSID8048733	Pazopanib	DTXCID1028659	444731-52-6	CUIHSIWYWATEQL-UHFFFAOYSA-N	5-({4-[(2,3-Dimethyl-2H-indazol-6-yl)(methyl)amino]pyrimidin-2-yl}amino)-2-methylbenzene-1-sulfonamide	CN(C1=CC2=NN(C)C(C)=C2C=C1)C1=NC(NC2=CC(=C(C)C=C2)S(N)(=O)=O)=NC=C1	InChI=1S/C21H23N7O2S/c1-13-5-6-15(11-19(13)31(22,29)30)24-21-23-10-9-20(25-21)27(3)16-7-8-17-14(2)28(4)26-18(17)12-16/h5-12H,1-4H3,(H2,22,29,30)(H,23,24,25)	dilist_646							4	Yes	No	Yes
OASIS1577	DTXSID9046029	Efavirenz	DTXCID7026029	154598-52-4	XPOQHMRABVBWPR-ZDUSSCGKSA-N	(4S)-6-Chloro-4-(cyclopropylethynyl)-4-(trifluoromethyl)-1,4-dihydro-2H-3,1-benzoxazin-2-one	FC(F)(F)[C@]1(OC(=O)NC2=CC=C(Cl)C=C12)C#CC1CC1	InChI=1S/C14H9ClF3NO2/c15-9-3-4-11-10(7-9)13(14(16,17)18,21-12(20)19-11)6-5-8-1-2-8/h3-4,7-8H,1-2H2,(H,19,20)/t13-/m0/s1	dilist_876							4	Yes	No	Yes
OASIS725	DTXSID1023441	Perphenazine	DTXCID703441	58-39-9	RGCVKNLCSQQDEP-UHFFFAOYSA-N	2-{4-[3-(2-Chloro-10H-phenothiazin-10-yl)propyl]piperazin-1-yl}ethan-1-ol	OCCN1CCN(CCCN2C3=CC=CC=C3SC3=C2C=C(Cl)C=C3)CC1	InChI=1S/C21H26ClN3OS/c22-17-6-7-21-19(16-17)25(18-4-1-2-5-20(18)27-21)9-3-8-23-10-12-24(13-11-23)14-15-26/h1-2,4-7,16,26H,3,8-15H2	dilist_1091							4	Yes	No	Yes
OASIS1710	DTXSID001102271	Telotristat ethyl	DTXCID901533956	1033805-22-9	MDSQOJYHHZBZKA-GBXCKJPGSA-N	N/A	CCOC(=O)[C@@H](N)CC1=CC=C(C=C1)C1=CC(O[C@H](C2=CC=C(Cl)C=C2N2C=CC(C)=N2)C(F)(F)F)=NC(N)=N1	InChI=1S/C27H26ClF3N6O3/c1-3-39-25(38)20(32)12-16-4-6-17(7-5-16)21-14-23(35-26(33)34-21)40-24(27(29,30)31)19-9-8-18(28)13-22(19)37-11-10-15(2)36-37/h4-11,13-14,20,24H,3,12,32H2,1-2H3,(H2,33,34,35)/t20-,24+/m0/s1		dilirank2_126						4	No	No	Yes
OASIS827	DTXSID2023725	Troxipide	DTXCID303725	30751-05-4	YSIITVVESCNIPR-UHFFFAOYSA-N	3,4,5-Trimethoxy-N-(piperidin-3-yl)benzamide	COC1=CC(=CC(OC)=C1OC)C(=O)NC1CCCNC1	InChI=1/C15H22N2O4/c1-19-12-7-10(8-13(20-2)14(12)21-3)15(18)17-11-5-4-6-16-9-11/h7-8,11,16H,4-6,9H2,1-3H3,(H,17,18)	dilist_785							4	Yes	No	Yes
OASIS1039	DTXSID4037168	Mefloquine	DTXCID001473959	53230-10-7	XEEQGYMUWCZPDN-GHLNEVLRNA-N	(S)-[2,8-Bis(trifluoromethyl)quinolin-4-yl][(2R)-piperidin-2-yl]methanol	[H][C@@]1(CCCCN1)[C@@H](O)C1=CC(=NC2=C1C=CC=C2C(F)(F)F)C(F)(F)F	InChI=1/C17H16F6N2O/c18-16(19,20)11-5-3-4-9-10(15(26)12-6-1-2-7-24-12)8-13(17(21,22)23)25-14(9)11/h3-5,8,12,15,24,26H,1-2,6-7H2/t12-,15+/s2	dilist_1040							4	No	Yes	No
OASIS1829	DTXSID501027955	Pemigatinib	DTXCID401513523	1513857-77-6	HCDMJFOHIXMBOV-UHFFFAOYSA-N	N/A	CCN1C(=O)N(CC2=C1C1=C(NC(CN3CCOCC3)=C1)N=C2)C1=C(F)C(OC)=CC(OC)=C1F	InChI=1S/C24H27F2N5O4/c1-4-30-21-14(11-27-23-16(21)9-15(28-23)13-29-5-7-35-8-6-29)12-31(24(30)32)22-19(25)17(33-2)10-18(34-3)20(22)26/h9-11H,4-8,12-13H2,1-3H3,(H,27,28)		dilirank2_123						4	No	No	Yes
OASIS1514	DTXSID9021425	Urapidil	DTXCID501425	34661-75-1	ICMGLRUYEQNHPF-UHFFFAOYSA-N	6-({3-[4-(2-Methoxyphenyl)piperazin-1-yl]propyl}amino)-1,3-dimethylpyrimidine-2,4(1H,3H)-dione	COC1=C(C=CC=C1)N1CCN(CCCNC2=CC(=O)N(C)C(=O)N2C)CC1	InChI=1S/C20H29N5O3/c1-22-18(15-19(26)23(2)20(22)27)21-9-6-10-24-11-13-25(14-12-24)16-7-4-5-8-17(16)28-3/h4-5,7-8,15,21H,6,9-14H2,1-3H3	dilist_808							4	No	Yes	Yes
OASIS685	DTXSID00861411	Fexofenadine	DTXCID50197277	83799-24-0	RWTNPBWLLIMQHL-UHFFFAOYSA-N	2-[4-(1-Hydroxy-4-{4-[hydroxy(diphenyl)methyl]piperidin-1-yl}butyl)phenyl]-2-methylpropanoic acid	CC(C)(C(O)=O)C1=CC=C(C=C1)C(O)CCCN1CCC(CC1)C(O)(C1=CC=CC=C1)C1=CC=CC=C1	InChI=1/C32H39NO4/c1-31(2,30(35)36)25-17-15-24(16-18-25)29(34)14-9-21-33-22-19-28(20-23-33)32(37,26-10-5-3-6-11-26)27-12-7-4-8-13-27/h3-8,10-13,15-18,28-29,34,37H,9,14,19-23H2,1-2H3,(H,35,36)	dilist_126							4	Yes	No	No
OASIS077	DTXSID8048446	Mexiletine	DTXCID8028420	31828-71-4	VLPIATFUUWWMKC-UHFFFAOYSA-N	1-(2,6-Dimethylphenoxy)propan-2-amine	CC(N)COC1=C(C)C=CC=C1C	InChI=1/C11H17NO/c1-8-5-4-6-9(2)11(8)13-7-10(3)12/h4-6,10H,7,12H2,1-3H3	dilist_230					tggates_73		2	Yes	No	No
OASIS142	DTXSID3020910	Busulfan	DTXCID10910	55-98-1	COVZYZSDYWQREU-UHFFFAOYSA-N	Butane-1,4-diyl dimethanesulfonate	CS(=O)(=O)OCCCCOS(C)(=O)=O	InChI=1S/C6H14O6S2/c1-13(7,8)11-5-3-4-6-12-14(2,9)10/h3-6H2,1-2H3	dilist_868						toxrefdb_70	1	Yes	No	Yes
OASIS1638	DTXSID1020279	3-Chloro-2-methylpropene	DTXCID30279	563-47-3	OHXAOPZTJOUYKM-UHFFFAOYSA-N	3-Chloro-2-methylprop-1-ene	CC(=C)CCl	InChI=1S/C4H7Cl/c1-4(2)3-5/h1,3H2,2H3					ice_181			3	Yes	No	No
OASIS438	DTXSID2021941	2-(2-Ethoxyethoxy)ethanol	DTXCID501941	111-90-0	XXJWXESWEXIICW-UHFFFAOYSA-N	2-(2-Ethoxyethoxy)ethan-1-ol	CCOCCOCCO	InChI=1S/C6H14O3/c1-2-8-5-6-9-4-3-7/h7H,2-6H2,1H3				fraunhofer_113				3	No	Yes	Yes
OASIS428	DTXSID5032365	2,6-Dichlorobenzonitrile	DTXCID3012365	1194-65-6	YOYAIZYFCNQIRF-UHFFFAOYSA-N	2,6-Dichlorobenzonitrile	ClC1=CC=CC(Cl)=C1C#N	InChI=1S/C7H3Cl2N/c8-6-2-1-3-7(9)5(6)4-10/h1-3H				fraunhofer_97				3	No	Yes	Yes
OASIS1930	DTXSID90188740	Delafloxacin meglumine	DTXCID50111231	352458-37-8	AHJGUEMIZPMAMR-WZTVWXICSA-N	1-(6-Amino-3,5-difluoropyridin-2-yl)-8-chloro-6-fluoro-7-(3-hydroxyazetidin-1-yl)-4-oxo-1,4-dihydroquinoline-3-carboxylic acid--1-deoxy-1-(methylamino)-D-glucitol (1/1)	CNC[C@H](O)[C@@H](O)[C@H](O)[C@H](O)CO.NC1=NC(N2C=C(C(O)=O)C(=O)C3=CC(F)=C(N4CC(O)C4)C(Cl)=C23)=C(F)C=C1F	InChI=1S/C18H12ClF3N4O4.C7H17NO5/c19-12-13-7(1-9(20)14(12)25-3-6(27)4-25)15(28)8(18(29)30)5-26(13)17-11(22)2-10(21)16(23)24-17;1-8-2-4(10)6(12)7(13)5(11)3-9/h1-2,5-6,27H,3-4H2,(H2,23,24)(H,29,30);4-13H,2-3H2,1H3/t;4-,5+,6+,7+/m.0/s1		dilirank2_167						4	No	Yes	Yes
OASIS1509	DTXSID9021184	Prednisolone	DTXCID301184	50-24-8	OIGNJSKKLXVSLS-VWUMJDOOSA-N	11,17,21-Trihydroxypregna-1,4-diene-3,20-dione	[H][C@]12[C@@H](O)C[C@@]3(C)[C@@H](CC[C@]3(O)C(=O)CO)[C@@H]1CCC1=CC(=O)C=C[C@]21C	InChI=1S/C21H28O5/c1-19-7-5-13(23)9-12(19)3-4-14-15-6-8-21(26,17(25)11-22)20(15,2)10-16(24)18(14)19/h5,7,9,14-16,18,22,24,26H,3-4,6,8,10-11H2,1-2H3/t14-,15-,16-,18+,19-,20-,21-/m0/s1	dilist_342							4	Yes	No	Yes
OASIS1121	DTXSID5023586	Sofalcone	DTXCID30810250	64506-49-6	GFWRVVCDTLRWPK-UHFFFAOYSA-N	{5-[(3-Methylbut-2-en-1-yl)oxy]-2-(3-{4-[(3-methylbut-2-en-1-yl)oxy]phenyl}prop-2-enoyl)phenoxy}acetic acid	CC(C)=CCOC1=CC=C(C=CC(=O)C2=CC=C(OCC=C(C)C)C=C2OCC(O)=O)C=C1	InChI=1S/C27H30O6/c1-19(2)13-15-31-22-8-5-21(6-9-22)7-12-25(28)24-11-10-23(32-16-14-20(3)4)17-26(24)33-18-27(29)30/h5-14,17H,15-16,18H2,1-4H3,(H,29,30)	dilist_151							4	No	Yes	Yes
OASIS1659	DTXSID0025600	Methylene Blue trihydrate	DTXCID705600	7220-79-3	XQAXGZLFSSPBMK-UHFFFAOYSA-M	3,7-Bis(dimethylamino)phenothiazin-5-ium chloride--water (1/1/3)	O.O.O.[Cl-].CN(C)C1=CC2=[S+]C3=C(C=CC(=C3)N(C)C)N=C2C=C1	InChI=1S/C16H18N3S.ClH.3H2O/c1-18(2)11-5-7-13-15(9-11)20-16-10-12(19(3)4)6-8-14(16)17-13;;;;/h5-10H,1-4H3;1H;3*1H2/q+1;;;;/p-1					ice_100			3	No	Yes	Yes
OASIS034	DTXSID2023222	Lomustine	DTXCID103222	13010-47-4	GQYIWUVLTXOXAJ-UHFFFAOYSA-N	N-(2-Chloroethyl)-N'-cyclohexyl-N-nitrosourea	ClCCN(N=O)C(=O)NC1CCCCC1	InChI=1S/C9H16ClN3O2/c10-6-7-13(12-15)9(14)11-8-4-2-1-3-5-8/h8H,1-7H2,(H,11,14)	dilist_610					tggates_32		2	No	Yes	Yes
OASIS192	DTXSID2034627	Fluroxypyr	DTXCID0014627	69377-81-7	MEFQWPUMEMWTJP-UHFFFAOYSA-N	[(4-Amino-3,5-dichloro-6-fluoropyridin-2-yl)oxy]acetic acid	NC1=C(Cl)C(F)=NC(OCC(O)=O)=C1Cl	InChI=1S/C7H5Cl2FN2O3/c8-3-5(11)4(9)7(12-6(3)10)15-1-2(13)14/h1H2,(H2,11,12)(H,13,14)							toxrefdb_122	1	Yes	No	No
OASIS1786	DTXSID30228311	Iobenguane I 131	DTXCID50150802	77679-27-7	PDWUPXJEEYOOTR-JRGAVVOBSA-N	N-{[3-(~131~I)Iodophenyl]methyl}guanidine	NC(=N)NCC1=CC([131I])=CC=C1	InChI=1S/C8H10IN3/c9-7-3-1-2-6(4-7)5-12-8(10)11/h1-4H,5H2,(H4,10,11,12)/i9+4		dilirank2_226						4	No	Yes	No
OASIS500	DTXSID6032645	Sulfentrazone	DTXCID4012645	122836-35-5	OORLZFUTLGXMEF-UHFFFAOYSA-N	N-{2,4-Dichloro-5-[4-(difluoromethyl)-3-methyl-5-oxo-4,5-dihydro-1H-1,2,4-triazol-1-yl]phenyl}methanesulfonamide	CC1=NN(C(=O)N1C(F)F)C1=CC(NS(C)(=O)=O)=C(Cl)C=C1Cl	InChI=1S/C11H10Cl2F2N4O3S/c1-5-16-19(11(20)18(5)10(14)15)9-4-8(17-23(2,21)22)6(12)3-7(9)13/h3-4,10,17H,1-2H3				fraunhofer_181				3	No	Yes	Yes
OASIS1462	DTXSID8045486	Tenoxicam	DTXCID6025486	59804-37-4	LZNWYQJJBLGYLT-UHFFFAOYSA-N	4-Hydroxy-2-methyl-1,1-dioxo-N-(pyridin-2-yl)-1,2-dihydro-1lambda~6~-thieno[2,3-e][1,2]thiazine-3-carboxamide	CN1C(C(=O)NC2=CC=CC=N2)=C(O)C2=C(C=CS2)S1(=O)=O	InChI=1S/C13H11N3O4S2/c1-16-10(13(18)15-9-4-2-3-6-14-9)11(17)12-8(5-7-21-12)22(16,19)20/h2-7,17H,1H3,(H,14,15,18)	dilist_661							4	Yes	No	Yes
OASIS335	DTXSID9025326	Ferrocene	DTXCID101781909	102-54-5	N/A	Iron(2+) dicyclopenta-2,4-dien-1-ide	[Fe].c1cccc1.c1cccc1	N/A			drugmatrix_34					2	Yes	No	No
OASIS1643	DTXSID3021192	Promethazine hydrochloride	DTXCID801192	58-33-3	XXPDBLUZJRXNNZ-UHFFFAOYSA-N	N,N-Dimethyl-1-(10H-phenothiazin-10-yl)propan-2-amine--hydrogen chloride (1/1)	Cl.CC(CN1C2=CC=CC=C2SC2=C1C=CC=C2)N(C)C	InChI=1/C17H20N2S.ClH/c1-13(18(2)3)12-19-14-8-4-6-10-16(14)20-17-11-7-5-9-15(17)19;/h4-11,13H,12H2,1-3H3;1H					ice_92			3	Yes	No	Yes
OASIS568	DTXSID1027550	Sodium chloroacetate	DTXCID207550	3926-62-3	FDRCDNZGSXJAFP-UHFFFAOYSA-M	Sodium chloroacetate	[Na+].[O-]C(=O)CCl	InChI=1S/C2H3ClO2.Na/c3-1-2(4)5;/h1H2,(H,4,5);/q;+1/p-1				fraunhofer_264				3	No	Yes	No
OASIS1896	DTXSID801027928	Ivosidenib	DTXCID801513494	1448347-49-6	WIJZXSAJMHAVGX-DHLKQENFSA-N	N/A	FC1=CC(=CN=C1)N([C@H](C(=O)NC1CC(F)(F)C1)C1=CC=CC=C1Cl)C(=O)[C@@H]1CCC(=O)N1C1=CC(=CC=N1)C#N	InChI=1S/C28H22ClF3N6O3/c29-21-4-2-1-3-20(21)25(26(40)36-18-11-28(31,32)12-18)37(19-10-17(30)14-34-15-19)27(41)22-5-6-24(39)38(22)23-9-16(13-33)7-8-35-23/h1-4,7-10,14-15,18,22,25H,5-6,11-12H2,(H,36,40)/t22-,25-/m0/s1		dilirank2_220						4	No	Yes	Yes
OASIS778	DTXSID20166672	Enfuvirtide	DTXCID8089163	159519-65-0	PEASPLKKXBYDKL-FXEVSJAOSA-N	N/A	CC[C@H](C)[C@H](NC(=O)[C@H](CC(C)C)NC(=O)[C@H](CO)NC(=O)[C@H](CC1=CN=CN1)NC(=O)[C@@H](NC(=O)[C@H](CC(C)C)NC(=O)[C@H](CO)NC(=O)[C@@H](NC(=O)[C@H](CC1=CC=C(O)C=C1)NC(C)=O)[C@@H](C)O)[C@@H](C)CC)C(=O)N[C@@H](CCC(O)=O)C(=O)N[C@@H](CCC(O)=O)C(=O)N[C@@H](CO)C(=O)N[C@@H](CCC(N)=O)C(=O)N[C@@H](CC(N)=O)C(=O)N[C@@H](CCC(N)=O)C(=O)N[C@@H](CCC(N)=O)C(=O)N[C@@H](CCC(O)=O)C(=O)N[C@@H](CCCCN)C(=O)N[C@@H](CC(N)=…	InChI=1S/C204H301N51O64/c1-20-102(15)166(253-195(310)137(75-100(11)12)239-200(315)150(93-258)251-190(305)143(82-112-90-215-95-219-112)248-203(318)167(103(16)21-2)254-196(311)138(76-101(13)14)240-201(316)151(94-259)252-204(319)168(105(18)260)255-197(312)139(221-106(19)261)78-108-45-47-113(262)48-46-108)202(317)233-131(58-68-164(280)281)178(293)228-130(57-67-163(278)279)182(297)250-149(92-257)198(3…	dilist_248							4	No	Yes	Yes
OASIS230	DTXSID5035799	Sodium N-(hydroxymethyl)glycinate	DTXCID3015799	70161-44-3	CITBNDNUEPMTFC-UHFFFAOYSA-M	Sodium [(hydroxymethyl)amino]acetate	[Na+].OCNCC([O-])=O	InChI=1S/C3H7NO3.Na/c5-2-4-1-3(6)7;/h4-5H,1-2H2,(H,6,7);/q;+1/p-1							toxrefdb_54	1	No	Yes	Yes
OASIS069	DTXSID7022881	Dantrolene	DTXCID602881	7261-97-4	OZOMQRBLCMDCEG-UHFFFAOYSA-N	1-({[5-(4-Nitrophenyl)furan-2-yl]methylidene}amino)imidazolidine-2,4-dione	[O-][N+](=O)C1=CC=C(C=C1)C1=CC=C(O1)C=NN1CC(=O)NC1=O	InChI=1S/C14H10N4O5/c19-13-8-17(14(20)16-13)15-7-11-5-6-12(23-11)9-1-3-10(4-2-9)18(21)22/h1-7H,8H2,(H,16,19,20)	dilist_38					tggates_65		2	Yes	No	Yes
OASIS287	DTXSID9044409	1,6-Dichlorohexane	DTXCID7024409	2163-00-0	OVISMSJCKCDOPU-UHFFFAOYSA-N	1,6-Dichlorohexane	ClCCCCCCCl	InChI=1S/C6H12Cl2/c7-5-3-1-2-4-6-8/h1-6H2							toxrefdb_37	1	Yes	No	Yes
OASIS255	DTXSID6047280	CP-607366	DTXCID4027280	289716-94-5	FQEBOQLYHASAOY-UHFFFAOYSA-N	1-[2-(3,4-Dichlorophenoxy)-5-fluorophenyl]-N-methylmethanamine	CNCC1=C(OC2=CC=C(Cl)C(Cl)=C2)C=CC(F)=C1	InChI=1S/C14H12Cl2FNO/c1-18-8-9-6-10(17)2-5-14(9)19-11-3-4-12(15)13(16)7-11/h2-7,18H,8H2,1H3							toxrefdb_150	1	Yes	No	No
OASIS248	DTXSID6020856	N-Methyl-2-pyrrolidone	DTXCID60856	872-50-4	SECXISVLQFMRJM-UHFFFAOYSA-N	1-Methylpyrrolidin-2-one	CN1CCCC1=O	InChI=1S/C5H9NO/c1-6-4-2-3-5(6)7/h2-4H2,1H3							toxrefdb_86	1	Yes	No	Yes
OASIS340	DTXSID0038338	(+/-)-cis-Permethrin	DTXCID50196588	61949-76-6	RLLPVAHGXHCWKJ-AAARBEABNA-N	(3-Phenoxyphenyl)methyl rel-(1R,3R)-3-(2,2-dichloroethenyl)-2,2-dimethylcyclopropane-1-carboxylate	CC1(C)[C@@H](C=C(Cl)Cl)[C@H]1C(=O)OCC1=CC=CC(OC2=CC=CC=C2)=C1	InChI=1/C21H20Cl2O3/c1-21(2)17(12-18(22)23)19(21)20(24)25-13-14-7-6-10-16(11-14)26-15-8-4-3-5-9-15/h3-12,17,19H,13H2,1-2H3/t17-,19-/s2	dilist_257			fraunhofer_188				3	No	No	Yes
OASIS1851	DTXSID601026093	Empagliflozin	DTXCID901510350	864070-44-0	OBWASQILIWPZMG-QZMOQZSNSA-N	N/A	OC[C@H]1O[C@H]([C@H](O)[C@@H](O)[C@@H]1O)C1=CC(CC2=CC=C(O[C@H]3CCOC3)C=C2)=C(Cl)C=C1	InChI=1S/C23H27ClO7/c24-18-6-3-14(23-22(28)21(27)20(26)19(11-25)31-23)10-15(18)9-13-1-4-16(5-2-13)30-17-7-8-29-12-17/h1-6,10,17,19-23,25-28H,7-9,11-12H2/t17-,19+,20+,21-,22+,23-/m0/s1		dilirank2_244						4	No	Yes	Yes
OASIS217	DTXSID4021717	4-Chloro-3-methylphenol	DTXCID601717	59-50-7	CFKMVGJGLGKFKI-UHFFFAOYSA-N	4-Chloro-3-methylphenol	CC1=C(Cl)C=CC(O)=C1	InChI=1S/C7H7ClO/c1-5-4-6(9)2-3-7(5)8/h2-4,9H,1H3							toxrefdb_111	1	Yes	No	Yes
OASIS1837	DTXSID50159395	Naloxegol oxalate	DTXCID6081886	1354744-91-4	MNYIRXLCPODKLG-VUTNLTPYSA-N	Oxalic acid--6alpha-[(2,5,8,11,14,17,20-heptaoxadocosan-22-yl)oxy]-17-(prop-2-en-1-yl)-5alpha-4,5-epoxymorphinan-3,14-diol (1/1)	OC(=O)C(O)=O.COCCOCCOCCOCCOCCOCCOCCO[C@H]1CC[C@@]2(O)[C@H]3CC4=C5C(O[C@@H]1[C@@]25CCN3CC=C)=C(O)C=C4	InChI=1S/C34H53NO11.C2H2O4/c1-3-9-35-10-8-33-30-26-4-5-27(36)31(30)46-32(33)28(6-7-34(33,37)29(35)25-26)45-24-23-44-22-21-43-20-19-42-18-17-41-16-15-40-14-13-39-12-11-38-2;3-1(4)2(5)6/h3-5,28-29,32,36-37H,1,6-25H2,2H3;(H,3,4)(H,5,6)/t28-,29+,32-,33-,34+;/m0./s1		dilirank2_240						4	No	No	Yes
OASIS1165	DTXSID5048639	(11alpha)-16,16-Difluoro-11-hydroxy-9,15-dioxoprostan-1-oic acid	DTXCID501768129	136790-76-6	DBVFKLAGQHYVGQ-BFYDXBDKSA-N	N/A	CCCCC(F)(F)C(=O)CC[C@H]1[C@H](O)CC(=O)[C@@H]1CCCCCCC(O)=O	InChI=1S/C20H32F2O5/c1-2-3-12-20(21,22)18(25)11-10-15-14(16(23)13-17(15)24)8-6-4-5-7-9-19(26)27/h14-15,17,24H,2-13H2,1H3,(H,26,27)/t14-,15-,17-/m1/s1	dilist_466							4	No	No	Yes
OASIS055	DTXSID5023035	Etoposide	DTXCID601473876	33419-42-0	VJJPUSNTGOMMGY-MRVIYFEKSA-N	(5S,5aR,8aR,9R)-9-(4-Hydroxy-3,5-dimethoxyphenyl)-8-oxo-5,5a,6,8,8a,9-hexahydro-2H-furo[3',4':6,7]naphtho[2,3-d][1,3]dioxol-5-yl 4,6-O-[(1R)-ethylidene]-beta-D-glucopyranoside	[H][C@]12COC(=O)[C@]1([H])[C@H](C1=CC(OC)=C(O)C(OC)=C1)C1=CC3=C(OCO3)C=C1[C@H]2O[C@]1([H])O[C@]2([H])CO[C@@H](C)O[C@@]2([H])[C@H](O)[C@H]1O	InChI=1S/C29H32O13/c1-11-36-9-20-27(40-11)24(31)25(32)29(41-20)42-26-14-7-17-16(38-10-39-17)6-13(14)21(22-15(26)8-37-28(22)33)12-4-18(34-2)23(30)19(5-12)35-3/h4-7,11,15,20-22,24-27,29-32H,8-10H2,1-3H3/t11-,15+,20-,21-,22+,24-,25-,26-,27-,29+/m1/s1	dilist_783					tggates_51		2	Yes	No	Yes
OASIS046	DTXSID4022652	Benzbromarone	DTXCID702652	3562-84-3	WHQCHUCQKNIQEC-UHFFFAOYSA-N	(3,5-Dibromo-4-hydroxyphenyl)(2-ethyl-1-benzofuran-3-yl)methanone	CCC1=C(C(=O)C2=CC(Br)=C(O)C(Br)=C2)C2=CC=CC=C2O1	InChI=1S/C17H12Br2O3/c1-2-13-15(10-5-3-4-6-14(10)22-13)16(20)9-7-11(18)17(21)12(19)8-9/h3-8,21H,2H2,1H3	dilist_423					tggates_42		2	No	Yes	Yes
OASIS1207	DTXSID6023101	Glutathione	DTXCID903101	70-18-8	RWSXRVCMGQZWBV-WDSKDSINSA-N	L-gamma-Glutamyl-L-cysteinylglycine	N[C@@H](CCC(=O)N[C@@H](CS)C(=O)NCC(O)=O)C(O)=O	InChI=1S/C10H17N3O6S/c11-5(10(18)19)1-2-7(14)13-6(4-20)9(17)12-3-8(15)16/h5-6,20H,1-4,11H2,(H,12,17)(H,13,14)(H,15,16)(H,18,19)/t5-,6-/m0/s1	dilist_918							4	Yes	No	Yes
OASIS1662	DTXSID8025337	Formamide	DTXCID805337	75-12-7	ZHNUHDYFZUAESO-UHFFFAOYSA-N	Formamide	NC=O	InChI=1S/CH3NO/c2-1-3/h1H,(H2,2,3)					ice_125			3	Yes	No	No
OASIS853	DTXSID2046880	Trabectedin	DTXCID0026880	114899-77-3	PKVRCIRHQMSYJX-AIFWHQITSA-N	(1'R,6R,6aR,7R,13S,14S,16R)-6',8,14-Trihydroxy-7',9-dimethoxy-4,10,23-trimethyl-19-oxo-3',4',6,7,12,13,14,16-octahydro-2H,2'H,6aH-spiro[7,13-epimino-6,16-(epithiopropanooxymethano)[1,3]dioxolo[7,8]isoquinolino[3,2-b][3]benzazocine-20,1'-isoquinolin]-5-yl acetate	COC1=CC2=C(CCN[C@]22CS[C@H]3[C@H]4[C@@H]5N(C)[C@@H](CC6=C5C(O)=C(OC)C(C)=C6)[C@H](O)N4[C@@H](COC2=O)C2=C3C(OC(C)=O)=C(C)C3=C2OCO3)C=C1O	InChI=1S/C39H43N3O11S/c1-16-9-20-10-22-37(46)42-23-13-50-38(47)39(21-12-25(48-5)24(44)11-19(21)7-8-40-39)14-54-36(30(42)29(41(22)4)26(20)31(45)32(16)49-6)28-27(23)35-34(51-15-52-35)17(2)33(28)53-18(3)43/h9,11-12,22-23,29-30,36-37,40,44-46H,7-8,10,13-15H2,1-6H3/t22-,23-,29+,30+,36+,37-,39+/m0/s1	dilist_21	dilirank2_200						4	No	No	Yes
OASIS967	DTXSID3048653	Dronedarone	DTXCID6028579	141626-36-0	ZQTNQVWKHCQYLQ-UHFFFAOYSA-N	N-(2-Butyl-3-{4-[3-(dibutylamino)propoxy]benzoyl}-1-benzofuran-5-yl)methanesulfonamide	CCCCN(CCCC)CCCOC1=CC=C(C=C1)C(=O)C1=C(CCCC)OC2=CC=C(NS(C)(=O)=O)C=C12	InChI=1S/C31H44N2O5S/c1-5-8-12-29-30(27-23-25(32-39(4,35)36)15-18-28(27)38-29)31(34)24-13-16-26(17-14-24)37-22-11-21-33(19-9-6-2)20-10-7-3/h13-18,23,32H,5-12,19-22H2,1-4H3	dilist_489							4	Yes	No	Yes
OASIS1637	DTXSID0020654	Geranyl acetate	DTXCID80654	105-87-3	HIGQPQRQIQDZMP-DHZHZOJOSA-N	(2E)-3,7-Dimethylocta-2,6-dien-1-yl acetate	CC(C)=CCC\C(C)=C\COC(C)=O	InChI=1S/C12H20O2/c1-10(2)6-5-7-11(3)8-9-14-12(4)13/h6,8H,5,7,9H2,1-4H3/b11-8+					ice_160			3	No	Yes	Yes
OASIS1508	DTXSID9021182	Praziquantel	DTXCID501182	55268-74-1	FSVJFNAIGNNGKK-UHFFFAOYSA-N	2-(Cyclohexanecarbonyl)-1,2,3,6,7,11b-hexahydro-4H-pyrazino[2,1-a]isoquinolin-4-one	O=C(C1CCCCC1)N1CC2N(CCC3=C2C=CC=C3)C(=O)C1	InChI=1/C19H24N2O2/c22-18-13-20(19(23)15-7-2-1-3-8-15)12-17-16-9-5-4-6-14(16)10-11-21(17)18/h4-6,9,15,17H,1-3,7-8,10-13H2	dilist_1001							4	Yes	No	Yes
OASIS850	DTXSID2046674	Pimecrolimus	DTXCID0026674	137071-32-0	KASDHRXLYQOAKZ-ZPSXYTITSA-N	(3S,4R,5S,8R,9E,12S,14S,15R,16S,18R,19R,26aS)-3-{(1E)-1-[(1R,3R,4R)-4-Chloro-3-methoxycyclohexyl]prop-1-en-2-yl}-8-ethyl-5,19-dihydroxy-14,16-dimethoxy-4,10,12,18-tetramethyl-5,6,8,11,12,13,14,15,16,17,18,19,24,25,26,26a-hexadecahydro-3H-15,19-epoxypyrido[2,1-c][1,4]oxazacyclotricosine-1,7,20,21(4H,23H)-tetrone	CC[C@@H]1\C=C(C)\C[C@H](C)C[C@H](OC)[C@H]2O[C@](O)([C@H](C)C[C@@H]2OC)C(=O)C(=O)N2CCCC[C@H]2C(=O)O[C@@H]([C@H](C)[C@@H](O)CC1=O)C(\C)=C\[C@@H]1CC[C@@H](Cl)[C@@H](C1)OC	InChI=1S/C43H68ClNO11/c1-10-30-18-24(2)17-25(3)19-36(53-8)39-37(54-9)21-27(5)43(51,56-39)40(48)41(49)45-16-12-11-13-32(45)42(50)55-38(28(6)33(46)23-34(30)47)26(4)20-29-14-15-31(44)35(22-29)52-7/h18,20,25,27-33,35-39,46,51H,10-17,19,21-23H2,1-9H3/b24-18+,26-20+/t25-,27+,28+,29-,30+,31+,32-,33-,35+,36-,37-,38+,39+,43+/m0/s1	dilist_440							4	No	Yes	Yes
OASIS256	DTXSID6047282	CP-671305	DTXCID4027282	445295-04-5	CNIGFESSDPOCKS-CYBMUJFWSA-N	(2R)-2-{4-[({2-[(2H-1,3-Benzodioxol-5-yl)oxy]pyridine-3-carbonyl}amino)methyl]-3-fluorophenoxy}propanoic acid	C[C@@H](OC1=CC=C(CNC(=O)C2=CC=CN=C2OC2=CC=C3OCOC3=C2)C(F)=C1)C(O)=O	InChI=1S/C23H19FN2O7/c1-13(23(28)29)32-15-5-4-14(18(24)9-15)11-26-21(27)17-3-2-8-25-22(17)33-16-6-7-19-20(10-16)31-12-30-19/h2-10,13H,11-12H2,1H3,(H,26,27)(H,28,29)/t13-/m1/s1							toxrefdb_161	1	No	Yes	Yes
OASIS295	DTXSID1020300	Chlorodibromomethane	DTXCID30300	124-48-1	GATVIKZLVQHOMN-UHFFFAOYSA-N	Dibromo(chloro)methane	ClC(Br)Br	InChI=1S/CHBr2Cl/c2-1(3)4/h1H			drugmatrix_27	fraunhofer_110	ice_169			2	Yes	No	No
OASIS155	DTXSID0024000	Chlorthal-dimethyl	DTXCID404000	1861-32-1	NPOJQCVWMSKXDN-UHFFFAOYSA-N	Dimethyl 2,3,5,6-tetrachlorobenzene-1,4-dicarboxylate	COC(=O)C1=C(Cl)C(Cl)=C(C(=O)OC)C(Cl)=C1Cl	InChI=1S/C10H6Cl4O4/c1-17-9(15)3-5(11)7(13)4(10(16)18-2)8(14)6(3)12/h1-2H3							toxrefdb_62	1	No	Yes	Yes
OASIS173	DTXSID1024621	Diethylene glycol dimethyl ether	DTXCID604621	111-96-6	SBZXBUIDTXKZTM-UHFFFAOYSA-N	1-Methoxy-2-(2-methoxyethoxy)ethane	COCCOCCOC	InChI=1S/C6H14O3/c1-7-3-5-9-6-4-8-2/h3-6H2,1-2H3							toxrefdb_69	1	Yes	No	No
OASIS1827	DTXSID501027929	Brigatinib	DTXCID501513495	1197953-54-0	AILRADAXUVEEIR-UHFFFAOYSA-N	N/A	COC1=C(NC2=NC=C(Cl)C(NC3=C(C=CC=C3)P(C)(C)=O)=N2)C=CC(=C1)N1CCC(CC1)N1CCN(C)CC1	InChI=1S/C29H39ClN7O2P/c1-35-15-17-37(18-16-35)21-11-13-36(14-12-21)22-9-10-24(26(19-22)39-2)33-29-31-20-23(30)28(34-29)32-25-7-5-6-8-27(25)40(3,4)38/h5-10,19-21H,11-18H2,1-4H3,(H2,31,32,33,34)		dilirank2_188						4	No	No	Yes
OASIS865	DTXSID2048537	Butaconazole	DTXCID8028004	64872-76-0	SWLMUYACZKCSHZ-UHFFFAOYSA-N	1-{4-(4-Chlorophenyl)-2-[(2,6-dichlorophenyl)sulfanyl]butyl}-1H-imidazole	ClC1=CC=C(CCC(CN2C=CN=C2)SC2=C(Cl)C=CC=C2Cl)C=C1	InChI=1/C19H17Cl3N2S/c20-15-7-4-14(5-8-15)6-9-16(12-24-11-10-23-13-24)25-19-17(21)2-1-3-18(19)22/h1-5,7-8,10-11,13,16H,6,9,12H2	dilist_591							4	No	Yes	Yes
OASIS1025	DTXSID4023541	Pyridoxine	DTXCID903541	65-23-6	LXNHXLLTXMVWPM-UHFFFAOYSA-N	4,5-Bis(hydroxymethyl)-2-methylpyridin-3-ol	CC1=C(O)C(CO)=C(CO)C=N1	InChI=1S/C8H11NO3/c1-5-8(12)7(4-11)6(3-10)2-9-5/h2,10-12H,3-4H2,1H3	dilist_294							4	Yes	No	Yes
OASIS812	DTXSID2023357	Nefazodone	DTXCID203357	83366-66-9	VRBKIVRKKCLPHA-UHFFFAOYSA-N	2-{3-[4-(3-Chlorophenyl)piperazin-1-yl]propyl}-5-ethyl-4-(2-phenoxyethyl)-2,4-dihydro-3H-1,2,4-triazol-3-one	CCC1=NN(CCCN2CCN(CC2)C2=CC(Cl)=CC=C2)C(=O)N1CCOC1=CC=CC=C1	InChI=1S/C25H32ClN5O2/c1-2-24-27-31(25(32)30(24)18-19-33-23-10-4-3-5-11-23)13-7-12-28-14-16-29(17-15-28)22-9-6-8-21(26)20-22/h3-6,8-11,20H,2,7,12-19H2,1H3	dilist_437							4	Yes	No	Yes
OASIS1542	DTXSID9023332	Molindone	DTXCID603332	7416-34-4	KLPWJLBORRMFGK-UHFFFAOYSA-N	3-Ethyl-2-methyl-5-[(morpholin-4-yl)methyl]-1,5,6,7-tetrahydro-4H-indol-4-one	CCC1=C(C)NC2=C1C(=O)C(CN1CCOCC1)CC2	InChI=1/C16H24N2O2/c1-3-13-11(2)17-14-5-4-12(16(19)15(13)14)10-18-6-8-20-9-7-18/h12,17H,3-10H2,1-2H3	dilist_427							4	Yes	No	No
OASIS1153	DTXSID5046354	Tacrolimus	DTXCID3026354	104987-11-3	QJJXYPPXXYFBGM-LFZNUXCKSA-N	(3S,4R,5S,8R,9E,12S,14S,15R,16S,18R,19R,26aS)-5,19-Dihydroxy-3-{(1E)-1-[(1R,3R,4R)-4-hydroxy-3-methoxycyclohexyl]prop-1-en-2-yl}-14,16-dimethoxy-4,10,12,18-tetramethyl-8-(prop-2-en-1-yl)-5,6,8,11,12,13,14,15,16,17,18,19,24,25,26,26a-hexadecahydro-3H-15,19-epoxypyrido[2,1-c][1,4]oxazacyclotricosine-1,7,20,21(4H,23H)-tetrone	[H][C@]12O[C@](O)([C@H](C)C[C@@H]1OC)C(=O)C(=O)N1CCCC[C@@]1([H])C(=O)O[C@@H]([C@H](C)[C@@H](O)CC(=O)[C@H](CC=C)\C=C(C)\C[C@H](C)C[C@@H]2OC)C(\C)=C\[C@@H]1CC[C@@H](O)[C@@H](C1)OC	InChI=1S/C44H69NO12/c1-10-13-31-19-25(2)18-26(3)20-37(54-8)40-38(55-9)22-28(5)44(52,57-40)41(49)42(50)45-17-12-11-14-32(45)43(51)56-39(29(6)34(47)24-35(31)48)27(4)21-30-15-16-33(46)36(23-30)53-7/h10,19,21,26,28-34,36-40,46-47,52H,1,11-18,20,22-24H2,2-9H3/b25-19+,27-21+/t26-,28+,29+,30-,31+,32-,33+,34-,36+,37-,38-,39+,40+,44+/m0/s1	dilist_838							4	Yes	No	Yes
OASIS274	DTXSID7047358	Nelivaptan	DTXCID5027358	439687-69-1	NJXZWIIMWNEOGJ-WEWKHQNJSA-N	(4R)-1-[(3R)-5-Chloro-1-(2,4-dimethoxybenzene-1-sulfonyl)-3-(2-methoxyphenyl)-2-oxo-2,3-dihydro-1H-indol-3-yl]-4-hydroxy-N,N-dimethyl-L-prolinamide	COC1=CC(OC)=C(C=C1)S(=O)(=O)N1C(=O)[C@@](N2C[C@H](O)C[C@H]2C(=O)N(C)C)(C2=CC(Cl)=CC=C12)C1=CC=CC=C1OC	InChI=1S/C30H32ClN3O8S/c1-32(2)28(36)24-15-19(35)17-33(24)30(21-8-6-7-9-25(21)41-4)22-14-18(31)10-12-23(22)34(29(30)37)43(38,39)27-13-11-20(40-3)16-26(27)42-5/h6-14,16,19,24,35H,15,17H2,1-5H3/t19-,24+,30+/m1/s1							toxrefdb_46	1	No	No	Yes
OASIS789	DTXSID2022541	Acenocoumarol	DTXCID802541	152-72-7	VABCILAOYCMVPS-UHFFFAOYSA-N	4-Hydroxy-3-[1-(4-nitrophenyl)-3-oxobutyl]-2H-1-benzopyran-2-one	CC(=O)CC(C1=CC=C(C=C1)[N+]([O-])=O)C1=C(O)C2=CC=CC=C2OC1=O	InChI=1/C19H15NO6/c1-11(21)10-15(12-6-8-13(9-7-12)20(24)25)17-18(22)14-4-2-3-5-16(14)26-19(17)23/h2-9,15,22H,10H2,1H3	dilist_81							4	No	Yes	Yes
OASIS1298	DTXSID7022910	D-Glucose	DTXCID707720	50-99-7	GZCGUPFRVQAUEE-SLPGGIOYSA-N	D-Glucose	OC[C@@H](O)[C@@H](O)[C@H](O)[C@@H](O)C=O	InChI=1S/C6H12O6/c7-1-3(9)5(11)6(12)4(10)2-8/h1,3-6,8-12H,2H2/t3-,4+,5+,6+/m0/s1	dilist_1071							4	Yes	No	Yes
OASIS440	DTXSID4034528	Diclosulam	DTXCID2014528	145701-21-9	QNXAVFXEJCPCJO-UHFFFAOYSA-N	N-(2,6-Dichlorophenyl)-5-ethoxy-7-fluoro[1,2,4]triazolo[1,5-c]pyrimidine-2-sulfonamide	CCOC1=NC(F)=CC2=NC(=NN12)S(=O)(=O)NC1=C(Cl)C=CC=C1Cl	InChI=1S/C13H10Cl2FN5O3S/c1-2-24-13-17-9(16)6-10-18-12(19-21(10)13)25(22,23)20-11-7(14)4-3-5-8(11)15/h3-6,20H,2H2,1H3				fraunhofer_115				3	No	Yes	No
OASIS1440	DTXSID8023680	Tobramycin	DTXCID903680	32986-56-4	NLVFBUXFDBBNBW-PBSUHMDJSA-N	(1S,2S,3R,4S,6R)-4,6-Diamino-3-[(2,6-diamino-2,3,6-trideoxy-alpha-D-ribo-hexopyranosyl)oxy]-2-hydroxycyclohexyl 3-amino-3-deoxy-alpha-D-glucopyranoside	NC[C@H]1O[C@H](O[C@@H]2[C@@H](N)C[C@@H](N)[C@H](O[C@H]3O[C@H](CO)[C@@H](O)[C@H](N)[C@H]3O)[C@H]2O)[C@H](N)C[C@@H]1O	InChI=1S/C18H37N5O9/c19-3-9-8(25)2-7(22)17(29-9)31-15-5(20)1-6(21)16(14(15)28)32-18-13(27)11(23)12(26)10(4-24)30-18/h5-18,24-28H,1-4,19-23H2/t5-,6+,7+,8-,9+,10+,11-,12+,13+,14-,15+,16-,17+,18+/m0/s1	dilist_976							4	No	Yes	Yes
OASIS357	DTXSID7029904	Fluorotelomer alcohol 8:2	DTXCID309904	678-39-7	JJUBFBTUBACDHW-UHFFFAOYSA-N	3,3,4,4,5,5,6,6,7,7,8,8,9,9,10,10,10-Heptadecafluorodecan-1-ol	OCCC(F)(F)C(F)(F)C(F)(F)C(F)(F)C(F)(F)C(F)(F)C(F)(F)C(F)(F)F	InChI=1S/C10H5F17O/c11-3(12,1-2-28)4(13,14)5(15,16)6(17,18)7(19,20)8(21,22)9(23,24)10(25,26)27/h28H,1-2H2				fraunhofer_3				3	No	Yes	Yes
OASIS882	DTXSID301011079	Benzenesulfonic acid, 4-ethenyl-, homopolymer	N/A	28210-41-5	N/A	N/A	N/A	N/A	dilist_64							4	Yes	No	Yes
OASIS930	DTXSID3023685	Tolcapone	DTXCID903685	134308-13-7	MIQPIUSUKVNLNT-UHFFFAOYSA-N	(3,4-Dihydroxy-5-nitrophenyl)(4-methylphenyl)methanone	CC1=CC=C(C=C1)C(=O)C1=CC(O)=C(O)C(=C1)[N+]([O-])=O	InChI=1S/C14H11NO5/c1-8-2-4-9(5-3-8)13(17)10-6-11(15(19)20)14(18)12(16)7-10/h2-7,16,18H,1H3	dilist_310							4	Yes	No	Yes
OASIS1576	DTXSID9046023	Zonisamide	DTXCID7026023	68291-97-4	UBQNRHZMVUUOMG-UHFFFAOYSA-N	1-(1,2-Benzoxazol-3-yl)methanesulfonamide	NS(=O)(=O)CC1=NOC2=C1C=CC=C2	InChI=1S/C8H8N2O3S/c9-14(11,12)5-7-6-3-1-2-4-8(6)13-10-7/h1-4H,5H2,(H2,9,11,12)	dilist_998							4	Yes	No	Yes
OASIS487	DTXSID7024956	N,N'-Bis(1-methylpropyl)-1,4-benzenediamine	DTXCID104956	101-96-2	FSWDLYNGJBGFJH-UHFFFAOYSA-N	N~1~,N~4~-Di(butan-2-yl)benzene-1,4-diamine	CCC(C)NC1=CC=C(NC(C)CC)C=C1	InChI=1/C14H24N2/c1-5-11(3)15-13-7-9-14(10-8-13)16-12(4)6-2/h7-12,15-16H,5-6H2,1-4H3				fraunhofer_167				3	No	Yes	No
OASIS052	DTXSID5020576	17alpha-Ethinylestradiol	DTXCID70576	57-63-6	BFPYWIDHMRZLRN-SLHNCBLASA-N	17alpha-19-Norpregna-1,3,5(10)-trien-20-yne-3,17-diol	[H][C@@]12CC[C@@](O)(C#C)[C@@]1(C)CC[C@]1([H])C3=C(CC[C@@]21[H])C=C(O)C=C3	InChI=1S/C20H24O2/c1-3-20(22)11-9-18-17-6-4-13-12-14(21)5-7-15(13)16(17)8-10-19(18,20)2/h1,5,7,12,16-18,21-22H,4,6,8-11H2,2H3/t16-,17-,18+,19+,20+/m1/s1	dilist_349					tggates_48		2	Yes	No	Yes
OASIS988	DTXSID4020822	Methotrexate	DTXCID80822	59-05-2	FBOZXECLQNJBKD-ZDUSSCGKSA-N	N-(4-{[(2,4-Diaminopteridin-6-yl)methyl](methyl)amino}benzoyl)-L-glutamic acid	CN(CC1=NC2=C(N=C1)N=C(N)N=C2N)C1=CC=C(C=C1)C(=O)N[C@@H](CCC(O)=O)C(O)=O	InChI=1S/C20H22N8O5/c1-28(9-11-8-23-17-15(24-11)16(21)26-20(22)27-17)12-4-2-10(3-5-12)18(31)25-13(19(32)33)6-7-14(29)30/h2-5,8,13H,6-7,9H2,1H3,(H,25,31)(H,29,30)(H,32,33)(H4,21,22,23,26,27)/t13-/m0/s1	dilist_652							4	Yes	No	No
OASIS426	DTXSID5026201	Trichloromelamine	DTXCID406201	9/8/1973	KEPNSIARSTUPGS-UHFFFAOYSA-N	N,N',N''-1,3,5-Triazine-2,4,6-triyltrihypochlorous amide	ClNC1=NC(NCl)=NC(NCl)=N1	InChI=1S/C3H3Cl3N6/c4-10-1-7-2(11-5)9-3(8-1)12-6/h(H3,7,8,9,10,11,12)				fraunhofer_92				3	No	Yes	No
OASIS245	DTXSID5057886	Capromorelin	DTXCID6031673	193273-66-4	KVLLHLWBPNCVNR-SKCUWOTOSA-N	(3aR)-3a-Benzyl-2-methyl-5-(2-methylalanyl-O-benzyl-D-seryl)-3-oxo-3,3a,4,5,6,7-hexahydro-2H-pyrazolo[4,3-c]pyridine	CN1N=C2CCN(C[C@@]2(CC2=CC=CC=C2)C1=O)C(=O)[C@@H](COCC1=CC=CC=C1)NC(=O)C(C)(C)N	InChI=1S/C28H35N5O4/c1-27(2,29)25(35)30-22(18-37-17-21-12-8-5-9-13-21)24(34)33-15-14-23-28(19-33,26(36)32(3)31-23)16-20-10-6-4-7-11-20/h4-13,22H,14-19,29H2,1-3H3,(H,30,35)/t22-,28-/m1/s1							toxrefdb_136	1	No	Yes	No
OASIS608	DTXSID0022519	Folic acid	DTXCID102519	59-30-3	OVBPIULPVIDEAO-LBPRGKRZSA-N	N-(4-{[(2-Amino-4-oxo-1,4-dihydropteridin-6-yl)methyl]amino}benzoyl)-L-glutamic acid	NC1=NC(=O)C2=C(N1)N=CC(CNC1=CC=C(C=C1)C(=O)N[C@@H](CCC(O)=O)C(O)=O)=N2	InChI=1S/C19H19N7O6/c20-19-25-15-14(17(30)26-19)23-11(8-22-15)7-21-10-3-1-9(2-4-10)16(29)24-12(18(31)32)5-6-13(27)28/h1-4,8,12,21H,5-7H2,(H,24,29)(H,27,28)(H,31,32)(H3,20,22,25,26,30)/t12-/m0/s1	dilist_945							4	Yes	No	Yes
OASIS401	DTXSID6024204	Metribuzin	DTXCID404204	21087-64-9	FOXFZRUHNHCZPX-UHFFFAOYSA-N	4-Amino-6-tert-butyl-3-(methylsulfanyl)-1,2,4-triazin-5(4H)-one	CSC1=NN=C(C(=O)N1N)C(C)(C)C	InChI=1S/C8H14N4OS/c1-8(2,3)5-6(13)12(9)7(14-4)11-10-5/h9H2,1-4H3				fraunhofer_58				3	No	Yes	No
OASIS018	DTXSID0021256	Sulfasalazine	DTXCID80809755	599-79-1	NCEXYHBECQHGNR-UHFFFAOYSA-N	2-Hydroxy-5-({4-[(pyridin-2-yl)sulfamoyl]phenyl}diazenyl)benzoic acid	OC(=O)C1=CC(=CC=C1O)N=NC1=CC=C(C=C1)S(=O)(=O)NC1=NC=CC=C1	InChI=1S/C18H14N4O5S/c23-16-9-6-13(11-15(16)18(24)25)21-20-12-4-7-14(8-5-12)28(26,27)22-17-3-1-2-10-19-17/h1-11,23H,(H,19,22)(H,24,25)	dilist_1117				ice_143	tggates_16		2	Yes	No	Yes
OASIS352	DTXSID7021318	1,1,2,2-Tetrachloroethane	DTXCID201318	79-34-5	QPFMBZIOSGYJDE-UHFFFAOYSA-N	1,1,2,2-Tetrachloroethane	ClC(Cl)C(Cl)Cl	InChI=1S/C2H2Cl4/c3-1(4)2(5)6/h1-2H				fraunhofer_108	ice_80			3	Yes	No	No
OASIS544	DTXSID2021440	Vinylpyrrolidone	DTXCID101440	88-12-0	WHNWPMSKXPGLAX-UHFFFAOYSA-N	N/A	C=CN1CCCC1=O	InChI=1S/C6H9NO/c1-2-7-5-3-4-6(7)8/h2H,1,3-5H2				fraunhofer_237				3	No	Yes	Yes
OASIS082	DTXSID1037272	Tacrine	DTXCID9017272	321-64-2	YLJREFDVOIBQDA-UHFFFAOYSA-N	1,2,3,4-Tetrahydroacridin-9-amine	NC1=C2CCCCC2=NC2=C1C=CC=C2	InChI=1S/C13H14N2/c14-13-9-5-1-3-7-11(9)15-12-8-4-2-6-10(12)13/h1,3,5,7H,2,4,6,8H2,(H2,14,15)	dilist_925					tggates_78		2	Yes	No	Yes
OASIS1151	DTXSID5045833	Lactulose	DTXCID3025833	4618-18-2	JCQLYHFGKNRPGE-FCVZTGTOSA-N	4-O-beta-D-Galactopyranosyl-beta-D-fructofuranose	OC[C@H]1O[C@](O)(CO)[C@@H](O)[C@@H]1O[C@@H]1O[C@H](CO)[C@H](O)[C@H](O)[C@H]1O	InChI=1S/C12H22O11/c13-1-4-6(16)7(17)8(18)11(21-4)22-9-5(2-14)23-12(20,3-15)10(9)19/h4-11,13-20H,1-3H2/t4-,5-,6+,7+,8-,9-,10+,11+,12-/m1/s1	dilist_1084							4	No	Yes	Yes
OASIS723	DTXSID1023362	Nialamide	DTXCID503362	51-12-7	NOIIUHRQUVNIDD-UHFFFAOYSA-N	N-Benzyl-3-[2-(pyridine-4-carbonyl)hydrazinyl]propanamide	O=C(CCNNC(=O)C1=CC=NC=C1)NCC1=CC=CC=C1	InChI=1S/C16H18N4O2/c21-15(18-12-13-4-2-1-3-5-13)8-11-19-20-16(22)14-6-9-17-10-7-14/h1-7,9-10,19H,8,11-12H2,(H,18,21)(H,20,22)	dilist_1002							4	No	Yes	No
OASIS1806	DTXSID40156570	Osilodrostat	DTXCID4079061	928134-65-0	USUZGMWDZDXMDG-CYBMUJFWSA-N	4-[(5R)-6,7-Dihydro-5H-pyrrolo[1,2-c]imidazol-5-yl]-3-fluorobenzonitrile	[H][C@@]1(CCC2=CN=CN12)C1=C(F)C=C(C=C1)C#N	InChI=1S/C13H10FN3/c14-12-5-9(6-15)1-3-11(12)13-4-2-10-7-16-8-17(10)13/h1,3,5,7-8,13H,2,4H2/t13-/m1/s1		dilirank2_11						4	No	No	Yes
OASIS915	DTXSID3023269	Metaxalone	DTXCID103269	1665-48-1	IMWZZHHPURKASS-UHFFFAOYSA-N	5-[(3,5-Dimethylphenoxy)methyl]-1,3-oxazolidin-2-one	CC1=CC(OCC2CNC(=O)O2)=CC(C)=C1	InChI=1/C12H15NO3/c1-8-3-9(2)5-10(4-8)15-7-11-6-13-12(14)16-11/h3-5,11H,6-7H2,1-2H3,(H,13,14)	dilist_306							4	Yes	No	Yes
OASIS1367	DTXSID7048956	Dirithromycin	DTXCID4028882	62013-04-1	WLOHNSSYAXHWNR-NXPDYKKBSA-N	(1S,2R,3R,6R,7S,8S,9R,10R,12R,13S,15R,17S)-3-Ethyl-2,10-dihydroxy-15-[(2-methoxyethoxy)methyl]-2,6,8,10,12,17-hexamethyl-5-oxo-9-{[3,4,6-trideoxy-3-(dimethylamino)-beta-D-xylo-hexopyranosyl]oxy}-4,16-dioxa-14-azabicyclo[11.3.1]heptadecan-7-yl 2,6-dideoxy-3-C-methyl-3-O-methyl-alpha-L-ribo-hexopyranoside	CC[C@H]1OC(=O)[C@H](C)[C@@H](O[C@H]2C[C@@](C)(OC)[C@@H](O)[C@H](C)O2)[C@H](C)[C@@H](O[C@@H]2O[C@H](C)C[C@@H]([C@H]2O)N(C)C)[C@](C)(O)C[C@@H](C)[C@@H]2N[C@@H](COCCOC)O[C@@H]([C@H]2C)[C@]1(C)O	InChI=1S/C42H78N2O14/c1-15-29-42(10,49)37-24(4)32(43-30(56-37)21-52-17-16-50-13)22(2)19-40(8,48)36(58-39-33(45)28(44(11)12)18-23(3)53-39)25(5)34(26(6)38(47)55-29)57-31-20-41(9,51-14)35(46)27(7)54-31/h22-37,39,43,45-46,48-49H,15-21H2,1-14H3/t22-,23-,24+,25+,26-,27+,28+,29-,30-,31+,32+,33-,34+,35+,36-,37+,39+,40-,41-,42-/m1/s1	dilist_36							4	No	No	Yes
OASIS1090	DTXSID5022699	Bumetanide	DTXCID702699	28395-03-1	MAEIEVLCKWDQJH-UHFFFAOYSA-N	3-(Butylamino)-4-phenoxy-5-sulfamoylbenzoic acid	CCCCNC1=CC(=CC(=C1OC1=CC=CC=C1)S(N)(=O)=O)C(O)=O	InChI=1S/C17H20N2O5S/c1-2-3-9-19-14-10-12(17(20)21)11-15(25(18,22)23)16(14)24-13-7-5-4-6-8-13/h4-8,10-11,19H,2-3,9H2,1H3,(H,20,21)(H2,18,22,23)	dilist_494							4	Yes	No	Yes
OASIS160	DTXSID0047246	Darbufelone mesylate	DTXCID8027246	139340-56-0	BAZGFSKJAVQJJI-CHHCPSLASA-N	Methanesulfonic acid--(5Z)-5-[(3,5-di-tert-butyl-4-hydroxyphenyl)methylidene]-2-imino-1,3-thiazolidin-4-one (1/1)	CS(O)(=O)=O.CC(C)(C)C1=CC(\C=C2/SC(=N)NC2=O)=CC(=C1O)C(C)(C)C	InChI=1S/C18H24N2O2S.CH4O3S/c1-17(2,3)11-7-10(8-12(14(11)21)18(4,5)6)9-13-15(22)20-16(19)23-13;1-5(2,3)4/h7-9,21H,1-6H3,(H2,19,20,22);1H3,(H,2,3,4)/b13-9-;							toxrefdb_173	1	No	No	Yes
OASIS1722	DTXSID0045678	Omacetaxine mepesuccinate	DTXCID8025678	26833-87-4	HYFHYPWGAURHIV-JCNWCSDUSA-N	O~3~-[(2R)-2,6-Dihydroxy-2-(2-methoxy-2-oxoethyl)-6-methylheptanoyl]cephalotaxine	COC(=O)C[C@](O)(CCCC(C)(C)O)C(=O)O[C@H]1[C@H]2C3=C(CCN4CCCC24C=C1OC)C=C1OCOC1=C3	InChI=1S/C29H39NO9/c1-27(2,33)8-5-10-29(34,16-23(31)36-4)26(32)39-25-22(35-3)15-28-9-6-11-30(28)12-7-18-13-20-21(38-17-37-20)14-19(18)24(25)28/h13-15,24-25,33-34H,5-12,16-17H2,1-4H3/t24-,25-,28?,29-/m1/s1		dilirank2_179						4	No	No	Yes
OASIS393	DTXSID2034881	Quinoxyfen	DTXCID0014881	124495-18-7	WRPIRSINYZBGPK-UHFFFAOYSA-N	5,7-Dichloro-4-(4-fluorophenoxy)quinoline	FC1=CC=C(OC2=CC=NC3=CC(Cl)=CC(Cl)=C23)C=C1	InChI=1S/C15H8Cl2FNO/c16-9-7-12(17)15-13(8-9)19-6-5-14(15)20-11-3-1-10(18)2-4-11/h1-8H				fraunhofer_50				3	No	Yes	Yes
OASIS888	DTXSID3020120	Azelnidipine	DTXCID50120	123524-52-7	ZKFQEACEUNWPMT-UHFFFAOYSA-N	3-[1-(Diphenylmethyl)azetidin-3-yl] 5-propan-2-yl 2-amino-6-methyl-4-(3-nitrophenyl)-1,4-dihydropyridine-3,5-dicarboxylate	CC(C)OC(=O)C1=C(C)NC(N)=C(C1C1=CC(=CC=C1)[N+]([O-])=O)C(=O)OC1CN(C1)C(C1=CC=CC=C1)C1=CC=CC=C1	InChI=1/C33H34N4O6/c1-20(2)42-32(38)27-21(3)35-31(34)29(28(27)24-15-10-16-25(17-24)37(40)41)33(39)43-26-18-36(19-26)30(22-11-6-4-7-12-22)23-13-8-5-9-14-23/h4-17,20,26,28,30,35H,18-19,34H2,1-3H3	dilist_199							4	No	Yes	Yes
OASIS1545	DTXSID9023338	Moxalactam	DTXCID003338	64952-97-2	JWCSIUVGFCSJCK-CAVRMKNVSA-N	(6R,7R)-7-[2-Carboxy(4-hydroxyphenyl)acetamido]-7-methoxy-3-{[(1-methyl-1H-tetrazol-5-yl)sulfanyl]methyl}-8-oxo-5-oxa-1-azabicyclo[4.2.0]oct-2-ene-2-carboxylic acid	CO[C@]1(NC(=O)C(C(O)=O)C2=CC=C(O)C=C2)[C@H]2OCC(CSC3=NN=NN3C)=C(N2C1=O)C(O)=O	InChI=1S/C20H20N6O9S/c1-25-19(22-23-24-25)36-8-10-7-35-18-20(34-2,17(33)26(18)13(10)16(31)32)21-14(28)12(15(29)30)9-3-5-11(27)6-4-9/h3-6,12,18,27H,7-8H2,1-2H3,(H,21,28)(H,29,30)(H,31,32)/t12?,18-,20+/m1/s1	dilist_758							4	No	Yes	No
OASIS1730	DTXSID101027434	Gadobutrol	DTXCID001511670	770691-21-9	ZPDFIIGFYAHNSK-IWEVFNEWNA-K	N/A	[Gd+3].OC[C@@H](O)[C@@H](CO)N1CCN(CC([O-])=O)CCN(CC([O-])=O)CCN(CC([O-])=O)CC1	InChI=1/C18H34N4O9.Gd/c23-12-14(15(25)13-24)22-7-5-20(10-17(28)29)3-1-19(9-16(26)27)2-4-21(6-8-22)11-18(30)31;/h14-15,23-25H,1-13H2,(H,26,27)(H,28,29)(H,30,31);/q;+3/p-3/t14-,15-;/s2		dilirank2_4						4	No	No	Yes
OASIS964	DTXSID3048491	Moxifloxacin	DTXCID9028465	151096-09-2	FABPRXSRWADJSP-MEDUHNTESA-N	1-Cyclopropyl-6-fluoro-8-methoxy-7-[(4aS,7aS)-octahydro-6H-pyrrolo[3,4-b]pyridin-6-yl]-4-oxo-1,4-dihydroquinoline-3-carboxylic acid	[H][C@]12CN(C[C@@]1([H])NCCC2)C1=C(F)C=C2C(=O)C(=CN(C3CC3)C2=C1OC)C(O)=O	InChI=1S/C21H24FN3O4/c1-29-20-17-13(19(26)14(21(27)28)9-25(17)12-4-5-12)7-15(22)18(20)24-8-11-3-2-6-23-16(11)10-24/h7,9,11-12,16,23H,2-6,8,10H2,1H3,(H,27,28)/t11-,16+/m0/s1	dilist_779							4	Yes	No	Yes
OASIS768	DTXSID1048966	Sucrose octasulfate-aluminum complex	DTXCID8028892	54182-58-0	PUNMAODQIVRTTN-PIPKHVHYSA-A	N/A	O[Al](O)[Al](O)O.O[Al](O)[Al](O)O.O[Al](O)[Al](O)O.O[Al](O)[Al](O)O.O[Al](O)OS(=O)(=O)OC[C@H]1O[C@@](COS(=O)(=O)O[Al](O)O)(O[C@H]2O[C@H](COS(=O)(=O)O[Al](O)O)[C@@H](OS(=O)(=O)O[Al](O)O)[C@H](OS(=O)(=O)O[Al](O)O)[C@H]2OS(=O)(=O)O[Al](O)O)[C@@H](OS(=O)(=O)O[Al](O)O)[C@@H]1OS(=O)(=O)O[Al](O)O	InChI=1S/C12H22O35S8.16Al.32H2O/c13-48(14,15)37-1-4-6(43-51(22,23)24)8(45-53(28,29)30)9(46-54(31,32)33)11(40-4)42-12(3-39-50(19,20)21)10(47-55(34,35)36)7(44-52(25,26)27)5(41-12)2-38-49(16,17)18;;;;;;;;;;;;;;;;;;;;;;;;;;;;;;;;;;;;;;;;;;;;;;;;/h4-11H,1-3H2,(H,13,14,15)(H,16,17,18)(H,19,20,21)(H,22,23,24)(H,25,26,27)(H,28,29,30)(H,31,32,33)(H,34,35,36);;;;;;;;;;;;;;;;;32*1H2/q;8*+2;8*+3;;;;;;;;;;;;;…	dilist_999							4	No	No	Yes
OASIS802	DTXSID2022880	Danazol	DTXCID202880	17230-88-5	POZRVZJJTULAOH-LHZXLZLDSA-N	(1R,3aS,3bR,10aR,10bS,12aS)-1-Ethynyl-10a,12a-dimethyl-2,3,3a,3b,4,5,10,10a,10b,11,12,12a-dodecahydro-1H-cyclopenta[7,8]phenanthro[3,2-d][1,2]oxazol-1-ol	C[C@]12CC[C@H]3[C@@H](CCC4=CC5=C(C[C@]34C)C=NO5)[C@@H]1CC[C@@]2(O)C#C	InChI=1S/C22H27NO2/c1-4-22(24)10-8-18-16-6-5-15-11-19-14(13-23-25-19)12-20(15,2)17(16)7-9-21(18,22)3/h1,11,13,16-18,24H,5-10,12H2,2-3H3/t16-,17+,18+,20+,21+,22+/m1/s1	dilist_355							4	Yes	No	Yes
OASIS1666	DTXSID9027312	1-Phenoxy-2-propanol	DTXCID407312	770-35-4	IBLKWZIFZMJLFL-UHFFFAOYSA-N	1-Phenoxypropan-2-ol	CC(O)COC1=CC=CC=C1	InChI=1/C9H12O2/c1-8(10)7-11-9-5-3-2-4-6-9/h2-6,8,10H,7H2,1H3					ice_84			3	Yes	No	No
OASIS1215	DTXSID6023492	Plicamycin	DTXCID603492	18378-89-7	CFCUWKMKBJTWLW-GWRQQDNDSA-N	(1S)-5-Deoxy-1-C-[(3S)-7-{[2,6-dideoxy-3-O-(2,6-dideoxy-beta-D-arabino-hexopyranosyl)-beta-D-lyxo-hexopyranosyl]oxy}-3-{[2,6-dideoxy-3-C-methyl-beta-D-ribo-hexopyranosyl-(1->3)-2,6-dideoxy-beta-D-arabino-hexopyranosyl-(1->3)-2,6-dideoxy-beta-D-arabino-hexopyranosyl]oxy}-5,10-dihydroxy-6-methyl-4-oxo-1,2,3,4-tetrahydroanthracen-2-yl]-1-O-methyl-D-xylulose	CO[C@@H](C1CC2=CC3=C(C(O)=C(C)C(O[C@H]4C[C@@H](O[C@H]5C[C@@H](O)[C@H](O)[C@@H](C)O5)[C@@H](O)[C@@H](C)O4)=C3)C(O)=C2C(=O)[C@H]1O[C@H]1C[C@@H](O[C@H]2C[C@@H](O[C@H]3C[C@](C)(O)[C@H](O)[C@@H](C)O3)[C@H](O)[C@@H](C)O2)[C@H](O)[C@@H](C)O1)C(=O)[C@@H](O)[C@@H](C)O	InChI=1S/C52H76O24/c1-18-29(72-34-14-30(43(58)21(4)68-34)73-33-13-28(54)42(57)20(3)67-33)12-26-10-25-11-27(49(66-9)48(63)41(56)19(2)53)50(47(62)39(25)46(61)38(26)40(18)55)76-36-16-31(44(59)23(6)70-36)74-35-15-32(45(60)22(5)69-35)75-37-17-52(8,65)51(64)24(7)71-37/h10,12,19-24,27-28,30-37,41-45,49-51,53-61,64-65H,11,13-17H2,1-9H3/t19-,20-,21-,22-,23-,24-,27?,28-,30-,31-,32-,33+,34+,35+,36+,37+,41+,…	dilist_756							4	No	No	Yes
OASIS1681	DTXSID3021807	o-Xylene	DTXCID501807	95-47-6	CTQNGGLPUBDAKN-UHFFFAOYSA-N	1,2-Xylene	CC1=C(C)C=CC=C1	InChI=1S/C8H10/c1-7-5-3-4-6-8(7)2/h3-6H,1-2H3					ice_32			3	Yes	No	No
OASIS1417	DTXSID8023216	3,5,3'-Triiodothyronine	DTXCID403216	2/3/1993	AUYYCJSJGJYCDS-LBPRGKRZSA-N	O-(4-Hydroxy-3-iodophenyl)-3,5-diiodo-L-tyrosine	N[C@@H](CC1=CC(I)=C(OC2=CC(I)=C(O)C=C2)C(I)=C1)C(O)=O	InChI=1S/C15H12I3NO4/c16-9-6-8(1-2-13(9)20)23-14-10(17)3-7(4-11(14)18)5-12(19)15(21)22/h1-4,6,12,20H,5,19H2,(H,21,22)/t12-/m0/s1	dilist_915							4	Yes	No	No
OASIS1785	DTXSID30198065	Lurbinectedin	DTXCID60120556	497871-47-3	YDDMIZRDDREKEP-HWTBNCOESA-N	(1'R,6R,6aR,7R,13S,14S,16R)-8,14-Dihydroxy-6',9-dimethoxy-4,10,23-trimethyl-19-oxo-2',3',4',6,7,9',12,13,14,16-decahydro-2H,6aH-spiro[7,13-epimino-6,16-(epithiopropanooxymethano)[1,3]dioxolo[7,8]isoquinolino[3,2-b][3]benzazocine-20,1'-pyrido[3,4-b]indol]-5-yl acetate	COC1=CC2=C(NC3=C2CCN[C@]32CS[C@H]3[C@H]4[C@@H]5N(C)[C@@H](CC6=C5C(O)=C(OC)C(C)=C6)[C@H](O)N4[C@@H](COC2=O)C2=C4OCOC4=C(C)C(OC(C)=O)=C32)C=C1	InChI=1S/C41H44N4O10S/c1-17-11-20-12-25-39(48)45-26-14-52-40(49)41(38-22(9-10-42-41)23-13-21(50-5)7-8-24(23)43-38)15-56-37(31(45)30(44(25)4)27(20)32(47)33(17)51-6)29-28(26)36-35(53-16-54-36)18(2)34(29)55-19(3)46/h7-8,11,13,25-26,30-31,37,39,42-43,47-48H,9-10,12,14-16H2,1-6H3/t25-,26-,30+,31+,37+,39-,41+/m0/s1		dilirank2_201						4	No	No	Yes
OASIS1725	DTXSID101020707	Larotrectinib	DTXCID001493220	1223403-58-4	NYNZQNWKBKUAII-KBXCAEBGSA-N	(3S)-N-{5-[(2R)-2-(2,5-Difluorophenyl)pyrrolidin-1-yl]pyrazolo[1,5-a]pyrimidin-3-yl}-3-hydroxypyrrolidine-1-carboxamide	O[C@H]1CCN(C1)C(=O)NC1=C2N=C(C=CN2N=C1)N1CCC[C@@H]1C1=C(F)C=CC(F)=C1	InChI=1S/C21H22F2N6O2/c22-13-3-4-16(23)15(10-13)18-2-1-7-28(18)19-6-9-29-20(26-19)17(11-24-29)25-21(31)27-8-5-14(30)12-27/h3-4,6,9-11,14,18,30H,1-2,5,7-8,12H2,(H,25,31)/t14-,18+/m0/s1		dilirank2_237						4	No	Yes	Yes
OASIS1648	DTXSID5020449	Dichlorvos	DTXCID90449	62-73-7	OEBRKCOSUFCWJD-UHFFFAOYSA-N	2,2-Dichloroethenyl dimethyl phosphate	COP(=O)(OC)OC=C(Cl)Cl	InChI=1S/C4H7Cl2O4P/c1-8-11(7,9-2)10-3-4(5)6/h3H,1-2H3					ice_65			3	No	Yes	No
OASIS441	DTXSID9032610	Etofenprox	DTXCID7012610	80844-07-1	YREQHYQNNWYQCJ-UHFFFAOYSA-N	1-{[2-(4-Ethoxyphenyl)-2-methylpropoxy]methyl}-3-phenoxybenzene	CCOC1=CC=C(C=C1)C(C)(C)COCC1=CC(OC2=CC=CC=C2)=CC=C1	InChI=1S/C25H28O3/c1-4-27-22-15-13-21(14-16-22)25(2,3)19-26-18-20-9-8-12-24(17-20)28-23-10-6-5-7-11-23/h5-17H,4,18-19H2,1-3H3				fraunhofer_116				3	No	Yes	Yes
OASIS1060	DTXSID4046947	Mitoxantrone	DTXCID2026947	65271-80-9	KKZJGLLVHKMTCM-UHFFFAOYSA-N	1,4-Dihydroxy-5,8-bis({2-[(2-hydroxyethyl)amino]ethyl}amino)anthracene-9,10-dione	OCCNCCNC1=CC=C(NCCNCCO)C2=C1C(=O)C1=C(C(O)=CC=C1O)C2=O	InChI=1S/C22H28N4O6/c27-11-9-23-5-7-25-13-1-2-14(26-8-6-24-10-12-28)18-17(13)21(31)19-15(29)3-4-16(30)20(19)22(18)32/h1-4,23-30H,5-12H2	dilist_1093							4	Yes	No	Yes
OASIS468	DTXSID9073125	2-Nonylphenol	DTXCID0034352	136-83-4	SNQQPOLDUKLAAF-UHFFFAOYSA-N	2-Nonylphenol	CCCCCCCCCC1=C(O)C=CC=C1	InChI=1S/C15H24O/c1-2-3-4-5-6-7-8-11-14-12-9-10-13-15(14)16/h9-10,12-13,16H,2-8,11H2,1H3				fraunhofer_148				3	No	Yes	No
OASIS1529	DTXSID9022819	Cifenline	DTXCID702819	53267-01-9	IPOBOOXFSRWSHL-UHFFFAOYSA-N	2-(2,2-Diphenylcyclopropyl)-4,5-dihydro-1H-imidazole	C1C(C2=NCCN2)C1(C1=CC=CC=C1)C1=CC=CC=C1	InChI=1/C18H18N2/c1-3-7-14(8-4-1)18(15-9-5-2-6-10-15)13-16(18)17-19-11-12-20-17/h1-10,16H,11-13H2,(H,19,20)	dilist_69							4	No	No	Yes
OASIS1351	DTXSID7045998	Rifaximin	DTXCID5025998	80621-81-4	NZCRJKRKKOLAOJ-XRCRFVBUSA-N	(2S,16Z,18E,20S,21S,22R,23R,24R,25S,26R,27S,28E)-5,6,21,23-Tetrahydroxy-27-methoxy-2,4,11,16,20,22,24,26-octamethyl-1,15-dioxo-1,2-dihydro-2,7-(epoxypentadeca[1,11,13]trienoimino)furo[2'',3'':7',8']naphtho[1',2':4,5]imidazo[1,2-a]pyridin-25-yl acetate	CO[C@H]1\C=C\O[C@@]2(C)OC3=C(C2=O)C2=C(C(O)=C3C)C(O)=C(NC(=O)\C(C)=C/C=C/[C@H](C)[C@H](O)[C@@H](C)[C@@H](O)[C@@H](C)[C@H](OC(C)=O)[C@@H]1C)C1=C2N=C2C=C(C)C=CN12	InChI=1S/C43H51N3O11/c1-19-14-16-46-28(18-19)44-32-29-30-37(50)25(7)40-31(29)41(52)43(9,57-40)55-17-15-27(54-10)22(4)39(56-26(8)47)24(6)36(49)23(5)35(48)20(2)12-11-13-21(3)42(53)45-33(34(32)46)38(30)51/h11-18,20,22-24,27,35-36,39,48-51H,1-10H3,(H,45,53)/b12-11+,17-15+,21-13-/t20-,22+,23+,24+,27-,35-,36+,39+,43-/m0/s1	dilist_832							4	Yes	No	Yes
OASIS249	DTXSID6023810	Benzethonium chloride	DTXCID203810	121-54-0	UREZNYTWGJKWBI-UHFFFAOYSA-M	N-Benzyl-N,N-dimethyl-2-{2-[4-(2,4,4-trimethylpentan-2-yl)phenoxy]ethoxy}ethan-1-aminium chloride	[Cl-].CC(C)(C)CC(C)(C)C1=CC=C(OCCOCC[N+](C)(C)CC2=CC=CC=C2)C=C1	InChI=1S/C27H42NO2.ClH/c1-26(2,3)22-27(4,5)24-13-15-25(16-14-24)30-20-19-29-18-17-28(6,7)21-23-11-9-8-10-12-23;/h8-16H,17-22H2,1-7H3;1H/q+1;/p-1							toxrefdb_102	1	Yes	No	Yes
OASIS902	DTXSID3022871	Cyclothiazide	DTXCID302871	2259-96-3	BOCUKUHCLICSIY-UHFFFAOYSA-N	3-(Bicyclo[2.2.1]hept-5-en-2-yl)-6-chloro-1,1-dioxo-1,2,3,4-tetrahydro-1lambda~6~,2,4-benzothiadiazine-7-sulfonamide	NS(=O)(=O)C1=C(Cl)C=C2NC(NS(=O)(=O)C2=C1)C1CC2CC1C=C2	InChI=1/C14H16ClN3O4S2/c15-10-5-11-13(6-12(10)23(16,19)20)24(21,22)18-14(17-11)9-4-7-1-2-8(9)3-7/h1-2,5-9,14,17-18H,3-4H2,(H2,16,19,20)	dilist_993							4	No	Yes	Yes
OASIS1752	DTXSID201021027	Ribociclib	DTXCID701506068	1211441-98-3	RHXHGRAEPCAFML-UHFFFAOYSA-N	N/A	CN(C)C(=O)C1=CC2=CN=C(NC3=CC=C(C=N3)N3CCNCC3)N=C2N1C1CCCC1	InChI=1S/C23H30N8O/c1-29(2)22(32)19-13-16-14-26-23(28-21(16)31(19)17-5-3-4-6-17)27-20-8-7-18(15-25-20)30-11-9-24-10-12-30/h7-8,13-15,17,24H,3-6,9-12H2,1-2H3,(H,25,26,27,28)		dilirank2_150						4	No	Yes	Yes
OASIS1515	DTXSID9022364	5alpha-Dihydrotestosterone	DTXCID202364	521-18-6	NVKAWKQGWWIWPM-ABEVXSGRSA-N	17beta-Hydroxy-5alpha-androstan-3-one	[H][C@@]12CC[C@H](O)[C@@]1(C)CC[C@@]1([H])[C@@]2([H])CC[C@@]2([H])CC(=O)CC[C@]12C	InChI=1S/C19H30O2/c1-18-9-7-13(20)11-12(18)3-4-14-15-5-6-17(21)19(15,2)10-8-16(14)18/h12,14-17,21H,3-11H2,1-2H3/t12-,14-,15-,16-,17-,18-,19-/m0/s1	dilist_356							4	Yes	No	No
OASIS1764	DTXSID201336749	Mobocertinib	DTXCID101766995	1847461-43-1	AZSRSNUQCUDCGG-UHFFFAOYSA-N	N/A	COC1=C(NC2=NC=C(C(=O)OC(C)C)C(=N2)C2=CN(C)C3=C2C=CC=C3)C=C(NC(=O)C=C)C(=C1)N(C)CCN(C)C	InChI=1S/C32H39N7O4/c1-9-29(40)34-24-16-25(28(42-8)17-27(24)38(6)15-14-37(4)5)35-32-33-18-22(31(41)43-20(2)3)30(36-32)23-19-39(7)26-13-11-10-12-21(23)26/h9-13,16-20H,1,14-15H2,2-8H3,(H,34,40)(H,33,35,36)		dilirank2_187						4	No	Yes	Yes
OASIS1444	DTXSID8023719	Troglitazone	DTXCID603719	97322-87-7	GXPHKUHSUJUWKP-UHFFFAOYSA-N	5-({4-[(6-Hydroxy-2,5,7,8-tetramethyl-3,4-dihydro-2H-1-benzopyran-2-yl)methoxy]phenyl}methyl)-1,3-thiazolidine-2,4-dione	CC1=C(O)C(C)=C2CCC(C)(COC3=CC=C(CC4SC(=O)NC4=O)C=C3)OC2=C1C	InChI=1/C24H27NO5S/c1-13-14(2)21-18(15(3)20(13)26)9-10-24(4,30-21)12-29-17-7-5-16(6-8-17)11-19-22(27)25-23(28)31-19/h5-8,19,26H,9-12H2,1-4H3,(H,25,27,28)	dilist_292							4	No	Yes	Yes
OASIS1770	DTXSID20238722	Bosutinib monohydrate	DTXCID70161213	918639-08-4	BXPOSPOKHGNMEP-UHFFFAOYSA-N	4-(2,4-Dichloro-5-methoxyanilino)-6-methoxy-7-[3-(4-methylpiperazin-1-yl)propoxy]quinoline-3-carbonitrile--water (1/1)	O.COC1=C(Cl)C=C(Cl)C(NC2=C(C=NC3=CC(OCCCN4CCN(C)CC4)=C(OC)C=C23)C#N)=C1	InChI=1S/C26H29Cl2N5O3.H2O/c1-32-6-8-33(9-7-32)5-4-10-36-25-13-21-18(11-24(25)35-3)26(17(15-29)16-30-21)31-22-14-23(34-2)20(28)12-19(22)27;/h11-14,16H,4-10H2,1-3H3,(H,30,31);1H2		dilirank2_234						4	No	Yes	Yes
OASIS1801	DTXSID401027952	Bempedoic acid	DTXCID301513520	738606-46-7	HYHMLYSLQUKXKP-UHFFFAOYSA-N	N/A	CC(C)(CCCCCC(O)CCCCCC(C)(C)C(O)=O)C(O)=O	InChI=1S/C19H36O5/c1-18(2,16(21)22)13-9-5-7-11-15(20)12-8-6-10-14-19(3,4)17(23)24/h15,20H,5-14H2,1-4H3,(H,21,22)(H,23,24)		dilirank2_69						4	No	Yes	Yes
OASIS448	DTXSID4032532	Carfentrazone-ethyl	DTXCID2012532	128639-02-1	MLKCGVHIFJBRCD-UHFFFAOYSA-N	Ethyl 2-chloro-3-{2-chloro-5-[4-(difluoromethyl)-3-methyl-5-oxo-4,5-dihydro-1H-1,2,4-triazol-1-yl]-4-fluorophenyl}propanoate	CCOC(=O)C(Cl)CC1=C(Cl)C=C(F)C(=C1)N1N=C(C)N(C(F)F)C1=O	InChI=1/C15H14Cl2F3N3O3/c1-3-26-13(24)10(17)4-8-5-12(11(18)6-9(8)16)23-15(25)22(14(19)20)7(2)21-23/h5-6,10,14H,3-4H2,1-2H3				fraunhofer_124				3	No	Yes	No
OASIS1581	DTXSID9048354	1,3,5-Trihydroxybenzene	DTXCID0028329	108-73-6	QCDYQQDYXPDABM-UHFFFAOYSA-N	Benzene-1,3,5-triol	OC1=CC(O)=CC(O)=C1	InChI=1S/C6H6O3/c7-4-1-5(8)3-6(9)2-4/h1-3,7-9H	dilist_1056							4	Yes	No	No
OASIS470	DTXSID7023932	Bromoxynil octanoate	DTXCID803932	1689-99-2	DQKWXTIYGWPGOO-UHFFFAOYSA-N	2,6-Dibromo-4-cyanophenyl octanoate	CCCCCCCC(=O)OC1=C(Br)C=C(C=C1Br)C#N	InChI=1S/C15H17Br2NO2/c1-2-3-4-5-6-7-14(19)20-15-12(16)8-11(10-18)9-13(15)17/h8-9H,2-7H2,1H3				fraunhofer_150				3	No	Yes	Yes
OASIS1347	DTXSID7045522	Aceclofenac	DTXCID5025522	89796-99-6	MNIPYSSQXLZQLJ-UHFFFAOYSA-N	({[2-(2,6-Dichloroanilino)phenyl]acetyl}oxy)acetic acid	OC(=O)COC(=O)CC1=C(NC2=C(Cl)C=CC=C2Cl)C=CC=C1	InChI=1S/C16H13Cl2NO4/c17-11-5-3-6-12(18)16(11)19-13-7-2-1-4-10(13)8-15(22)23-9-14(20)21/h1-7,19H,8-9H2,(H,20,21)	dilist_1035							4	No	Yes	Yes
OASIS683	DTXSID0048682	Octreotide	DTXCID901508610	83150-76-9	DEQANNDTNATYII-OULOTJBUSA-N	(4R,7S,10S,13R,16S,19R)-10-(4-Aminobutyl)-16-benzyl-N-[(2R,3R)-1,3-dihydroxybutan-2-yl]-7-[(1R)-1-hydroxyethyl]-13-[(1H-indol-3-yl)methyl]-6,9,12,15,18-pentaoxo-19-(D-phenylalanylamino)-1,2-dithia-5,8,11,14,17-pentaazacycloicosane-4-carboxamide	[H][C@]1(NC(=O)[C@H](CCCCN)NC(=O)[C@@H](CC2=CNC3=C2C=CC=C3)NC(=O)[C@H](CC2=CC=CC=C2)NC(=O)[C@H](CSSC[C@H](NC1=O)C(=O)N[C@H](CO)[C@@H](C)O)NC(=O)[C@H](N)CC1=CC=CC=C1)[C@@H](C)O	InChI=1S/C49H66N10O10S2/c1-28(61)39(25-60)56-48(68)41-27-71-70-26-40(57-43(63)34(51)21-30-13-5-3-6-14-30)47(67)54-37(22-31-15-7-4-8-16-31)45(65)55-38(23-32-24-52-35-18-10-9-17-33(32)35)46(66)53-36(19-11-12-20-50)44(64)59-42(29(2)62)49(69)58-41/h3-10,13-18,24,28-29,34,36-42,52,60-62H,11-12,19-23,25-27,50-51H2,1-2H3,(H,53,66)(H,54,67)(H,55,65)(H,56,68)(H,57,63)(H,58,69)(H,59,64)/t28-,29-,34-,36+,37…	dilist_240							4	No	Yes	Yes
OASIS032	DTXSID1046134	Benziodarone	DTXCID9026134	68-90-6	CZCHIEJNWPNBDE-UHFFFAOYSA-N	(2-Ethyl-1-benzofuran-3-yl)(4-hydroxy-3,5-diiodophenyl)methanone	CCC1=C(C(=O)C2=CC(I)=C(O)C(I)=C2)C2=C(O1)C=CC=C2	InChI=1S/C17H12I2O3/c1-2-13-15(10-5-3-4-6-14(10)22-13)16(20)9-7-11(18)17(21)12(19)8-9/h3-8,21H,2H2,1H3	dilist_424					tggates_30		2	Yes	No	No
OASIS794	DTXSID2022678	Bicalutamide	DTXCID00209197	90357-06-5	LKJPYSCBVHEWIU-UHFFFAOYSA-N	N-[4-Cyano-3-(trifluoromethyl)phenyl]-3-(4-fluorobenzene-1-sulfonyl)-2-hydroxy-2-methylpropanamide	CC(O)(CS(=O)(=O)C1=CC=C(F)C=C1)C(=O)NC1=CC(=C(C=C1)C#N)C(F)(F)F	InChI=1/C18H14F4N2O4S/c1-17(26,10-29(27,28)14-6-3-12(19)4-7-14)16(25)24-13-5-2-11(9-23)15(8-13)18(20,21)22/h2-8,26H,10H2,1H3,(H,24,25)	dilist_237							4	Yes	No	Yes
OASIS821	DTXSID2023567	Rofecoxib	DTXCID903567	162011-90-7	RZJQGNCSTQAWON-UHFFFAOYSA-N	4-[4-(Methanesulfonyl)phenyl]-3-phenylfuran-2(5H)-one	CS(=O)(=O)C1=CC=C(C=C1)C1=C(C(=O)OC1)C1=CC=CC=C1	InChI=1S/C17H14O4S/c1-22(19,20)14-9-7-12(8-10-14)15-11-21-17(18)16(15)13-5-3-2-4-6-13/h2-10H,11H2,1H3	dilist_864							4	Yes	No	Yes
OASIS1333	DTXSID7030432	Decitabine	DTXCID5010432	2353-33-5	XAUDJQYHKZQPEU-KVQBGUIXSA-N	4-Amino-1-(2-deoxy-beta-D-erythro-pentofuranosyl)-1,3,5-triazin-2(1H)-one	NC1=NC(=O)N(C=N1)[C@H]1C[C@H](O)[C@@H](CO)O1	InChI=1S/C8H12N4O4/c9-7-10-3-12(8(15)11-7)6-1-4(14)5(2-13)16-6/h3-6,13-14H,1-2H2,(H2,9,11,15)/t4-,5+,6+/m0/s1	dilist_951							4	Yes	No	Yes
OASIS466	DTXSID8040779	Diheptyl phthalate	DTXCID608662	3648-21-3	JQCXWCOOWVGKMT-UHFFFAOYSA-N	Diheptyl benzene-1,2-dicarboxylate	CCCCCCCOC(=O)C1=C(C=CC=C1)C(=O)OCCCCCCC	InChI=1S/C22H34O4/c1-3-5-7-9-13-17-25-21(23)19-15-11-12-16-20(19)22(24)26-18-14-10-8-6-4-2/h11-12,15-16H,3-10,13-14,17-18H2,1-2H3				fraunhofer_146				3	No	Yes	Yes
OASIS251	DTXSID6025355	Glutaraldehyde	DTXCID605355	111-30-8	SXRSQZLOMIGNAQ-UHFFFAOYSA-N	Pentanedial	O=CCCCC=O	InChI=1S/C5H8O2/c6-4-2-1-3-5-7/h4-5H,1-3H2							toxrefdb_101	1	Yes	No	No
OASIS1001	DTXSID4022785	Cephradine	DTXCID002785	38821-53-3	RDLPVSKMFDYCOR-UEKVPHQBSA-N	(6R,7R)-7-{[(2R)-2-Amino-2-(cyclohexa-1,4-dien-1-yl)acetyl]amino}-3-methyl-8-oxo-5-thia-1-azabicyclo[4.2.0]oct-2-ene-2-carboxylic acid	[H][C@]12SCC(C)=C(N1C(=O)[C@H]2NC(=O)[C@H](N)C1=CCC=CC1)C(O)=O	InChI=1S/C16H19N3O4S/c1-8-7-24-15-11(14(21)19(15)12(8)16(22)23)18-13(20)10(17)9-5-3-2-4-6-9/h2-3,6,10-11,15H,4-5,7,17H2,1H3,(H,18,20)(H,22,23)/t10-,11-,15-/m1/s1	dilist_291							4	Yes	No	Yes
OASIS1596	DTXSID10904727	Peramivir	DTXCID801333836	330600-85-6	XRQDFNLINLXZLB-YSVRZGPENA-N	(1S,2S,3S,4R)-3-[(1S)-1-Acetamido-2-ethylbutyl]-4-[(diaminomethylidene)amino]-2-hydroxycyclopentane-1-carboxylic acid	CCC(CC)[C@H](NC(C)=O)[C@@H]1[C@H](O)[C@H](C[C@H]1N=C(N)N)C(O)=O	InChI=1/C15H28N4O4/c1-4-8(5-2)12(18-7(3)20)11-10(19-15(16)17)6-9(13(11)21)14(22)23/h8-13,21H,4-6H2,1-3H3,(H,18,20)(H,22,23)(H4,16,17,19)/t9-,10+,11+,12-,13+/s2	dilist_408							4	No	Yes	Yes
OASIS494	DTXSID1027479	2-(2H-Benzotriazol-2-yl)-4-methylphenol	DTXCID207479	2440-22-4	MCPKSFINULVDNX-UHFFFAOYSA-N	2-(2H-Benzotriazol-2-yl)-4-methylphenol	CC1=CC(N2N=C3C=CC=CC3=N2)=C(O)C=C1	InChI=1S/C13H11N3O/c1-9-6-7-13(17)12(8-9)16-14-10-4-2-3-5-11(10)15-16/h2-8,17H,1H3				fraunhofer_174				3	No	Yes	Yes
OASIS1905	DTXSID80436500	Apixaban	DTXCID60387324	503612-47-3	QNZCBYKSOIHPEH-UHFFFAOYSA-N	1-(4-Methoxyphenyl)-7-oxo-6-[4-(2-oxopiperidin-1-yl)phenyl]-4,5,6,7-tetrahydro-1H-pyrazolo[3,4-c]pyridine-3-carboxamide	COC1=CC=C(C=C1)N1N=C(C(N)=O)C2=C1C(=O)N(CC2)C1=CC=C(C=C1)N1CCCCC1=O	InChI=1S/C25H25N5O4/c1-34-19-11-9-18(10-12-19)30-23-20(22(27-30)24(26)32)13-15-29(25(23)33)17-7-5-16(6-8-17)28-14-3-2-4-21(28)31/h5-12H,2-4,13-15H2,1H3,(H2,26,32)		dilirank2_197						4	No	Yes	Yes
OASIS1008	DTXSID4022995	Esmolol	DTXCID702995	81147-92-4	AQNDDEOPVVGCPG-UHFFFAOYSA-N	Methyl 3-(4-{2-hydroxy-3-[(propan-2-yl)amino]propoxy}phenyl)propanoate	COC(=O)CCC1=CC=C(OCC(O)CNC(C)C)C=C1	InChI=1/C16H25NO4/c1-12(2)17-10-14(18)11-21-15-7-4-13(5-8-15)6-9-16(19)20-3/h4-5,7-8,12,14,17-18H,6,9-11H2,1-3H3	dilist_751							4	No	Yes	No
OASIS108	DTXSID9021340	Thioacetamide	DTXCID901340	62-55-5	YUKQRDCYNOVPGJ-UHFFFAOYSA-N	Ethanethioamide	CC(N)=S	InChI=1S/C2H5NS/c1-2(3)4/h1H3,(H2,3,4)						tggates_103		2	Yes	No	Yes
OASIS1720	DTXSID0037657	Iron(III) citrate	DTXCID8017657	3522-50-7	NPFOYSMITVOQOS-UHFFFAOYSA-K	Iron(3+) 2-hydroxypropane-1,2,3-tricarboxylate	[Fe+3].OC(CC([O-])=O)(CC([O-])=O)C([O-])=O	InChI=1S/C6H8O7.Fe/c7-3(8)1-6(13,5(11)12)2-4(9)10;/h13H,1-2H2,(H,7,8)(H,9,10)(H,11,12);/q;+3/p-3		dilirank2_3						4	No	Yes	Yes
OASIS455	DTXSID8032544	Dipropyl 2,5-pyridinedicarboxylate	DTXCID6012544	136-45-8	IITCWRFYJWUUPC-UHFFFAOYSA-N	Dipropyl pyridine-2,5-dicarboxylate	CCCOC(=O)C1=CC=C(N=C1)C(=O)OCCC	InChI=1S/C13H17NO4/c1-3-7-17-12(15)10-5-6-11(14-9-10)13(16)18-8-4-2/h5-6,9H,3-4,7-8H2,1-2H3				fraunhofer_134				3	No	Yes	Yes
OASIS1932	DTXSID90203740	Rolapitant	DTXCID20126231	552292-08-7	FIVSJYGQAIEMOC-ZGNKEGEESA-N	(5S,8S)-8-({(1R)-1-[3,5-Bis(trifluoromethyl)phenyl]ethoxy}methyl)-8-phenyl-1,7-diazaspiro[4.5]decan-2-one	C[C@@H](OC[C@]1(CC[C@]2(CCC(=O)N2)CN1)C1=CC=CC=C1)C1=CC(=CC(=C1)C(F)(F)F)C(F)(F)F	InChI=1S/C25H26F6N2O2/c1-16(17-11-19(24(26,27)28)13-20(12-17)25(29,30)31)35-15-23(18-5-3-2-4-6-18)10-9-22(14-32-23)8-7-21(34)33-22/h2-6,11-13,16,32H,7-10,14-15H2,1H3,(H,33,34)/t16-,22-,23-/m1/s1		dilirank2_47						4	No	No	Yes
OASIS1655	DTXSID6020438	1,2-Dichloroethane	DTXCID40438	107-06-2	WSLDOOZREJYCGB-UHFFFAOYSA-N	1,2-Dichloroethane	ClCCCl	InChI=1S/C2H4Cl2/c3-1-2-4/h1-2H2					ice_178			3	Yes	No	No
OASIS625	DTXSID0023086	Fusidic acid	DTXCID103086	6/3/1990	IECPWNUMDGFDKC-MZJAQBGESA-N	(17Z)-16beta-(Acetyloxy)-3alpha,11alpha-dihydroxy-4alpha,8,14-trimethyl-5alpha,8alpha,9beta,13alpha,14beta-18-norcholesta-17,24-dien-21-oic acid	[H][C@@]12C[C@@H](O)[C@@]3([H])[C@@]4(C)CC[C@@H](O)[C@@H](C)[C@]4([H])CC[C@]3(C)[C@@]1(C)C[C@H](OC(C)=O)\C2=C(\CCC=C(C)C)C(O)=O	InChI=1S/C31H48O6/c1-17(2)9-8-10-20(28(35)36)26-22-15-24(34)27-29(5)13-12-23(33)18(3)21(29)11-14-30(27,6)31(22,7)16-25(26)37-19(4)32/h9,18,21-25,27,33-34H,8,10-16H2,1-7H3,(H,35,36)/b26-20-/t18-,21-,22-,23+,24+,25-,27-,29-,30-,31-/m0/s1	dilist_360							4	No	Yes	No
OASIS197	DTXSID2047301	CP-456773	DTXCID0027301	210826-40-7	HUUSXLKCTQDPGL-UHFFFAOYSA-N	N-[(1,2,3,5,6,7-Hexahydro-s-indacen-4-yl)carbamoyl]-4-(2-hydroxypropan-2-yl)furan-2-sulfonamide	CC(C)(O)C1=COC(=C1)S(=O)(=O)NC(=O)NC1=C2CCCC2=CC2=C1CCC2	InChI=1S/C20H24N2O5S/c1-20(2,24)14-10-17(27-11-14)28(25,26)22-19(23)21-18-15-7-3-5-12(15)9-13-6-4-8-16(13)18/h9-11,24H,3-8H2,1-2H3,(H2,21,22,23)							toxrefdb_137	1	Yes	No	Yes
OASIS1300	DTXSID7022966	Doxepin	DTXCID90809786	1668-19-5	ODQWQRRAPPTVAG-UHFFFAOYSA-N	3-(Dibenzo[b,e]oxepin-11(6H)-ylidene)-N,N-dimethylpropan-1-amine	CN(C)CCC=C1C2=C(COC3=C1C=CC=C3)C=CC=C2	InChI=1S/C19H21NO/c1-20(2)13-7-11-17-16-9-4-3-8-15(16)14-21-19-12-6-5-10-18(17)19/h3-6,8-12H,7,13-14H2,1-2H3	dilist_630							4	No	Yes	No
OASIS498	DTXSID6029670	Bis(4-amino-3-methylcyclohexyl)methane	DTXCID209670	6864-37-5	IGSBHTZEJMPDSZ-UHFFFAOYSA-N	4,4'-Methylenebis(2-methylcyclohexan-1-amine)	CC1CC(CC2CCC(N)C(C)C2)CCC1N	InChI=1/C15H30N2/c1-10-7-12(3-5-14(10)16)9-13-4-6-15(17)11(2)8-13/h10-15H,3-9,16-17H2,1-2H3				fraunhofer_179				3	No	Yes	No
OASIS990	DTXSID4021185	Prednisone	DTXCID701185	53-03-2	XOFYZVNMUHMLCC-ZPOLXVRWSA-N	17,21-Dihydroxypregna-1,4-diene-3,11,20-trione	C[C@]12CC(=O)[C@H]3[C@@H](CCC4=CC(=O)C=C[C@]34C)[C@@H]1CC[C@]2(O)C(=O)CO	InChI=1S/C21H26O5/c1-19-7-5-13(23)9-12(19)3-4-14-15-6-8-21(26,17(25)11-22)20(15,2)10-16(24)18(14)19/h5,7,9,14-15,18,22,26H,3-4,6,8,10-11H2,1-2H3/t14-,15-,18+,19-,20-,21-/m0/s1	dilist_340							4	Yes	No	No
OASIS1028	DTXSID4023622	Sulfanilamide	DTXCID903622	63-74-1	FDDDEECHVMSUSB-UHFFFAOYSA-N	4-Aminobenzene-1-sulfonamide	NC1=CC=C(C=C1)S(N)(=O)=O	InChI=1S/C6H8N2O2S/c7-5-1-3-6(4-2-5)11(8,9)10/h1-4H,7H2,(H2,8,9,10)	dilist_938							4	Yes	No	Yes
OASIS1703	DTXSID001027855	Avatrombopag maleate	DTXCID801513432	677007-74-8	MISPBGHDNZYFNM-BTJKTKAUSA-N	N/A	[H]\C(=C(/[H])C(O)=O)C(O)=O.OC(=O)C1CCN(CC1)C1=C(Cl)C=C(C=N1)C(=O)NC1=NC(C2=CC(Cl)=CS2)=C(S1)N1CCN(CC1)C1CCCCC1	InChI=1S/C29H34Cl2N6O3S2.C4H4O4/c30-20-15-23(41-17-20)24-27(37-12-10-35(11-13-37)21-4-2-1-3-5-21)42-29(33-24)34-26(38)19-14-22(31)25(32-16-19)36-8-6-18(7-9-36)28(39)40;5-3(6)1-2-4(7)8/h14-18,21H,1-13H2,(H,39,40)(H,33,34,38);1-2H,(H,5,6)(H,7,8)/b;2-1-		dilirank2_33						4	No	Yes	No
OASIS754	DTXSID1045291	Oxyphenbutazone	DTXCID9025291	129-20-4	HFHZKZSRXITVMK-UHFFFAOYSA-N	4-Butyl-1-(4-hydroxyphenyl)-2-phenylpyrazolidine-3,5-dione	CCCCC1C(=O)N(N(C1=O)C1=CC=C(O)C=C1)C1=CC=CC=C1	InChI=1/C19H20N2O3/c1-2-3-9-17-18(23)20(14-7-5-4-6-8-14)21(19(17)24)15-10-12-16(22)13-11-15/h4-8,10-13,17,22H,2-3,9H2,1H3	dilist_473							4	Yes	No	Yes
OASIS1398	DTXSID8022743	N,N'-Bis(2-chloroethyl)-N-nitrosourea	DTXCID002743	154-93-8	DLGOEMSEDOSKAD-UHFFFAOYSA-N	N,N'-Bis(2-chloroethyl)-N-nitrosourea	ClCCNC(=O)N(CCCl)N=O	InChI=1S/C5H9Cl2N3O2/c6-1-3-8-5(11)10(9-12)4-2-7/h1-4H2,(H,8,11)	dilist_611							4	Yes	No	Yes
OASIS1700	DTXSID3026067	Sulfapyridine	DTXCID206067	144-83-2	GECHUMIMRBOMGK-UHFFFAOYSA-N	4-Amino-N-(pyridin-2-yl)benzene-1-sulfonamide	NC1=CC=C(C=C1)S(=O)(=O)NC1=CC=CC=N1	InChI=1S/C11H11N3O2S/c12-9-4-6-10(7-5-9)17(15,16)14-11-3-1-2-8-13-11/h1-8H,12H2,(H,13,14)					ice_146			3	Yes	No	Yes
OASIS1055	DTXSID4046313	Naltrexone	DTXCID2026313	16590-41-3	DQCKKXVULJGBQN-XFWGSAIBSA-N	17-(Cyclopropylmethyl)-3,14-dihydroxy-5alpha-4,5-epoxymorphinan-6-one	[H][C@@]12OC3=C(O)C=CC4=C3[C@@]11CCN(CC3CC3)[C@]([H])(C4)[C@]1(O)CCC2=O	InChI=1S/C20H23NO4/c22-13-4-3-12-9-15-20(24)6-5-14(23)18-19(20,16(12)17(13)25-18)7-8-21(15)10-11-1-2-11/h3-4,11,15,18,22,24H,1-2,5-10H2/t15-,18+,19+,20-/m1/s1	dilist_14							4	Yes	No	No
OASIS339	DTXSID9020087	(E)-Anethole	DTXCID2087	4180-23-8	RUVINXPYWBROJD-ONEGZZNKSA-N	1-Methoxy-4-[(1E)-prop-1-en-1-yl]benzene	COC1=CC=C(\C=C\C)C=C1	InChI=1S/C10H12O/c1-3-4-9-5-7-10(11-2)8-6-9/h3-8H,1-2H3/b4-3+	dilist_797			fraunhofer_74				3	Yes	No	Yes
OASIS1011	DTXSID4023098	Glucosamine	DTXCID401746823	3416-24-8	FZHXIRIBWMQPQF-SLPGGIOYSA-N	2-Amino-2-deoxy-D-glucose	N[C@@H](C=O)[C@@H](O)[C@H](O)[C@H](O)CO	InChI=1S/C6H13NO5/c7-3(1-8)5(11)6(12)4(10)2-9/h1,3-6,9-12H,2,7H2/t3-,4+,5+,6+/m0/s1	dilist_965							4	Yes	No	Yes
OASIS246	DTXSID6020143	Benzoic acid	DTXCID80143	65-85-0	WPYMKLBDIGXBTP-UHFFFAOYSA-N	Benzoic acid	OC(=O)C1=CC=CC=C1	InChI=1S/C7H6O2/c8-7(9)6-4-2-1-3-5-6/h1-5H,(H,8,9)							toxrefdb_93	1	Yes	No	Yes
OASIS1173	DTXSID601015618	Carboprost tromethamine	DTXCID701473855	58551-69-2	UMMADZJLZAPZAW-XOWPVRJPSA-N	(5Z,13E,15S)-9alpha,11alpha,15-Trihydroxy-15-methylprosta-5,13-dien-1-oic acid--2-amino-2-(hydroxymethyl)propane-1,3-diol (1/1)	NC(CO)(CO)CO.CCCCC[C@](C)(O)\C=C\[C@H]1[C@H](O)C[C@H](O)[C@@H]1C\C=C/CCCC(O)=O	InChI=1S/C21H36O5.C4H11NO3/c1-3-4-9-13-21(2,26)14-12-17-16(18(22)15-19(17)23)10-7-5-6-8-11-20(24)25;5-4(1-6,2-7)3-8/h5,7,12,14,16-19,22-23,26H,3-4,6,8-11,13,15H2,1-2H3,(H,24,25);6-8H,1-3,5H2/b7-5-,14-12+;/t16-,17-,18+,19-,21+;/m1./s1	dilist_475							4	No	Yes	Yes
OASIS035	DTXSID2023640	Terbinafine	DTXCID703640	91161-71-6	DOMXUEMWDBAQBQ-WEVVVXLNSA-N	(2E)-N,6,6-Trimethyl-N-[(naphthalen-1-yl)methyl]hept-2-en-4-yn-1-amine	CN(C\C=C\C#CC(C)(C)C)CC1=CC=CC2=C1C=CC=C2	InChI=1S/C21H25N/c1-21(2,3)15-8-5-9-16-22(4)17-19-13-10-12-18-11-6-7-14-20(18)19/h5-7,9-14H,16-17H2,1-4H3/b9-5+	dilist_649					tggates_33		2	Yes	No	Yes
OASIS1761	DTXSID201027956	Ripretinib	DTXCID101513524	1442472-39-0	CEFJVGZHQAGLHS-UHFFFAOYSA-N	N/A	CCN1C(=O)C(=CC2=CN=C(NC)C=C12)C1=C(Br)C=C(F)C(NC(=O)NC2=CC=CC=C2)=C1	InChI=1S/C24H21BrFN5O2/c1-3-31-21-12-22(27-2)28-13-14(21)9-17(23(31)32)16-10-20(19(26)11-18(16)25)30-24(33)29-15-7-5-4-6-8-15/h4-13H,3H2,1-2H3,(H,27,28)(H2,29,30,33)		dilirank2_122						4	No	No	Yes
OASIS870	DTXSID2048662	Gadoteridol	DTXCID5028588	120066-54-8	DPNNNPAKRZOSMO-UHFFFAOYSA-K	Gadolinium 2,2',2''-[10-(2-hydroxypropyl)-1,4,7,10-tetraazacyclododecane-1,4,7-triyl]triacetate	[Gd+3].CC(O)CN1CCN(CC([O-])=O)CCN(CC([O-])=O)CCN(CC([O-])=O)CC1	InChI=1/C17H32N4O7.Gd/c1-14(22)10-18-2-4-19(11-15(23)24)6-8-21(13-17(27)28)9-7-20(5-3-18)12-16(25)26;/h14,22H,2-13H2,1H3,(H,23,24)(H,25,26)(H,27,28);/q;+3/p-3	dilist_246							4	No	No	Yes
OASIS324	DTXSID3044124	4-(3-Cyclopentyloxy-4-methoxyphenyl)-2-pyrrolidone	DTXCID1024124	61413-54-5	HJORMJIFDVBMOB-UHFFFAOYSA-N	4-[3-(Cyclopentyloxy)-4-methoxyphenyl]pyrrolidin-2-one	COC1=CC=C(C=C1OC1CCCC1)C1CNC(=O)C1	InChI=1/C16H21NO3/c1-19-14-7-6-11(12-9-16(18)17-10-12)8-15(14)20-13-4-2-3-5-13/h6-8,12-13H,2-5,9-10H2,1H3,(H,17,18)			drugmatrix_47					2	No	Yes	Yes
OASIS146	DTXSID5020154	Clorophene	DTXCID30154	120-32-1	NCKMMSIFQUPKCK-UHFFFAOYSA-N	2-Benzyl-4-chlorophenol	OC1=C(CC2=CC=CC=C2)C=C(Cl)C=C1	InChI=1S/C13H11ClO/c14-12-6-7-13(15)11(9-12)8-10-4-2-1-3-5-10/h1-7,9,15H,8H2					ice_64		toxrefdb_52	1	Yes	No	No
OASIS002	DTXSID1033664	17-Methyltestosterone	DTXCID9013664	58-18-4	GCKMFJBGXUYNAG-HLXURNFRSA-N	17beta-Hydroxy-17alpha-methylandrost-4-en-3-one	[H][C@@]12CC[C@](C)(O)[C@@]1(C)CC[C@@]1([H])[C@@]2([H])CCC2=CC(=O)CC[C@]12C	InChI=1S/C20H30O2/c1-18-9-6-14(21)12-13(18)4-5-15-16(18)7-10-19(2)17(15)8-11-20(19,3)22/h12,15-17,22H,4-11H2,1-3H3/t15-,16+,17+,18+,19+,20+/m1/s1	dilist_270			fraunhofer_239		tggates_1	toxrefdb_118	1	Yes	No	No
OASIS1045	DTXSID4041997	Furazolidone	DTXCID60809632	67-45-8	PLHJDBGFXBMTGZ-UHFFFAOYSA-N	3-{[(5-Nitrofuran-2-yl)methylidene]amino}-1,3-oxazolidin-2-one	[O-][N+](=O)C1=CC=C(O1)C=NN1CCOC1=O	InChI=1S/C8H7N3O5/c12-8-10(3-4-15-8)9-5-6-1-2-7(16-6)11(13)14/h1-2,5H,3-4H2	dilist_40							4	Yes	No	Yes
OASIS477	DTXSID2024664	Butyraldehyde oxime	DTXCID004664	110-69-0	KGGVGTQEGGOZRN-UHFFFAOYSA-N	N-Butylidenehydroxylamine	CCCC=NO	InChI=1S/C4H9NO/c1-2-3-4-5-6/h4,6H,2-3H2,1H3				fraunhofer_157				3	No	Yes	No
OASIS1584	DTXSID9048564	Ciclopirox	DTXCID2028193	29342-05-0	SCKYRAXSEDYPSA-UHFFFAOYSA-N	6-Cyclohexyl-1-hydroxy-4-methylpyridin-2(1H)-one	CC1=CC(=O)N(O)C(=C1)C1CCCCC1	InChI=1S/C12H17NO2/c1-9-7-11(13(15)12(14)8-9)10-5-3-2-4-6-10/h7-8,10,15H,2-6H2,1H3	dilist_300							4	Yes	No	Yes
OASIS309	DTXSID9020401	2,4-Diaminophenol dihydrochloride	DTXCID70401	137-09-7	KQEIJFWAXDQUPR-UHFFFAOYSA-N	2,4-Diaminophenol--hydrogen chloride (1/2)	Cl.Cl.NC1=CC=C(O)C(N)=C1	InChI=1S/C6H8N2O.2ClH/c7-4-1-2-6(9)5(8)3-4;;/h1-3,9H,7-8H2;2*1H			drugmatrix_52		ice_19			2	No	Yes	No
OASIS1035	DTXSID4023707	Trimebutine	DTXCID503707	39133-31-8	LORDFXWUHHSAQU-UHFFFAOYSA-N	2-(Dimethylamino)-2-phenylbutyl 3,4,5-trimethoxybenzoate	CCC(COC(=O)C1=CC(OC)=C(OC)C(OC)=C1)(N(C)C)C1=CC=CC=C1	InChI=1/C22H29NO5/c1-7-22(23(2)3,17-11-9-8-10-12-17)15-28-21(24)16-13-18(25-4)20(27-6)19(14-16)26-5/h8-14H,7,15H2,1-6H3	dilist_413							4	No	Yes	Yes
OASIS1141	DTXSID5044289	Almotriptan	DTXCID3024289	154323-57-6	WKEMJKQOLOHJLZ-UHFFFAOYSA-N	N,N-Dimethyl-2-{5-[(pyrrolidine-1-sulfonyl)methyl]-1H-indol-3-yl}ethan-1-amine	CN(C)CCC1=CNC2=CC=C(CS(=O)(=O)N3CCCC3)C=C12	InChI=1S/C17H25N3O2S/c1-19(2)10-7-15-12-18-17-6-5-14(11-16(15)17)13-23(21,22)20-8-3-4-9-20/h5-6,11-12,18H,3-4,7-10,13H2,1-2H3	dilist_633							4	No	Yes	Yes
OASIS396	DTXSID6040373	Metaflumizone	DTXCID60196514	139968-49-3	MIFOMMKAVSCNKQ-UHFFFAOYSA-N	2-{2-(4-Cyanophenyl)-1-[3-(trifluoromethyl)phenyl]ethylidene}-N-[4-(trifluoromethoxy)phenyl]hydrazine-1-carboxamide	FC(F)(F)OC1=CC=C(NC(=O)NN=C(CC2=CC=C(C=C2)C#N)C2=CC=CC(=C2)C(F)(F)F)C=C1	InChI=1S/C24H16F6N4O2/c25-23(26,27)18-3-1-2-17(13-18)21(12-15-4-6-16(14-31)7-5-15)33-34-22(35)32-19-8-10-20(11-9-19)36-24(28,29)30/h1-11,13H,12H2,(H2,32,34,35)				fraunhofer_53				3	No	Yes	Yes
OASIS804	DTXSID2022967	Doxifluridine	DTXCID602967	9/5/1994	ZWAOHEXOSAUJHY-ZIYNGMLESA-N	5'-Deoxy-5-fluorouridine	C[C@H]1O[C@H]([C@H](O)[C@@H]1O)N1C=C(F)C(=O)NC1=O	InChI=1S/C9H11FN2O5/c1-3-5(13)6(14)8(17-3)12-2-4(10)7(15)11-9(12)16/h2-3,5-6,8,13-14H,1H3,(H,11,15,16)/t3-,5-,6-,8-/m1/s1	dilist_381							4	No	Yes	No
OASIS985	DTXSID4020371	Dapsone	DTXCID00371	80-08-0	MQJKPEGWNLWLTK-UHFFFAOYSA-N	4,4'-Sulfonyldianiline	NC1=CC=C(C=C1)S(=O)(=O)C1=CC=C(N)C=C1	InChI=1S/C12H12N2O2S/c13-9-1-5-11(6-2-9)17(15,16)12-7-3-10(14)4-8-12/h1-8H,13-14H2	dilist_934							4	Yes	No	Yes
OASIS1093	DTXSID5022772	Ceftizoxime	DTXCID502772	68401-81-0	NNULBSISHYWZJU-LLKWHZGFSA-N	(6R,7R)-7-{[(2Z)-2-(2-Amino-1,3-thiazol-4-yl)-2-(methoxyimino)acetyl]amino}-8-oxo-5-thia-1-azabicyclo[4.2.0]oct-2-ene-2-carboxylic acid	CO\N=C(/C(=O)N[C@H]1[C@H]2SCC=C(N2C1=O)C(O)=O)C1=CSC(N)=N1	InChI=1S/C13H13N5O5S2/c1-23-17-7(5-4-25-13(14)15-5)9(19)16-8-10(20)18-6(12(21)22)2-3-24-11(8)18/h2,4,8,11H,3H2,1H3,(H2,14,15)(H,16,19)(H,21,22)/b17-7-/t8-,11-/m1/s1	dilist_861							4	No	Yes	Yes
OASIS1838	DTXSID50186727	Avanafil	DTXCID90109218	330784-47-9	WEAJZXNPAWBCOA-INIZCTEOSA-N	4-{[(3-Chloro-4-methoxyphenyl)methyl]amino}-2-[(2S)-2-(hydroxymethyl)pyrrolidin-1-yl]-N-[(pyrimidin-2-yl)methyl]pyrimidine-5-carboxamide	COC1=C(Cl)C=C(CNC2=NC(=NC=C2C(=O)NCC2=NC=CC=N2)N2CCC[C@H]2CO)C=C1	InChI=1S/C23H26ClN7O3/c1-34-19-6-5-15(10-18(19)24)11-27-21-17(22(33)28-13-20-25-7-3-8-26-20)12-29-23(30-21)31-9-2-4-16(31)14-32/h3,5-8,10,12,16,32H,2,4,9,11,13-14H2,1H3,(H,28,33)(H,27,29,30)/t16-/m0/s1		dilirank2_184						4	No	Yes	Yes
OASIS486	DTXSID7024245	Pendimethalin	DTXCID004245	40487-42-1	CHIFOSRWCNZCFN-UHFFFAOYSA-N	N/A	CCC(CC)NC1=C(C=C(C)C(C)=C1[N+]([O-])=O)[N+]([O-])=O	InChI=1S/C13H19N3O4/c1-5-10(6-2)14-12-11(15(17)18)7-8(3)9(4)13(12)16(19)20/h7,10,14H,5-6H2,1-4H3				fraunhofer_166				3	No	Yes	Yes
OASIS1450	DTXSID8030760	Azithromycin	DTXCID6010760	83905-01-5	MQTOSJVFKKJCRP-BICOPXKESA-N	(2R,3S,4R,5R,8R,10R,11R,12S,13S,14R)-2-Ethyl-3,4,10-trihydroxy-3,5,6,8,10,12,14-heptamethyl-15-oxo-11-{[3,4,6-trideoxy-3-(dimethylamino)-beta-D-xylo-hexopyranosyl]oxy}-1-oxa-6-azacyclopentadecan-13-yl 2,6-dideoxy-3-C-methyl-3-O-methyl-alpha-L-ribo-hexopyranoside	CC[C@H]1OC(=O)[C@H](C)[C@@H](O[C@H]2C[C@@](C)(OC)[C@@H](O)[C@H](C)O2)[C@H](C)[C@@H](O[C@@H]2O[C@H](C)C[C@@H]([C@H]2O)N(C)C)[C@](C)(O)C[C@@H](C)CN(C)[C@H](C)[C@@H](O)[C@]1(C)O	InChI=1S/C38H72N2O12/c1-15-27-38(10,46)31(42)24(6)40(13)19-20(2)17-36(8,45)33(52-35-29(41)26(39(11)12)16-21(3)48-35)22(4)30(23(5)34(44)50-27)51-28-18-37(9,47-14)32(43)25(7)49-28/h20-33,35,41-43,45-46H,15-19H2,1-14H3/t20-,21-,22+,23-,24-,25+,26+,27-,28+,29-,30+,31-,32+,33-,35+,36-,37-,38-/m1/s1	dilist_445							4	Yes	No	Yes
OASIS1434	DTXSID8023509	Primaquine	DTXCID903509	90-34-6	INDBQLZJXZLFIT-UHFFFAOYSA-N	N~4~-(6-Methoxyquinolin-8-yl)pentane-1,4-diamine	COC1=CC(NC(C)CCCN)=C2N=CC=CC2=C1	InChI=1/C15H21N3O/c1-11(5-3-7-16)18-14-10-13(19-2)9-12-6-4-8-17-15(12)14/h4,6,8-11,18H,3,5,7,16H2,1-2H3	dilist_791							4	Yes	No	Yes
OASIS1494	DTXSID80872469	5,6,7,8-Tetrahydrobiopterin	DTXCID20820126	17528-72-2	FNKQXYHWGSIFBK-UHFFFAOYSA-N	2-Amino-6-(1,2-dihydroxypropyl)-5,6,7,8-tetrahydropteridin-4(1H)-one	CC(O)C(O)C1CNC2=C(N1)C(=O)N=C(N)N2	InChI=1/C9H15N5O3/c1-3(15)6(16)4-2-11-7-5(12-4)8(17)14-9(10)13-7/h3-4,6,12,15-16H,2H2,1H3,(H4,10,11,13,14,17)	dilist_242							4	No	Yes	Yes
OASIS611	DTXSID0022640	Aztreonam	DTXCID201508471	78110-38-0	WZPBZJONDBGPKJ-VEHQQRBSSA-N	2-({(Z)-[1-(2-Amino-1,3-thiazol-4-yl)-2-{[(2S,3S)-2-methyl-4-oxo-1-sulfoazetidin-3-yl]amino}-2-oxoethylidene]amino}oxy)-2-methylpropanoic acid	C[C@H]1[C@H](NC(=O)C(=N/OC(C)(C)C(O)=O)\C2=CSC(N)=N2)C(=O)N1S(O)(=O)=O	InChI=1S/C13H17N5O8S2/c1-5-7(10(20)18(5)28(23,24)25)16-9(19)8(6-4-27-12(14)15-6)17-26-13(2,3)11(21)22/h4-5,7H,1-3H3,(H2,14,15)(H,16,19)(H,21,22)(H,23,24,25)/b17-8-/t5-,7-/m0/s1	dilist_359							4	Yes	No	Yes
OASIS566	DTXSID7034383	Bispyribac-sodium	DTXCID5014383	125401-92-5	FUHMZYWBSHTEDZ-UHFFFAOYSA-M	Sodium 2,6-bis[(4,6-dimethoxypyrimidin-2-yl)oxy]benzoate	[Na+].COC1=CC(OC)=NC(OC2=CC=CC(OC3=NC(OC)=CC(OC)=N3)=C2C([O-])=O)=N1	InChI=1S/C19H18N4O8.Na/c1-26-12-8-13(27-2)21-18(20-12)30-10-6-5-7-11(16(10)17(24)25)31-19-22-14(28-3)9-15(23-19)29-4;/h5-9H,1-4H3,(H,24,25);/q;+1/p-1				fraunhofer_262				3	No	Yes	Yes
OASIS750	DTXSID1045116	Domperidone	DTXCID9025116	57808-66-9	FGXWKSZFVQUSTL-UHFFFAOYSA-N	5-Chloro-1-{1-[3-(2-oxo-2,3-dihydro-1H-benzimidazol-1-yl)propyl]piperidin-4-yl}-1,3-dihydro-2H-benzimidazol-2-one	ClC1=CC2=C(C=C1)N(C1CCN(CCCN3C(=O)NC4=C3C=CC=C4)CC1)C(=O)N2	InChI=1S/C22H24ClN5O2/c23-15-6-7-20-18(14-15)25-22(30)28(20)16-8-12-26(13-9-16)10-3-11-27-19-5-2-1-4-17(19)24-21(27)29/h1-2,4-7,14,16H,3,8-13H2,(H,24,29)(H,25,30)	dilist_605							4	No	Yes	Yes
OASIS1429	DTXSID8023424	Paromomycin	DTXCID303424	7542-37-2	UOZODPSAJZTQNH-LSWIJEOBSA-N	(1R,2R,3S,4R,6S)-4,6-Diamino-2-{[3-O-(2,6-diamino-2,6-dideoxy-beta-L-idopyranosyl)-beta-D-ribofuranosyl]oxy}-3-hydroxycyclohexyl 2-amino-2-deoxy-alpha-D-glucopyranoside	NC[C@@H]1O[C@H](O[C@@H]2[C@@H](CO)O[C@@H](O[C@@H]3[C@@H](O)[C@H](N)C[C@H](N)[C@H]3O[C@H]3O[C@H](CO)[C@@H](O)[C@H](O)[C@H]3N)[C@@H]2O)[C@H](N)[C@@H](O)[C@@H]1O	InChI=1S/C23H45N5O14/c24-2-7-13(32)15(34)10(27)21(37-7)41-19-9(4-30)39-23(17(19)36)42-20-12(31)5(25)1-6(26)18(20)40-22-11(28)16(35)14(33)8(3-29)38-22/h5-23,29-36H,1-4,24-28H2/t5-,6+,7+,8-,9-,10-,11-,12+,13-,14-,15-,16-,17-,18-,19-,20-,21-,22-,23+/m1/s1	dilist_975							4	Yes	No	No
OASIS1554	DTXSID9023590	Sparfloxacin	DTXCID50820154	110871-86-8	DZZWHBIBMUVIIW-DTORHVGONA-N	5-Amino-1-cyclopropyl-7-[(3R,5S)-3,5-dimethylpiperazin-1-yl]-6,8-difluoro-4-oxo-1,4-dihydroquinoline-3-carboxylic acid	C[C@H]1CN(C[C@@H](C)N1)C1=C(F)C2=C(C(N)=C1F)C(=O)C(=CN2C1CC1)C(O)=O	InChI=1/C19H22F2N4O3/c1-8-5-24(6-9(2)23-8)17-13(20)15(22)12-16(14(17)21)25(10-3-4-10)7-11(18(12)26)19(27)28/h7-10,23H,3-6,22H2,1-2H3,(H,27,28)/t8-,9+	dilist_374							4	Yes	No	Yes
OASIS128	DTXSID2026446	Acetyl tributyl citrate	DTXCID006446	77-90-7	QZCLKYGREBVARF-UHFFFAOYSA-N	Tributyl 2-(acetyloxy)propane-1,2,3-tricarboxylate	CCCCOC(=O)CC(CC(=O)OCCCC)(OC(C)=O)C(=O)OCCCC	InChI=1S/C20H34O8/c1-5-8-11-25-17(22)14-20(28-16(4)21,19(24)27-13-10-7-3)15-18(23)26-12-9-6-2/h5-15H2,1-4H3				fraunhofer_141			toxrefdb_121	1	No	Yes	Yes
OASIS1194	DTXSID6022765	Cefpodoxime	DTXCID402765	80210-62-4	WYUSVOMTXWRGEK-HBWVYFAYSA-N	(6R,7R)-7-{[(2Z)-2-(2-Amino-1,3-thiazol-4-yl)-2-(methoxyimino)acetyl]amino}-3-(methoxymethyl)-8-oxo-5-thia-1-azabicyclo[4.2.0]oct-2-ene-2-carboxylic acid	COCC1=C(N2[C@H](SC1)[C@H](NC(=O)C(=N/OC)\C1=CSC(N)=N1)C2=O)C(O)=O	InChI=1S/C15H17N5O6S2/c1-25-3-6-4-27-13-9(12(22)20(13)10(6)14(23)24)18-11(21)8(19-26-2)7-5-28-15(16)17-7/h5,9,13H,3-4H2,1-2H3,(H2,16,17)(H,18,21)(H,23,24)/b19-8-/t9-,13-/m1/s1	dilist_846							4	No	Yes	Yes
OASIS835	DTXSID2041046	Iloprost	DTXCID001333799	78919-13-8	HIFJCPQKFCZDDL-ACWOEMLNSA-N	(5E)-5-[(3aS,4R,5R,6aS)-5-Hydroxy-4-[(1E,3S)-3-hydroxy-4-methyloct-1-en-6-yn-1-yl]hexahydropentalen-2(1H)-ylidene]pentanoic acid	[H][C@]12C[C@@H](O)[C@H](\C=C\[C@@H](O)C(C)CC#CC)[C@@]1([H])C\C(C2)=C\CCCC(O)=O	InChI=1S/C22H32O4/c1-3-4-7-15(2)20(23)11-10-18-19-13-16(8-5-6-9-22(25)26)12-17(19)14-21(18)24/h8,10-11,15,17-21,23-24H,5-7,9,12-14H2,1-2H3,(H,25,26)/b11-10+,16-8+/t15?,17-,18+,19-,20+,21+/m0/s1	dilist_73							4	Yes	No	Yes
OASIS1635	DTXSID1020982	3-Nitropropionic acid	DTXCID10982	504-88-1	WBLZUCOIBUDNBV-UHFFFAOYSA-N	3-Nitropropanoic acid	OC(=O)CC[N+]([O-])=O	InChI=1S/C3H5NO4/c5-3(6)1-2-4(7)8/h1-2H2,(H,5,6)					ice_137			3	No	Yes	Yes
OASIS514	DTXSID8034401	Buprofezin	DTXCID6014401	69327-76-0	PRLVTUNWOQKEAI-UHFFFAOYSA-N	2-(tert-Butylimino)-5-phenyl-3-(propan-2-yl)-1,3,5-thiadiazinan-4-one	CC(C)N1C(SCN(C1=O)C1=CC=CC=C1)=NC(C)(C)C	InChI=1S/C16H23N3OS/c1-12(2)19-14(17-16(3,4)5)21-11-18(15(19)20)13-9-7-6-8-10-13/h6-10,12H,11H2,1-5H3				fraunhofer_199				3	No	Yes	Yes
OASIS1033	DTXSID4023676	Tinidazole	DTXCID003676	19387-91-8	HJLSLZFTEKNLFI-UHFFFAOYSA-N	1-[2-(Ethanesulfonyl)ethyl]-2-methyl-5-nitro-1H-imidazole	CCS(=O)(=O)CCN1C(C)=NC=C1[N+]([O-])=O	InChI=1S/C8H13N3O4S/c1-3-16(14,15)5-4-10-7(2)9-6-8(10)11(12)13/h6H,3-5H2,1-2H3	dilist_583							4	Yes	No	Yes
OASIS208	DTXSID3032416	Cybutryne	DTXCID1012416	28159-98-0	HDHLIWCXDDZUFH-UHFFFAOYSA-N	N~2~-tert-Butyl-N~4~-cyclopropyl-6-(methylsulfanyl)-1,3,5-triazine-2,4-diamine	CSC1=NC(NC(C)(C)C)=NC(NC2CC2)=N1	InChI=1S/C11H19N5S/c1-11(2,3)16-9-13-8(12-7-5-6-7)14-10(15-9)17-4/h7H,5-6H2,1-4H3,(H2,12,13,14,15,16)							toxrefdb_99	1	No	Yes	Yes
OASIS471	DTXSID0051655	Bis(1-methylheptyl) phthalate	DTXCID4030207	131-15-7	RLRMXWDXPLINPJ-UHFFFAOYSA-N	Dioctan-2-yl benzene-1,2-dicarboxylate	CCCCCCC(C)OC(=O)C1=CC=CC=C1C(=O)OC(C)CCCCCC	InChI=1/C24H38O4/c1-5-7-9-11-15-19(3)27-23(25)21-17-13-14-18-22(21)24(26)28-20(4)16-12-10-8-6-2/h13-14,17-20H,5-12,15-16H2,1-4H3				fraunhofer_151				3	No	Yes	No
OASIS1571	DTXSID9044297	Atomoxetine	DTXCID7024297	83015-26-3	VHGCDTVCOLNTBX-QGZVFWFLSA-N	(3R)-N-Methyl-3-(2-methylphenoxy)-3-phenylpropan-1-amine	CNCC[C@@H](OC1=C(C)C=CC=C1)C1=CC=CC=C1	InChI=1S/C17H21NO/c1-14-8-6-7-11-16(14)19-17(12-13-18-2)15-9-4-3-5-10-15/h3-11,17-18H,12-13H2,1-2H3/t17-/m1/s1	dilist_731							4	Yes	No	No
OASIS018	DTXSID0021256	Sulfasalazine	DTXCID80809755	599-79-1	NCEXYHBECQHGNR-UHFFFAOYSA-N	2-Hydroxy-5-({4-[(pyridin-2-yl)sulfamoyl]phenyl}diazenyl)benzoic acid	OC(=O)C1=CC(=CC=C1O)N=NC1=CC=C(C=C1)S(=O)(=O)NC1=NC=CC=C1	InChI=1S/C18H14N4O5S/c23-16-9-6-13(11-15(16)18(24)25)21-20-12-4-7-14(8-5-12)28(26,27)22-17-3-1-2-10-19-17/h1-11,23H,(H,19,22)(H,24,25)	dilist_1117				ice_119	tggates_16		2	Yes	No	Yes
OASIS1831	DTXSID501032320	Setmelanotide	DTXCID101517326	920014-72-8	HDHDTKMUACZDAA-PHBCIODZSA-N	N/A	C[C@H]1NC(=O)[C@H](CSSC[C@H](NC(=O)[C@H](CC2=CNC3=CC=CC=C23)NC(=O)[C@H](CCCN=C(N)N)NC(=O)[C@@H](CC2=CC=CC=C2)NC(=O)[C@H](CC2=CN=CN2)NC1=O)C(N)=O)NC(=O)[C@H](CCCN=C(N)N)NC(C)=O	InChI=1S/C49H68N18O9S2/c1-26-41(70)63-37(20-30-22-55-25-59-30)46(75)64-35(18-28-10-4-3-5-11-28)44(73)62-34(15-9-17-57-49(53)54)43(72)65-36(19-29-21-58-32-13-7-6-12-31(29)32)45(74)66-38(40(50)69)23-77-78-24-39(47(76)60-26)67-42(71)33(61-27(2)68)14-8-16-56-48(51)52/h3-7,10-13,21-22,25-26,33-39,58H,8-9,14-20,23-24H2,1-2H3,(H2,50,69)(H,55,59)(H,60,76)(H,61,68)(H,62,73)(H,63,70)(H,64,75)(H,65,72)(H,66…		dilirank2_56						4	No	No	Yes
OASIS483	DTXSID5044994	2-Ethylanthraquinone	DTXCID3024994	84-51-5	SJEBAWHUJDUKQK-UHFFFAOYSA-N	2-Ethylanthracene-9,10-dione	CCC1=CC2=C(C=C1)C(=O)C1=C(C=CC=C1)C2=O	InChI=1S/C16H12O2/c1-2-10-7-8-13-14(9-10)16(18)12-6-4-3-5-11(12)15(13)17/h3-9H,2H2,1H3				fraunhofer_163				3	No	Yes	Yes
OASIS1388	DTXSID8021777	Riboflavin	DTXCID401777	83-88-5	AUNGANRZJHBGPY-SCRDCRAPSA-N	1-Deoxy-1-(7,8-dimethyl-2,4-dioxo-3,4-dihydrobenzo[g]pteridin-10(2H)-yl)-D-ribitol	CC1=CC2=C(C=C1C)N(C[C@H](O)[C@H](O)[C@H](O)CO)C1=NC(=O)NC(=O)C1=N2	InChI=1S/C17H20N4O6/c1-7-3-9-10(4-8(7)2)21(5-11(23)14(25)12(24)6-22)15-13(18-9)16(26)20-17(27)19-15/h3-4,11-12,14,22-25H,5-6H2,1-2H3,(H,20,26,27)/t11-,12+,14-/m0/s1	dilist_321							4	Yes	No	Yes
OASIS1695	DTXSID7021102	Penicillin VK	DTXCID101102	132-98-9	HCTVWSOKIJULET-LQDWTQKMSA-M	Potassium (2S,5R,6R)-3,3-dimethyl-7-oxo-6-(2-phenoxyacetamido)-4-thia-1-azabicyclo[3.2.0]heptane-2-carboxylate	[K+].CC1(C)S[C@@H]2[C@H](NC(=O)COC3=CC=CC=C3)C(=O)N2[C@H]1C([O-])=O	InChI=1S/C16H18N2O5S.K/c1-16(2)12(15(21)22)18-13(20)11(14(18)24-16)17-10(19)8-23-9-6-4-3-5-7-9;/h3-7,11-12,14H,8H2,1-2H3,(H,17,19)(H,21,22);/q;+1/p-1/t11-,12+,14-;/m1./s1					ice_4			3	No	Yes	Yes
OASIS168	DTXSID0057881	Lersivirine	DTXCID7031668	473921-12-9	MCPUZZJBAHRIPO-UHFFFAOYSA-N	5-{[3,5-Diethyl-1-(2-hydroxyethyl)-1H-pyrazol-4-yl]oxy}benzene-1,3-dicarbonitrile	CCC1=NN(CCO)C(CC)=C1OC1=CC(=CC(=C1)C#N)C#N	InChI=1S/C17H18N4O2/c1-3-15-17(16(4-2)21(20-15)5-6-22)23-14-8-12(10-18)7-13(9-14)11-19/h7-9,22H,3-6H2,1-2H3							toxrefdb_169	1	No	Yes	Yes
OASIS1115	DTXSID5023378	Norepinephrine	DTXCID203378	51-41-2	SFLSHLFXELFNJZ-QMMMGPOBSA-N	4-[(1R)-2-Amino-1-hydroxyethyl]benzene-1,2-diol	NC[C@H](O)C1=CC=C(O)C(O)=C1	InChI=1S/C8H11NO3/c9-4-8(12)5-1-2-6(10)7(11)3-5/h1-3,8,10-12H,4,9H2/t8-/m0/s1	dilist_971							4	Yes	No	Yes
OASIS1376	DTXSID80143601	Ebrotidine	DTXCID4066092	100981-43-9	ZQHFZHPUZXNPMF-UHFFFAOYSA-N	N-(4-Bromobenzene-1-sulfonyl)-N'-{2-[({2-[(diaminomethylidene)amino]-1,3-thiazol-4-yl}methyl)sulfanyl]ethyl}methanimidamide	NC(N)=NC1=NC(CSCC\N=C\NS(=O)(=O)C2=CC=C(Br)C=C2)=CS1	InChI=1S/C14H17BrN6O2S3/c15-10-1-3-12(4-2-10)26(22,23)19-9-18-5-6-24-7-11-8-25-14(20-11)21-13(16)17/h1-4,8-9H,5-7H2,(H,18,19)(H4,16,17,20,21)	dilist_921							4	No	No	Yes
OASIS863	DTXSID2048531	Trimetazidine	DTXCID9027998	5011-34-7	UHWVSEOVJBQKBE-UHFFFAOYSA-N	1-[(2,3,4-Trimethoxyphenyl)methyl]piperazine	COC1=C(OC)C(OC)=C(CN2CCNCC2)C=C1	InChI=1S/C14H22N2O3/c1-17-12-5-4-11(13(18-2)14(12)19-3)10-16-8-6-15-7-9-16/h4-5,15H,6-10H2,1-3H3	dilist_768							4	Yes	No	Yes
OASIS1612	DTXSID8031366	Ginkgo biloba extract	N/A	90045-36-6	N/A	N/A	N/A	N/A					ice_157			3	No	No	Yes
OASIS1389	DTXSID8022117	Amantadine	DTXCID502117	768-94-5	DKNWSYNQZKUICI-UHFFFAOYSA-N	Adamantan-1-amine	NC12CC3CC(CC(C3)C1)C2	InChI=1S/C10H17N/c11-10-4-7-1-8(5-10)3-9(2-7)6-10/h7-9H,1-6,11H2	dilist_964							4	Yes	No	Yes
OASIS1271	DTXSID6052829	Sodium DL-lactate	DTXCID8031368	72-17-3	NGSFWBMYFKHRBD-UHFFFAOYSA-M	Sodium 2-hydroxypropanoate	[Na+].CC(O)C([O-])=O	InChI=1/C3H6O3.Na/c1-2(4)3(5)6;/h2,4H,1H3,(H,5,6);/q;+1/p-1	dilist_241							4	Yes	No	Yes
OASIS934	DTXSID3025257	Ethacrynic acid	DTXCID205257	58-54-8	AVOLMBLBETYQHX-UHFFFAOYSA-N	[2,3-Dichloro-4-(2-methylidenebutanoyl)phenoxy]acetic acid	CCC(=C)C(=O)C1=CC=C(OCC(O)=O)C(Cl)=C1Cl	InChI=1S/C13H12Cl2O4/c1-3-7(2)13(18)8-4-5-9(12(15)11(8)14)19-6-10(16)17/h4-5H,2-3,6H2,1H3,(H,16,17)	dilist_388							4	Yes	No	Yes
OASIS747	DTXSID1043883	Tetracaine	DTXCID9023883	94-24-6	GKCBAIGFKIBETG-UHFFFAOYSA-N	2-(Dimethylamino)ethyl 4-(butylamino)benzoate	CCCCNC1=CC=C(C=C1)C(=O)OCCN(C)C	InChI=1S/C15H24N2O2/c1-4-5-10-16-14-8-6-13(7-9-14)15(18)19-12-11-17(2)3/h6-9,16H,4-5,10-12H2,1-3H3	dilist_495							4	Yes	No	Yes
OASIS1252	DTXSID6046472	Ebastine	DTXCID4026472	90729-43-4	MJJALKDDGIKVBE-UHFFFAOYSA-N	1-(4-tert-Butylphenyl)-4-[4-(diphenylmethoxy)piperidin-1-yl]butan-1-one	CC(C)(C)C1=CC=C(C=C1)C(=O)CCCN1CCC(CC1)OC(C1=CC=CC=C1)C1=CC=CC=C1	InChI=1S/C32H39NO2/c1-32(2,3)28-18-16-25(17-19-28)30(34)15-10-22-33-23-20-29(21-24-33)35-31(26-11-6-4-7-12-26)27-13-8-5-9-14-27/h4-9,11-14,16-19,29,31H,10,15,20-24H2,1-3H3	dilist_128							4	No	Yes	Yes
OASIS607	DTXSID0021339	Thiotepa	DTXCID201339	52-24-4	FOCVUCIESVLUNU-UHFFFAOYSA-N	1,1',1''-Phosphorothioyltris(aziridine)	S=P(N1CC1)(N1CC1)N1CC1	InChI=1S/C6H12N3PS/c11-10(7-1-2-7,8-3-4-8)9-5-6-9/h1-6H2	dilist_1103							4	Yes	No	Yes
OASIS1585	DTXSID9048566	Gabexate	DTXCID2028195	39492-01-8	YKGYIDJEEQRWQH-UHFFFAOYSA-N	Ethyl 4-[(6-carbamimidamidohexanoyl)oxy]benzoate	CCOC(=O)C1=CC=C(OC(=O)CCCCCNC(N)=N)C=C1	InChI=1S/C16H23N3O4/c1-2-22-15(21)12-7-9-13(10-8-12)23-14(20)6-4-3-5-11-19-16(17)18/h7-10H,2-6,11H2,1H3,(H4,17,18,19)	dilist_562							4	No	Yes	No
OASIS1200	DTXSID6022896	Desipramine	DTXCID902896	50-47-5	HCYAFALTSJYZDH-UHFFFAOYSA-N	3-(10,11-Dihydro-5H-dibenzo[b,f]azepin-5-yl)-N-methylpropan-1-amine	CNCCCN1C2=C(CCC3=C1C=CC=C3)C=CC=C2	InChI=1S/C18H22N2/c1-19-13-6-14-20-17-9-4-2-7-15(17)11-12-16-8-3-5-10-18(16)20/h2-5,7-10,19H,6,11-14H2,1H3	dilist_735							4	Yes	No	No
OASIS363	DTXSID1020358	beta-Cyclodextrin	DTXCID70358	7585-39-9	WHGYBXFWUBPSRW-FOUAGVGXSA-N	(1S,3R,5R,6S,8R,10R,11S,13R,15R,16S,18R,20R,21S,23R,25R,26S,28R,30R,31S,33R,35R,36R,37R,38R,39R,40R,41R,42R,43R,44R,45R,46R,47R,48R,49R)-5,10,15,20,25,30,35-Heptakis(hydroxymethyl)-2,4,7,9,12,14,17,19,22,24,27,29,32,34-tetradecaoxaoctacyclo[31.2.2.2~3,6~.2~8,11~.2~13,16~.2~18,21~.2~23,26~.2~28,31~]nonatetracontane-36,37,38,39,40,41,42,43,44,45,46,47,48,49-tetradecol	[H][C@@]12O[C@H](CO)[C@@]([H])(O[C@@]3([H])O[C@H](CO)[C@@]([H])(O[C@@]4([H])O[C@H](CO)[C@@]([H])(O[C@@]5([H])O[C@H](CO)[C@@]([H])(O[C@@]6([H])O[C@H](CO)[C@@]([H])(O[C@@]7([H])O[C@H](CO)[C@@]([H])(O[C@@]8([H])O[C@H](CO)[C@@]([H])(O1)[C@H](O)[C@H]8O)[C@H](O)[C@H]7O)[C@H](O)[C@H]6O)[C@H](O)[C@H]5O)[C@H](O)[C@H]4O)[C@H](O)[C@H]3O)[C@H](O)[C@H]2O	InChI=1S/C42H70O35/c43-1-8-29-15(50)22(57)36(64-8)72-30-9(2-44)66-38(24(59)17(30)52)74-32-11(4-46)68-40(26(61)19(32)54)76-34-13(6-48)70-42(28(63)21(34)56)77-35-14(7-49)69-41(27(62)20(35)55)75-33-12(5-47)67-39(25(60)18(33)53)73-31-10(3-45)65-37(71-29)23(58)16(31)51/h8-63H,1-7H2/t8-,9-,10-,11-,12-,13-,14-,15-,16-,17-,18-,19-,20-,21-,22-,23-,24-,25-,26-,27-,28-,29-,30-,31-,32-,33-,34-,35-,36-,37-,38…				fraunhofer_11				3	No	Yes	Yes
OASIS846	DTXSID2045490	Sulconazole nitrate	DTXCID0025490	61318-91-0	CRKGMGQUHDNAPB-UHFFFAOYSA-N	Nitric acid--1-[2-{[(4-chlorophenyl)methyl]sulfanyl}-2-(2,4-dichlorophenyl)ethyl]-1H-imidazole (1/1)	O[N+]([O-])=O.ClC1=CC=C(CSC(CN2C=CN=C2)C2=CC=C(Cl)C=C2Cl)C=C1	InChI=1/C18H15Cl3N2S.HNO3/c19-14-3-1-13(2-4-14)11-24-18(10-23-8-7-22-12-23)16-6-5-15(20)9-17(16)21;2-1(3)4/h1-9,12,18H,10-11H2;(H,2,3,4)	dilist_594							4	No	Yes	Yes
OASIS1753	DTXSID201021653	Linagliptin	DTXCID801506661	668270-12-0	LTXREWYXXSTFRX-QGZVFWFLSA-N	N/A	[H]N([H])[C@@]1([H])C([H])([H])N(C2=NC3=C(N2C([H])([H])C#CC([H])([H])[H])C(=O)N(C(=O)N3C([H])([H])[H])C([H])([H])C2=NC3=C([H])C([H])=C([H])C([H])=C3C(=N2)C([H])([H])[H])C([H])([H])C([H])([H])C1([H])[H]	InChI=1S/C25H28N8O2/c1-4-5-13-32-21-22(29-24(32)31-12-8-9-17(26)14-31)30(3)25(35)33(23(21)34)15-20-27-16(2)18-10-6-7-11-19(18)28-20/h6-7,10-11,17H,8-9,12-15,26H2,1-3H3/t17-/m1/s1		dilirank2_35						4	No	Yes	Yes
OASIS533	DTXSID7032505	(E)-1-(4-Chlorophenyl)-4,4-dimethyl-2-(1,2,4-triazol-1-yl)-1-penten-3-ol	DTXCID5012505	83657-22-1	YNWVFADWVLCOPU-MDWZMJQESA-N	(1E)-1-(4-Chlorophenyl)-4,4-dimethyl-2-(1H-1,2,4-triazol-1-yl)pent-1-en-3-ol	CC(C)(C)C(O)C(=C/C1=CC=C(Cl)C=C1)\N1C=NC=N1	InChI=1/C15H18ClN3O/c1-15(2,3)14(20)13(19-10-17-9-18-19)8-11-4-6-12(16)7-5-11/h4-10,14,20H,1-3H3/b13-8+				fraunhofer_222				3	No	Yes	Yes
OASIS1071	DTXSID40869118	O-Desmethylvenlafaxine	DTXCID00216346	93413-62-8	KYYIDSXMWOZKMP-UHFFFAOYSA-N	4-[2-(Dimethylamino)-1-(1-hydroxycyclohexyl)ethyl]phenol	CN(C)CC(C1=CC=C(O)C=C1)C1(O)CCCCC1	InChI=1/C16H25NO2/c1-17(2)12-15(13-6-8-14(18)9-7-13)16(19)10-4-3-5-11-16/h6-9,15,18-19H,3-5,10-12H2,1-2H3	dilist_623							4	Yes	No	Yes
OASIS634	DTXSID0023323	Miglitol	DTXCID703323	72432-03-2	IBAQFPQHRJAVAV-ULAWRXDQSA-N	(2R,3R,4R,5S)-1-(2-Hydroxyethyl)-2-(hydroxymethyl)piperidine-3,4,5-triol	OCCN1C[C@H](O)[C@@H](O)[C@H](O)[C@H]1CO	InChI=1S/C8H17NO5/c10-2-1-9-3-6(12)8(14)7(13)5(9)4-11/h5-8,10-14H,1-4H2/t5-,6+,7-,8-/m1/s1	dilist_1089							4	Yes	No	Yes
OASIS1007	DTXSID4022991	Erythromycin	DTXCID102991	114-07-8	ULGZDMOVFRHVEP-RWJQBGPGSA-N	(3R,4S,5S,6R,7R,9R,11R,12R,13S,14R)-6-{[(2S,3R,4S,6R)-4-(Dimethylamino)-3-hydroxy-6-methyloxan-2-yl]oxy}-14-ethyl-7,12,13-trihydroxy-4-{[(2R,4R,5S,6S)-5-hydroxy-4-methoxy-4,6-dimethyloxan-2-yl]oxy}-3,5,7,9,11,13-hexamethyl-1-oxacyclotetradecane-2,10-dione	CC[C@H]1OC(=O)[C@H](C)[C@@H](O[C@H]2C[C@@](C)(OC)[C@@H](O)[C@H](C)O2)[C@H](C)[C@@H](O[C@@H]2O[C@H](C)C[C@@H]([C@H]2O)N(C)C)[C@](C)(O)C[C@@H](C)C(=O)[C@H](C)[C@@H](O)[C@]1(C)O	InChI=1S/C37H67NO13/c1-14-25-37(10,45)30(41)20(4)27(39)18(2)16-35(8,44)32(51-34-28(40)24(38(11)12)15-19(3)47-34)21(5)29(22(6)33(43)49-25)50-26-17-36(9,46-13)31(42)23(7)48-26/h18-26,28-32,34,40-42,44-45H,14-17H2,1-13H3/t18-,19-,20+,21+,22-,23+,24+,25-,26+,28-,29+,30-,31+,32-,34+,35-,36-,37-/m1/s1	dilist_444							4	Yes	No	Yes
OASIS1233	DTXSID6034186	Spironolactone	DTXCID4014186	52-01-7	LXMSZDCAJNLERA-ZHYRCANASA-N	S-[(1R,3aS,3bR,4R,9aR,9bS,11aS)-9a,11a-Dimethyl-5',7-dioxo-2,3,3a,3b,4,5,7,8,9,9a,9b,10,11,11a-tetradecahydrospiro[cyclopenta[a]phenanthrene-1,2'-oxolan]-4-yl] ethanethioate	[H][C@@]12CC[C@@]3(CCC(=O)O3)[C@@]1(C)CC[C@@]1([H])[C@@]2([H])[C@@H](CC2=CC(=O)CC[C@]12C)SC(C)=O	InChI=1S/C24H32O4S/c1-14(25)29-19-13-15-12-16(26)4-8-22(15,2)17-5-9-23(3)18(21(17)19)6-10-24(23)11-7-20(27)28-24/h12,17-19,21H,4-11,13H2,1-3H3/t17-,18-,19+,21+,22-,23-,24+/m0/s1	dilist_114							4	Yes	No	No
OASIS524	DTXSID3022536	4-Cumylphenol	DTXCID502536	599-64-4	QBDSZLJBMIMQRS-UHFFFAOYSA-N	4-(2-Phenylpropan-2-yl)phenol	CC(C)(C1=CC=CC=C1)C1=CC=C(O)C=C1	InChI=1S/C15H16O/c1-15(2,12-6-4-3-5-7-12)13-8-10-14(16)11-9-13/h3-11,16H,1-2H3				fraunhofer_213				3	No	Yes	Yes
OASIS891	DTXSID3020627	Fluconazole	DTXCID10627	86386-73-4	RFHAOTPXVQNOHP-UHFFFAOYSA-N	2-(2,4-Difluorophenyl)-1,3-bis(1H-1,2,4-triazol-1-yl)propan-2-ol	OC(CN1C=NC=N1)(CN1C=NC=N1)C1=C(F)C=C(F)C=C1	InChI=1S/C13H12F2N6O/c14-10-1-2-11(12(15)3-10)13(22,4-20-8-16-6-18-20)5-21-9-17-7-19-21/h1-3,6-9,22H,4-5H2	dilist_1047							4	Yes	No	Yes
OASIS1956	DTXSID70209422	MEK-162	DTXCID90131913	606143-89-9	ACWZRVQXLIRSDF-UHFFFAOYSA-N	5-(4-Bromo-2-fluoroanilino)-4-fluoro-N-(2-hydroxyethoxy)-1-methyl-1H-benzimidazole-6-carboxamide	CN1C=NC2=C1C=C(C(=O)NOCCO)C(NC1=C(F)C=C(Br)C=C1)=C2F	InChI=1S/C17H15BrF2N4O3/c1-24-8-21-16-13(24)7-10(17(26)23-27-5-4-25)15(14(16)20)22-12-3-2-9(18)6-11(12)19/h2-3,6-8,22,25H,4-5H2,1H3,(H,23,26)									No	No	Yes
OASIS1802	DTXSID401030488	Voclosporin	DTXCID201515573	515814-01-4	BICRTLVBTLFLRD-QJSDDWPONA-N	N/A	CC[C@@H]1NC(=O)[C@H]([C@H](O)[C@H](C)C\C=C\C=C)N(C)C(=O)[C@H](C(C)C)N(C)C(=O)[C@H](CC(C)C)N(C)C(=O)[C@H](CC(C)C)N(C)C(=O)[C@@H](C)NC(=O)[C@H](C)NC(=O)[C@H](CC(C)C)N(C)C(=O)[C@@H](NC(=O)[C@H](CC(C)C)N(C)C(=O)CN(C)C1=O)C(C)C	InChI=1/C63H111N11O12/c1-25-27-28-29-41(15)53(76)52-57(80)66-44(26-2)59(82)68(18)34-49(75)69(19)45(30-35(3)4)56(79)67-50(39(11)12)62(85)70(20)46(31-36(5)6)55(78)64-42(16)54(77)65-43(17)58(81)71(21)47(32-37(7)8)60(83)72(22)48(33-38(9)10)61(84)73(23)51(40(13)14)63(86)74(52)24/h25,27-28,35-48,50-53,76H,1,26,29-34H2,2-24H3,(H,64,78)(H,65,77)(H,66,80)(H,67,79)/b28-27+/t41-,42+,43-,44+,45+,46+,47+,48+,…		dilirank2_88						4	No	No	Yes
OASIS1363	DTXSID7048538	Pivmecillinam	DTXCID3028005	32886-97-8	NPGNOVNWUSPMDP-HLLBOEOZSA-N	[(2,2-Dimethylpropanoyl)oxy]methyl (2S,5R,6R)-6-{[(azepan-1-yl)methylidene]amino}-3,3-dimethyl-7-oxo-4-thia-1-azabicyclo[3.2.0]heptane-2-carboxylate	CC(C)(C)C(=O)OCOC(=O)[C@@H]1N2[C@H](SC1(C)C)[C@H](N=CN1CCCCCC1)C2=O	InChI=1S/C21H33N3O5S/c1-20(2,3)19(27)29-13-28-18(26)15-21(4,5)30-17-14(16(25)24(15)17)22-12-23-10-8-6-7-9-11-23/h12,14-15,17H,6-11,13H2,1-5H3/t14-,15+,17-/m1/s1	dilist_127							4	No	Yes	No
OASIS1145	DTXSID5044946	Alloxan	DTXCID3024946	50-71-5	HIMXGTXNXJYFGB-UHFFFAOYSA-N	1,3-Diazinane-2,4,5,6-tetrone	O=C1NC(=O)C(=O)C(=O)N1	InChI=1S/C4H2N2O4/c7-1-2(8)5-4(10)6-3(1)9/h(H2,5,6,8,9,10)	dilist_1007							4	Yes	No	No
OASIS425	DTXSID8021854	N,N-Dimethylbenzylamine	DTXCID801854	103-83-3	XXBDWLFCJWSEKW-UHFFFAOYSA-N	N,N-Dimethyl-1-phenylmethanamine	CN(C)CC1=CC=CC=C1	InChI=1S/C9H13N/c1-10(2)8-9-6-4-3-5-7-9/h3-7H,8H2,1-2H3				fraunhofer_90				3	No	Yes	No
OASIS742	DTXSID1040619	Bexarotene	DTXCID9020619	153559-49-0	NAVMQTYZDKMPEU-UHFFFAOYSA-N	4-[1-(3,5,5,8,8-Pentamethyl-5,6,7,8-tetrahydronaphthalen-2-yl)ethenyl]benzoic acid	CC1=CC2=C(C=C1C(=C)C1=CC=C(C=C1)C(O)=O)C(C)(C)CCC2(C)C	InChI=1S/C24H28O2/c1-15-13-20-21(24(5,6)12-11-23(20,3)4)14-19(15)16(2)17-7-9-18(10-8-17)22(25)26/h7-10,13-14H,2,11-12H2,1,3-6H3,(H,25,26)	dilist_320							4	No	Yes	Yes
OASIS028	DTXSID1034187	Tamoxifen	DTXCID9014187	10540-29-1	NKANXQFJJICGDU-QPLCGJKRSA-N	2-{4-[(1Z)-1,2-Diphenylbut-1-en-1-yl]phenoxy}-N,N-dimethylethan-1-amine	CC\C(=C(/C1=CC=CC=C1)C1=CC=C(OCCN(C)C)C=C1)C1=CC=CC=C1	InChI=1S/C26H29NO/c1-4-25(21-11-7-5-8-12-21)26(22-13-9-6-10-14-22)23-15-17-24(18-16-23)28-20-19-27(2)3/h5-18H,4,19-20H2,1-3H3/b26-25-	dilist_387					tggates_26		2	Yes	No	Yes
OASIS1878	DTXSID701027856	Tenapanor hydrochloride	DTXCID501513433	1234365-97-9	VFRAXTZDILCRKY-OWRGXFNZSA-N	N/A	Cl.Cl.[H][C@]1(CN(C)CC2=C1C=C(Cl)C=C2Cl)C1=CC(=CC=C1)S(=O)(=O)NCCOCCOCCNC(=O)NCCCCNC(=O)NCCOCCOCCNS(=O)(=O)C1=CC=CC(=C1)[C@]1([H])CN(C)CC2=C1C=C(Cl)C=C2Cl	InChI=1S/C50H66Cl4N8O10S2.2ClH/c1-61-31-43(41-27-37(51)29-47(53)45(41)33-61)35-7-5-9-39(25-35)73(65,66)59-15-19-71-23-21-69-17-13-57-49(63)55-11-3-4-12-56-50(64)58-14-18-70-22-24-72-20-16-60-74(67,68)40-10-6-8-36(26-40)44-32-62(2)34-46-42(44)28-38(52)30-48(46)54;;/h5-10,25-30,43-44,59-60H,3-4,11-24,31-34H2,1-2H3,(H2,55,57,63)(H2,56,58,64);2*1H/t43-,44-;;/m0../s1		dilirank2_142						4	No	No	Yes
OASIS1058	DTXSID4046446	Entecavir	DTXCID2026446	142217-69-4	QDGZDCVAUDNJFG-FXQIFTODSA-N	2-Amino-9-[(1S,3R,4S)-4-hydroxy-3-(hydroxymethyl)-2-methylidenecyclopentyl]-1,9-dihydro-6H-purin-6-one	NC1=NC2=C(N=CN2[C@H]2C[C@H](O)[C@@H](CO)C2=C)C(=O)N1	InChI=1S/C12H15N5O3/c1-5-6(3-18)8(19)2-7(5)17-4-14-9-10(17)15-12(13)16-11(9)20/h4,6-8,18-19H,1-3H2,(H3,13,15,16,20)/t6-,7-,8-/m0/s1	dilist_959							4	No	No	Yes
OASIS1278	DTXSID7020261	Chloral hydrate	DTXCID70261	302-17-0	RNFNDJAIBTYOQL-UHFFFAOYSA-N	2,2,2-Trichloroethane-1,1-diol	OC(O)C(Cl)(Cl)Cl	InChI=1S/C2H3Cl3O2/c3-2(4,5)1(6)7/h1,6-7H	dilist_1051							4	Yes	No	No
OASIS1742	DTXSID1032014	Rifamycin SV	DTXCID9012014	6998-60-3	HJYYPODYNSCCOU-ODRIEIDWSA-N	(2S,12Z,14E,16S,17S,18R,19R,20R,21S,22R,23S,24E)-5,6,9,17,19-Pentahydroxy-23-methoxy-2,4,12,16,18,20,22-heptamethyl-1,11-dioxo-1,2-dihydro-2,7-(epoxypentadeca[1,11,13]trienoimino)naphtho[2,1-b]furan-21-yl acetate	CO[C@H]1\C=C\O[C@@]2(C)OC3=C(C2=O)C2=C(C(O)=C3C)C(O)=C(NC(=O)\C(C)=C/C=C/[C@H](C)[C@H](O)[C@@H](C)[C@@H](O)[C@@H](C)[C@H](OC(C)=O)[C@@H]1C)C=C2O	InChI=1S/C37H47NO12/c1-16-11-10-12-17(2)36(46)38-23-15-24(40)26-27(32(23)44)31(43)21(6)34-28(26)35(45)37(8,50-34)48-14-13-25(47-9)18(3)33(49-22(7)39)20(5)30(42)19(4)29(16)41/h10-16,18-20,25,29-30,33,40-44H,1-9H3,(H,38,46)/b11-10+,14-13+,17-12-/t16-,18+,19+,20+,25-,29-,30+,33+,37-/m0/s1		dilirank2_173						4	No	Yes	No
OASIS791	DTXSID2022597	Amodiaquine	DTXCID702597	86-42-0	OVCDSSHSILBFBN-UHFFFAOYSA-N	4-[(7-Chloroquinolin-4-yl)amino]-2-[(diethylamino)methyl]phenol	CCN(CC)CC1=C(O)C=CC(NC2=CC=NC3=CC(Cl)=CC=C23)=C1	InChI=1S/C20H22ClN3O/c1-3-24(4-2)13-14-11-16(6-8-20(14)25)23-18-9-10-22-19-12-15(21)5-7-17(18)19/h5-12,25H,3-4,13H2,1-2H3,(H,22,23)	dilist_521							4	Yes	No	Yes
OASIS1855	DTXSID601027934	Deutetrabenazine	DTXCID801513501	1392826-25-3	MKJIEFSOBYUXJB-OYWSXJGWNA-N	N/A	[H][C@]12CC(=O)[C@H](CC(C)C)CN1CCC1=C2C=C(OC([2H])([2H])[2H])C(OC([2H])([2H])[2H])=C1	InChI=1/C19H27NO3/c1-12(2)7-14-11-20-6-5-13-8-18(22-3)19(23-4)9-15(13)16(20)10-17(14)21/h8-9,12,14,16H,5-7,10-11H2,1-4H3/t14-,16-/s2/i3D3,4D3		dilirank2_28						4	No	Yes	Yes
OASIS1803	DTXSID401032896	Difelikefalin	DTXCID701517924	1024828-77-0	FWMNVWWHGCHHJJ-SKKKGAJSSA-N	N/A	CC(C)C[C@@H](NC(=O)[C@@H](CC1=CC=CC=C1)NC(=O)[C@H](N)CC1=CC=CC=C1)C(=O)N[C@H](CCCCN)C(=O)N1CCC(N)(CC1)C(O)=O	InChI=1S/C36H53N7O6/c1-24(2)21-29(32(45)40-28(15-9-10-18-37)34(47)43-19-16-36(39,17-20-43)35(48)49)42-33(46)30(23-26-13-7-4-8-14-26)41-31(44)27(38)22-25-11-5-3-6-12-25/h3-8,11-14,24,27-30H,9-10,15-23,37-39H2,1-2H3,(H,40,45)(H,41,44)(H,42,46)(H,48,49)/t27-,28-,29-,30-/m1/s1		dilirank2_72						4	No	No	Yes
OASIS060	DTXSID5024845	Colchicine	DTXCID204845	64-86-8	IAKHMKGGTNLKSZ-INIZCTEOSA-N	N-[(7S)-1,2,3,10-Tetramethoxy-9-oxo-5,6,7,9-tetrahydrobenzo[a]heptalen-7-yl]acetamide	COC1=CC2=C(C(OC)=C1OC)C1=CC=C(OC)C(=O)C=C1[C@H](CC2)NC(C)=O	InChI=1S/C22H25NO6/c1-12(24)23-16-8-6-13-10-19(27-3)21(28-4)22(29-5)20(13)14-7-9-18(26-2)17(25)11-15(14)16/h7,9-11,16H,6,8H2,1-5H3,(H,23,24)/t16-/m0/s1	dilist_769					tggates_56		2	Yes	No	Yes
OASIS642	DTXSID0023533	TSH-releasing hormone	DTXCID403533	24305-27-9	XNSAINXGIQZQOO-SRVKXCTJSA-N	5-Oxo-L-prolyl-L-histidyl-L-prolinamide	[H]C(CC1=CN=CN1)(NC(=O)[C@]1([H])CCC(=O)N1)C(=O)N1CCC[C@@]1([H])C(N)=O	InChI=1S/C16H22N6O4/c17-14(24)12-2-1-5-22(12)16(26)11(6-9-7-18-8-19-9)21-15(25)10-3-4-13(23)20-10/h7-8,10-12H,1-6H2,(H2,17,24)(H,18,19)(H,20,23)(H,21,25)/t10-,11-,12-/m0/s1	dilist_901							4	No	Yes	Yes
OASIS484	DTXSID7073355	1,1'-Biphenyl, 4-ethyl-	DTXCID0042163	5707-44-8	SRQOBNUBCLPPPH-UHFFFAOYSA-N	4-Ethyl-1,1'-biphenyl	CCC1=CC=C(C=C1)C1=CC=CC=C1	InChI=1S/C14H14/c1-2-12-8-10-14(11-9-12)13-6-4-3-5-7-13/h3-11H,2H2,1H3				fraunhofer_164				3	No	Yes	No
OASIS1561	DTXSID9040132	Tenofovir	DTXCID7020132	147127-20-6	SGOIRFVFHAKUTI-ZCFIWIBFSA-N	({[(2R)-1-(6-Amino-9H-purin-9-yl)propan-2-yl]oxy}methyl)phosphonic acid	C[C@H](CN1C=NC2=C1N=CN=C2N)OCP(O)(O)=O	InChI=1S/C9H14N5O4P/c1-6(18-5-19(15,16)17)2-14-4-13-7-8(10)11-3-12-9(7)14/h3-4,6H,2,5H2,1H3,(H2,10,11,12)(H2,15,16,17)/t6-/m1/s1	dilist_214							4	Yes	No	Yes
OASIS615	DTXSID0022773	Ceftriaxone	DTXCID902773	73384-59-5	VAAUVRVFOQPIGI-SPQHTLEESA-N	(6R,7R)-7-{[(2Z)-2-(2-Amino-1,3-thiazol-4-yl)-2-(methoxyimino)acetyl]amino}-3-{[(2-methyl-5,6-dioxo-1,2,5,6-tetrahydro-1,2,4-triazin-3-yl)sulfanyl]methyl}-8-oxo-5-thia-1-azabicyclo[4.2.0]oct-2-ene-2-carboxylic acid	[H][C@]12SCC(CSC3=NC(=O)C(=O)NN3C)=C(N1C(=O)[C@H]2NC(=O)C(=N/OC)\C1=CSC(N)=N1)C(O)=O	InChI=1S/C18H18N8O7S3/c1-25-18(22-12(28)13(29)23-25)36-4-6-3-34-15-9(14(30)26(15)10(6)16(31)32)21-11(27)8(24-33-2)7-5-35-17(19)20-7/h5,9,15H,3-4H2,1-2H3,(H2,19,20)(H,21,27)(H,23,29)(H,31,32)/b24-8-/t9-,15-/m1/s1	dilist_860							4	No	Yes	Yes
OASIS151	DTXSID0020523	2,4-Dinitrophenol	DTXCID80523	51-28-5	UFBJCMHMOXMLKC-UHFFFAOYSA-N	2,4-Dinitrophenol	OC1=C(C=C(C=C1)[N+]([O-])=O)[N+]([O-])=O	InChI=1S/C6H4N2O5/c9-6-2-1-4(7(10)11)3-5(6)8(12)13/h1-3,9H							toxrefdb_74	1	Yes	No	No
OASIS858	DTXSID2048244	Cefpirome	DTXCID3028219	84957-29-9	DKOQGJHPHLTOJR-WHRDSVKCSA-N	(6R,7R)-7-{[(2Z)-2-(2-Amino-1,3-thiazol-4-yl)-2-(methoxyimino)acetyl]amino}-3-[(6,7-dihydro-5H-cyclopenta[b]pyridin-1-ium-1-yl)methyl]-8-oxo-5-thia-1-azabicyclo[4.2.0]oct-2-ene-2-carboxylate	CO\N=C(/C(=O)N[C@H]1[C@H]2SCC(C[N+]3=CC=CC4=C3CCC4)=C(N2C1=O)C([O-])=O)C1=CSC(N)=N1	InChI=1S/C22H22N6O5S2/c1-33-26-15(13-10-35-22(23)24-13)18(29)25-16-19(30)28-17(21(31)32)12(9-34-20(16)28)8-27-7-3-5-11-4-2-6-14(11)27/h3,5,7,10,16,20H,2,4,6,8-9H2,1H3,(H3-,23,24,25,29,31,32)/b26-15-/t16-,20-/m1/s1	dilist_856							4	No	Yes	No
OASIS1243	DTXSID6045167	Metolazone	DTXCID4025167	17560-51-9	AQCHWTWZEMGIFD-UHFFFAOYSA-N	7-Chloro-2-methyl-3-(2-methylphenyl)-4-oxo-1,2,3,4-tetrahydroquinazoline-6-sulfonamide	CC1NC2=CC(Cl)=C(C=C2C(=O)N1C1=CC=CC=C1C)S(N)(=O)=O	InChI=1/C16H16ClN3O3S/c1-9-5-3-4-6-14(9)20-10(2)19-13-8-12(17)15(24(18,22)23)7-11(13)16(20)21/h3-8,10,19H,1-2H3,(H2,18,22,23)	dilist_379							4	No	Yes	Yes
OASIS1326	DTXSID7023564	Rivastigmine	DTXCID703564	123441-03-2	XSVMFMHYUFZWBK-NSHDSACASA-N	3-[(1S)-1-(Dimethylamino)ethyl]phenyl ethyl(methyl)carbamate	CCN(C)C(=O)OC1=CC(=CC=C1)[C@H](C)N(C)C	InChI=1S/C14H22N2O2/c1-6-16(5)14(17)18-13-9-7-8-12(10-13)11(2)15(3)4/h7-11H,6H2,1-5H3/t11-/m0/s1	dilist_510							4	Yes	No	Yes
OASIS1368	DTXSID7049007	Ibudilast	DTXCID2028933	50847-11-5	ZJVFLBOZORBYFE-UHFFFAOYSA-N	2-Methyl-1-[2-(propan-2-yl)pyrazolo[1,5-a]pyridin-3-yl]propan-1-one	CC(C)C(=O)C1=C2C=CC=CN2N=C1C(C)C	InChI=1S/C14H18N2O/c1-9(2)13-12(14(17)10(3)4)11-7-5-6-8-16(11)15-13/h5-10H,1-4H3	dilist_152							4	Yes	No	Yes
OASIS749	DTXSID1044279	Docusate hydrogen	DTXCID9024279	10041-19-7	HNSDLXPSAYFUHK-UHFFFAOYSA-N	1,4-Bis[(2-ethylhexyl)oxy]-1,4-dioxobutane-2-sulfonic acid	CCCCC(CC)COC(=O)CC(C(=O)OCC(CC)CCCC)S(O)(=O)=O	InChI=1/C20H38O7S/c1-5-9-11-16(7-3)14-26-19(21)13-18(28(23,24)25)20(22)27-15-17(8-4)12-10-6-2/h16-18H,5-15H2,1-4H3,(H,23,24,25)	dilist_465							4	No	Yes	No
OASIS1357	DTXSID7048295	Tianeptine	DTXCID2028270	72797-41-2	JICJBGPOMZQUBB-UHFFFAOYSA-N	7-[(3-Chloro-6-methyl-5,5-dioxo-6,11-dihydro-5H-5lambda~6~-dibenzo[c,f][1,2]thiazepin-11-yl)amino]heptanoic acid	CN1C2=C(C=CC=C2)C(NCCCCCCC(O)=O)C2=CC=C(Cl)C=C2S1(=O)=O	InChI=1/C21H25ClN2O4S/c1-24-18-9-6-5-8-16(18)21(23-13-7-3-2-4-10-20(25)26)17-12-11-15(22)14-19(17)29(24,27)28/h5-6,8-9,11-12,14,21,23H,2-4,7,10,13H2,1H3,(H,25,26)	dilist_675							4	Yes	No	Yes
OASIS022	DTXSID0020652	Gemfibrozil	DTXCID20652	25812-30-0	HEMJJKBWTPKOJG-UHFFFAOYSA-N	5-(2,5-Dimethylphenoxy)-2,2-dimethylpentanoic acid	CC1=CC(OCCCC(C)(C)C(O)=O)=C(C)C=C1	InChI=1S/C15H22O3/c1-11-6-7-12(2)13(10-11)18-9-5-8-15(3,4)14(16)17/h6-7,10H,5,8-9H2,1-4H3,(H,16,17)	dilist_307					tggates_20		2	Yes	No	Yes
OASIS1575	DTXSID9045847	Acetarsol	DTXCID7025847	97-44-9	ODFJOVXVLFUVNQ-UHFFFAOYSA-N	(3-Acetamido-4-hydroxyphenyl)arsonic acid	CC(=O)NC1=C(O)C=CC(=C1)[As](O)(O)=O	InChI=1S/C8H10AsNO5/c1-5(11)10-7-4-6(9(13,14)15)2-3-8(7)12/h2-4,12H,1H3,(H,10,11)(H2,13,14,15)	dilist_87							4	No	No	Yes
OASIS839	DTXSID2043951	Tolmetin	DTXCID0023951	26171-23-3	UPSPUYADGBWSHF-UHFFFAOYSA-N	[1-Methyl-5-(4-methylbenzoyl)-1H-pyrrol-2-yl]acetic acid	CN1C(CC(O)=O)=CC=C1C(=O)C1=CC=C(C)C=C1	InChI=1S/C15H15NO3/c1-10-3-5-11(6-4-10)15(19)13-8-7-12(16(13)2)9-14(17)18/h3-8H,9H2,1-2H3,(H,17,18)	dilist_665							4	Yes	No	Yes
OASIS1841	DTXSID50220958	Pimavanserin tartrate	DTXCID80143449	706782-28-7	RGSULKHNAKTFIZ-CEAXSRTFSA-N	(2R,3R)-2,3-Dihydroxybutanedioic acid--N-[(4-fluorophenyl)methyl]-N-(1-methylpiperidin-4-yl)-N'-{[4-(2-methylpropoxy)phenyl]methyl}urea (1/2)	O[C@H]([C@@H](O)C(O)=O)C(O)=O.CC(C)COC1=CC=C(CNC(=O)N(CC2=CC=C(F)C=C2)C2CCN(C)CC2)C=C1.CC(C)COC1=CC=C(CNC(=O)N(CC2=CC=C(F)C=C2)C2CCN(C)CC2)C=C1	InChI=1S/2C25H34FN3O2.C4H6O6/c2*1-19(2)18-31-24-10-6-20(7-11-24)16-27-25(30)29(23-12-14-28(3)15-13-23)17-21-4-8-22(26)9-5-21;5-1(3(7)8)2(6)4(9)10/h2*4-11,19,23H,12-18H2,1-3H3,(H,27,30);1-2,5-6H,(H,7,8)(H,9,10)/t;;1-,2-/m..1/s1		dilirank2_236						4	No	Yes	Yes
OASIS1225	DTXSID6023652	6-Thioguanine	DTXCID803652	154-42-7	WYWHKKSPHMUBEB-UHFFFAOYSA-N	2-Amino-1,7-dihydro-6H-purine-6-thione	NC1=NC2=C(NC=N2)C(=S)N1	InChI=1S/C5H5N5S/c6-5-9-3-2(4(11)10-5)7-1-8-3/h1H,(H4,6,7,8,9,10,11)	dilist_961							4	Yes	No	Yes
OASIS1883	DTXSID701337104	Maralixibat chloride	DTXCID801767451	228113-66-4	POMVPJBWDDJCMP-RUKDTIIFSA-M	N/A	[Cl-].CCCCC1(CCCC)CS(=O)(=O)C2=CC=C(C=C2[C@H]([C@H]1O)C1=CC=C(OCC2=CC=C(C[N+]34CCN(CC3)CC4)C=C2)C=C1)N(C)C	InChI=1S/C40H56N3O4S.ClH/c1-5-7-19-40(20-8-6-2)30-48(45,46)37-18-15-34(41(3)4)27-36(37)38(39(40)44)33-13-16-35(17-14-33)47-29-32-11-9-31(10-12-32)28-43-24-21-42(22-25-43)23-26-43;/h9-18,27,38-39,44H,5-8,19-26,28-30H2,1-4H3;1H/q+1;/p-1/t38-,39-;/m1./s1		dilirank2_1						4	No	No	Yes
OASIS741	DTXSID1034260	Oxytetracycline	DTXCID9014260	79-57-2	IWVCMVBTMGNXQD-PXOLEDIWSA-N	(4S,4aR,5S,5aR,6S,12aS)-4-(Dimethylamino)-3,5,6,10,12,12a-hexahydroxy-6-methyl-1,11-dioxo-1,4,4a,5,5a,6,11,12a-octahydrotetracene-2-carboxamide	[H][C@@]12[C@@H](O)[C@@]3([H])C(C(=O)C4=C(C=CC=C4O)[C@@]3(C)O)=C(O)[C@]1(O)C(=O)C(C(N)=O)=C(O)[C@H]2N(C)C	InChI=1S/C22H24N2O9/c1-21(32)7-5-4-6-8(25)9(7)15(26)10-12(21)17(28)13-14(24(2)3)16(27)11(20(23)31)19(30)22(13,33)18(10)29/h4-6,12-14,17,25,27-29,32-33H,1-3H3,(H2,23,31)/t12-,13-,14+,17+,21-,22+/m1/s1	dilist_618							4	Yes	No	Yes
OASIS732	DTXSID1023601	Succimer	DTXCID903601	304-55-2	ACTRVOBWPAIOHC-XIXRPRMCSA-N	(2R,3S)-2,3-Bis(sulfanyl)butanedioic acid	OC(=O)[C@@H](S)[C@@H](S)C(O)=O	InChI=1S/C4H6O4S2/c5-3(6)1(9)2(10)4(7)8/h1-2,9-10H,(H,5,6)(H,7,8)/t1-,2+	dilist_1014							4	Yes	No	Yes
OASIS1649	DTXSID2021317	1,1,1,2-Tetrachloroethane	DTXCID801317	630-20-6	QVLAWKAXOMEXPM-UHFFFAOYSA-N	1,1,1,2-Tetrachloroethane	ClCC(Cl)(Cl)Cl	InChI=1S/C2H2Cl4/c3-1-2(4,5)6/h1H2					ice_55			3	No	Yes	No
OASIS1265	DTXSID6048549	Alfuzosin	DTXCID6028105	81403-80-7	WNMJYKCGWZFFKR-UHFFFAOYSA-N	N-{3-[(4-Amino-6,7-dimethoxyquinazolin-2-yl)(methyl)amino]propyl}oxolane-2-carboxamide	COC1=CC2=C(C=C1OC)C(N)=NC(=N2)N(C)CCCNC(=O)C1CCCO1	InChI=1/C19H27N5O4/c1-24(8-5-7-21-18(25)14-6-4-9-28-14)19-22-13-11-16(27-3)15(26-2)10-12(13)17(20)23-19/h10-11,14H,4-9H2,1-3H3,(H,21,25)(H2,20,22,23)	dilist_818							4	Yes	No	Yes
OASIS999	DTXSID4022737	Carbinoxamine	DTXCID302737	486-16-8	OJFSXZCBGQGRNV-UHFFFAOYSA-N	2-[(4-Chlorophenyl)(pyridin-2-yl)methoxy]-N,N-dimethylethan-1-amine	CN(C)CCOC(C1=CC=C(Cl)C=C1)C1=CC=CC=N1	InChI=1/C16H19ClN2O/c1-19(2)11-12-20-16(15-5-3-4-10-18-15)13-6-8-14(17)9-7-13/h3-10,16H,11-12H2,1-2H3	dilist_642							4	Yes	No	No
OASIS1745	DTXSID10725373	Ceritinib	DTXCID50676118	1032900-25-6	VERWOWGGCGHDQE-UHFFFAOYSA-N	5-Chloro-N~2~-{5-methyl-4-(piperidin-4-yl)-2-[(propan-2-yl)oxy]phenyl}-N~4~-[2-(propane-2-sulfonyl)phenyl]pyrimidine-2,4-diamine	CC(C)OC1=C(NC2=NC=C(Cl)C(NC3=CC=CC=C3S(=O)(=O)C(C)C)=N2)C=C(C)C(=C1)C1CCNCC1	InChI=1S/C28H36ClN5O3S/c1-17(2)37-25-15-21(20-10-12-30-13-11-20)19(5)14-24(25)33-28-31-16-22(29)27(34-28)32-23-8-6-7-9-26(23)38(35,36)18(3)4/h6-9,14-18,20,30H,10-13H2,1-5H3,(H2,31,32,33,34)		dilirank2_84						4	No	Yes	Yes
OASIS599	DTXSID00155847	Bivalirudin	DTXCID4078338	128270-60-0	OIRCOABEOLEUMC-GEJPAHFPSA-N	D-Phenylalanyl-L-prolyl-L-arginyl-L-prolylglycylglycylglycylglycyl-L-asparaginylglycyl-L-alpha-aspartyl-L-phenylalanyl-L-alpha-glutamyl-L-alpha-glutamyl-L-isoleucyl-L-prolyl-L-alpha-glutamyl-L-alpha-glutamyl-L-tyrosyl-L-leucine	CC[C@H](C)[C@H](NC(=O)[C@H](CCC(O)=O)NC(=O)[C@H](CCC(O)=O)NC(=O)[C@H](CC1=CC=CC=C1)NC(=O)[C@H](CC(O)=O)NC(=O)CNC(=O)[C@H](CC(N)=O)NC(=O)CNC(=O)CNC(=O)CNC(=O)CNC(=O)[C@@H]1CCCN1C(=O)[C@H](CCCNC(N)=N)NC(=O)[C@@H]1CCCN1C(=O)[C@H](N)CC1=CC=CC=C1)C(=O)N1CCC[C@H]1C(=O)N[C@@H](CCC(O)=O)C(=O)N[C@@H](CCC(O)=O)C(=O)N[C@@H](CC1=CC=C(O)C=C1)C(=O)N[C@@H](CC(C)C)C(O)=O	InChI=1S/C98H138N24O33/c1-5-52(4)82(96(153)122-39-15-23-70(122)92(149)114-60(30-34-79(134)135)85(142)111-59(29-33-78(132)133)86(143)116-64(43-55-24-26-56(123)27-25-55)89(146)118-67(97(154)155)40-51(2)3)119-87(144)61(31-35-80(136)137)112-84(141)58(28-32-77(130)131)113-88(145)63(42-54-18-10-7-11-19-54)117-90(147)66(45-81(138)139)110-76(129)50-107-83(140)65(44-71(100)124)109-75(128)49-106-73(126)47-…	dilist_250							4	No	Yes	Yes
[truncated: 441 more rows]
